# Supplementary material for: Plasma Proteomic Profiling of Young and Older Adults Identifies Candidate Biomarkers of Biological Aging at the Intersection of Age and Disease
Source: Aging Cell. 2026 Apr 3;25(4):e70469. doi: 10.1111/acel.70469 (PMC13052327; doi:10.1111/acel.70469)
Supplement: Supplementary file 2 — Table S1: Correlations between NPX values from Olink Explore HT and immunoassay measurements for selected biomarkers. Table S2: Median NPX (IQR) value by group and fold changes and p values for each comparison. Table S3a:. Combined list of age‐associated proteins from the literature. Table S3b:. Selected panels of age‐associated proteins from the literature. Table S3c: Individual study comparisons between age‐associated proteins in the literature and Chronological Age‐ or Disease‐Associated Proteins, and FAM‐CPH APs. Table S4a:. Combined list of disease‐associated proteins from the literature. Table S4b:. Selected panels of disease‐associated proteins from the literature. Table S5:. SASP‐associated proteins from the literature. Table S6:. Annotated list of 13 identified novel biological aging‐associated proteins. Table S7:. Cluster assignment of all 5416 measured proteins. Table S8: Correlations between the two proteins robustly associated with mortality and aging‐related measures. [file ACEL-25-e70469-s001.xlsx]

## Sheet: Supplementary Tables Overview
Overview of Supplementary Tables
Table S1. Correlations between NPX values from Olink Explore HT and immunoassay measurements for selected biomarkers
Table S2. Median NPX (IQR) value by group and fold changes and p-values for each comparison
Table S3a. Combined list of age-associated proteins from the literature
Table S3b. Selected panels of age-associated proteins from the literature
Table S3c. Individual study comparisons between age-associated proteins in the literature and Chronological Age- or Disease-Associated Proteins, and FAM-CPH APs
Table S4a. Combined list of disease-associated proteins from the literature
Table S4b. Selected panels of disease-associated proteins from the literature
TableS 4c. Individual study comparison between disease-associated proteins in the literature and Chronological Age- or Disease-Associated Proteins, and FAM-CPH APs
Table S5. SASP-associated proteins from the literature
Table S6. Annotated list of 13 identified novel biological aging-associated proteins
Table S7. Cluster assignment of all 5,416 measured proteins
Table S8. Correlations between the two proteins robustly associated with mortality and aging-related measures

## Sheet: Table S1
Table S1. Correlations between NPX values from Olink Explore HT and immunoassay measurements for selected biomarkers
	N (%)	Pearson's orrelation coefficient r (95% CI)	P value
suPAR	124	0.88 (0.83-0.91)	<0.001
TNF-α	124	0.52 (0.37-0.63)	<0.001
IL-6	124	0.77 (0.68-0.83)	<0.001
IL-18	124	0.83 (0.77-0.88)	<0.001
GDF15	109	0.82 (0.75-0.88)	<0.001
Cystatin C	123	0.88 (0.83-0.91)	<0.001
Abbreviations: GDF15: growth differentiation factor 15; IL: interleukin; suPAR: soluble urokinase plasminogen activator receptor; TNF-α: tumor necrosis factor-α.

## Sheet: Table S2
Table S2. Median NPX (IQR) value by group and fold changes and p-values for each comparison
					Aging-associated proteins		Disease-associated proteins		Biological aging-associated proteins (FAM-CPH APs)
UniProt	Gene name	Median (IQR) YC	Median (IQR) OC	Median (IQR) OP	Log2 Fold change OC vs. YC	Adjusted P value	Log2 Fold change OP vs OC	Adjusted P value
P04217	A1BG	-0.07631 (0.26634)	0.10817 (0.28553)	0.1187 (0.31194)	0.19228	0.0445863	0.04989	0.545801
Q9NQ94	A1CF	0.03087 (0.7419)	-0.1272 (0.38931)	-0.1439 (0.55193)	-0.03772	0.576662	-0.04295	0.865186
Q9BZC7	ABCA2	1.07463 (0.52216)	1.2311 (1.21002)	1.30735 (1.27431)	0.17369	0.576662	0.17042	0.685547
Q2M3G0	ABCB5	0.27277 (0.80678)	-0.18126 (1.05855)	-0.09422 (1.37259)	-0.3266	0.474459	-0.29661	0.476034
O95255	ABCC6	0.05404 (1.3926)	-0.18266 (1.0245)	0.20703 (1.56586)	-0.2165	0.495758	0.25118	0.505465
Q09428	ABCC8	-0.36685 (1.22805)	-0.58316 (1.07254)	-0.8153 (0.83056)	0.01608	0.636547	-0.18551	0.558989
Q9UG63	ABCF2	0.02644 (1.2219)	-0.28084 (0.74437)	0.0164 (0.8001)	-0.46567	0.386013	0.32154	0.108757
Q9NUQ8	ABCF3	-0.02295 (0.45992)	-0.13972 (0.6955)	-0.1475 (0.78917)	-0.13541	0.576662	0.06887	0.808683
Q96IU4	ABHD14B	-2.11915 (0.37875)	-1.4872 (0.7446)	-1.24018 (0.72432)	0.45639	0.000418788	0.36957	0.0149131	X
Q8WTS1	ABHD5	0.44831 (1.25621)	-0.09927 (1.1978)	0.09276 (1.48668)	-0.85773	0.0202555	0.01984	0.976764
Q96I13	ABHD8	-0.15246 (1.49359)	-0.22025 (5.71264)	-0.12154 (5.17744)	0.38252	0.949961	0.03779	0.98415
Q7Z7G0	ABI3BP	0.93752 (0.62661)	1.72333 (0.47014)	1.75018 (0.53974)	0.80747	5.24674e-05	0.08195	0.514068
P00519	ABL1	-0.01115 (0.24002)	0.42946 (0.36474)	0.74476 (0.87516)	0.43964	9.69876e-05	0.34696	0.023355	X
O14639	ABLIM1	0.59225 (0.35265)	0.44243 (0.65655)	0.92917 (0.84271)	-0.02196	0.479924	0.45227	0.0288423
O94929	ABLIM3	0.2247 (0.76836)	-0.22289 (1.64756)	0.3656 (1.49324)	-0.71885	0.229168	0.85756	0.00191669
P16442	ABO	0.64356 (3.1019)	0.73233 (3.11812)	-0.02455 (3.29224)	0.16056	0.808598	-0.50477	0.391308
Q8N0Z2	ABRA	-0.8889 (3.23818)	-0.93693 (2.06153)	-1.04074 (2.62715)	-0.85065	0.576662	0.27159	0.832908
Q15018	ABRAXAS2	1.54579 (3.97795)	1.65411 (4.35403)	1.78389 (4.11493)	-0.39897	0.994873	0.22454	0.774436
Q9H845	ACAD9	0.41925 (5.04067)	0.22347 (5.03394)	0.21185 (3.09664)	-0.18293	0.899784	-0.5203	0.576662
P11310	ACADM	-0.06979 (1.47111)	-0.30486 (0.94437)	0.06939 (1.33725)	-0.64246	0.325993	0.35771	0.312496
P45954	ACADSB	0.89672 (0.29277)	0.60141 (1.01661)	1.04338 (0.73544)	0.01849	0.569499	0.25624	0.415521
P16112	ACAN	0.71286 (0.45869)	0.65828 (0.45461)	0.54572 (0.38527)	-0.03811	0.801478	-0.06577	0.586846
Q8N6N7	ACBD7	-1.45334 (0.69199)	-1.297 (0.6789)	-1.3206 (0.73844)	-0.312	0.966845	0.03982	0.890342
P12821	ACE	0.37837 (0.35359)	0.17252 (0.59384)	0.30584 (0.38472)	-0.04122	0.789827	-0.02002	0.918874
Q9BYF1	ACE2	-0.58311 (0.4564)	-0.18879 (0.47658)	0.2344 (0.85693)	0.42961	0.00823953	0.50612	0.00744143	X
P22303	ACHE	0.51461 (0.2901)	0.43214 (0.45915)	0.44161 (0.4049)	-0.05305	0.763431	-0.08442	0.467837
Q9UKV3	ACIN1	-2.88108 (1.31312)	-3.068 (0.84766)	-3.00617 (1.24648)	-0.28603	0.819526	0.20068	0.622279
Q8WYK0	ACOT12	0.54398 (1.82208)	-0.46917 (2.10777)	-0.2477 (2.07148)	-0.90587	0.331005	0.56101	0.409619
Q9NPJ3	ACOT13	1.36272 (0.86524)	1.55989 (1.41862)	1.67458 (1.22057)	0.34274	0.68507	0.09287	0.851474
Q15067	ACOX1	-0.15024 (0.32672)	-0.15731 (0.43035)	-0.07056 (0.61976)	0.08738	0.757844	-0.06781	0.865206
P24666	ACP1	-0.19117 (0.65855)	0.13982 (0.73224)	-0.09832 (0.82531)	0.20513	0.353534	-0.1743	0.542393
P15309	ACP3	0.05995 (1.02071)	0.1355 (0.69065)	-0.19146 (0.94353)	0.08788	0.818951	-0.19161	0.462694
P13686	ACP5	0.33056 (0.3776)	0.79611 (0.43913)	0.94372 (0.46391)	0.49152	0.000336972	0.11207	0.357174
Q9NPH0	ACP6	0.73862 (0.21336)	0.82475 (0.48471)	0.79057 (0.91078)	-0.0542	0.74696	0.06904	0.762635
Q8NEB7	ACRBP	0.34396 (0.51147)	0.21946 (0.5716)	0.47276 (0.6012)	-0.09796	0.432381	0.28589	0.0140539
P26436	ACRV1	-0.08929 (0.59997)	0.56126 (1.6703)	0.08901 (1.45318)	0.88371	0.0407087	-0.2505	0.531737
P33121	ACSL1	-0.07521 (1.67569)	-1.1278 (1.92658)	-1.04885 (2.32131)	-1.73546	0.127557	0.48322	0.660602
Q08AH1	ACSM1	0.3751 (1.87588)	-0.14844 (1.85708)	-0.33232 (1.42923)	-0.7497	0.150904	-0.02471	0.966845
Q6NUN0	ACSM5	-0.05099 (1.0638)	-0.06073 (1.07389)	0.26617 (1.72808)	0.29379	0.958318	0.24537	0.412305
P62736	ACTA2	-0.21032 (0.41649)	0.94343 (0.83656)	1.40042 (0.70532)	1.2472	1.14079e-11	0.38276	0.0148073	X
P63267	ACTG2	0.77803 (0.51067)	0.75428 (0.59245)	0.89098 (0.66404)	-0.13025	0.655836	0.1231	0.473543
P35609	ACTN2	-0.28609 (1.10058)	0.75288 (1.00996)	1.16857 (1.40686)	0.77062	0.0145972	0.3961	0.242416
O43707	ACTN4	0.2979 (0.85035)	0.55384 (0.93607)	0.47942 (0.75538)	0.228	0.477243	-0.05301	0.837536
Q9H9F9	ACTR5	0.25959 (1.26918)	-0.00139 (0.74979)	-0.18119 (1.11844)	-0.1428	0.774838	-0.21081	0.507802
P37023	ACVRL1	0.10335 (0.29563)	0.43471 (0.37427)	0.71796 (0.57751)	0.3683	9.82035e-06	0.42849	0.00335542	X
Q03154	ACY1	0.30223 (0.83382)	0.51317 (0.61712)	0.56606 (0.98679)	0.26981	0.279763	0.16137	0.417194
Q96HD9	ACY3	0.43019 (0.61983)	0.78296 (0.58297)	0.88976 (0.8251)	0.37694	0.118958	0.04779	0.866698
P07311	ACYP1	1.33069 (0.59382)	1.43786 (0.7471)	1.41595 (0.78788)	0.1526	0.437952	-0.11797	0.427312
P09110	ACAA1	-0.71762 (0.85582)	-0.45063 (1.30452)	-0.58435 (1.29436)	0.36609	0.301135	0.14734	0.74696
P00813	ADA	0.53749 (0.25169)	0.2513 (0.39259)	0.22131 (0.43669)	-0.20964	0.00720595	0.0143	0.954921
Q9NZK5	ADA2	0.15125 (0.62676)	0.45733 (0.63322)	0.80476 (0.66028)	0.29336	0.139666	0.30481	0.0474416
O43184	ADAM12	0.7658 (0.92991)	0.8371 (0.93733)	1.49024 (1.15971)	0.11378	0.719869	0.77023	0.000718206
Q13444	ADAM15	0.31086 (0.26515)	0.33453 (0.6175)	0.42998 (0.54045)	0.06988	0.660602	0.09501	0.485002
Q9P0K1	ADAM22	0.4531 (0.24184)	0.78434 (0.47922)	0.8573 (0.64433)	0.32895	0.00194546	0.04128	0.846493
O75077	ADAM23	0.73588 (0.40278)	0.82264 (0.36128)	0.84813 (0.67626)	0.07072	0.733489	0.07139	0.677443
P78325	ADAM8	0.99963 (0.4396)	1.07838 (0.39393)	1.19524 (0.46771)	0.01708	0.740925	0.1752	0.12531
Q13443	ADAM9	0.3597 (0.42403)	0.3708 (0.28383)	0.74339 (0.46594)	0.0257	0.88368	0.26814	0.00409131
Q9UHI8	ADAMTS1	0.36688 (0.36991)	0.90189 (0.46126)	1.11831 (0.5806)	0.53306	0.000323578	0.25967	0.0132817	X
Q76LX8	ADAMTS13	0.68816 (0.24307)	0.53337 (0.48582)	0.3839 (0.46352)	-0.16792	0.0924399	-0.23457	0.0316042
Q8TE58	ADAMTS15	3.47452 (0.73816)	3.56191 (0.69567)	3.95726 (0.95798)	-0.08171	0.846493	0.43946	0.00286564
O75173	ADAMTS4	0.15509 (1.51798)	1.10104 (1.07926)	1.31079 (0.82218)	1.22251	0.00155657	0.34341	0.183095
Q9UP79	ADAMTS8	0.56954 (0.41447)	0.48577 (0.47346)	0.14243 (0.53515)	0.06297	0.990621	-0.34423	0.00635849
Q86TH1	ADAMTSL2	-0.09306 (0.55673)	0.19635 (0.42404)	0.4376 (0.54231)	0.24722	0.0576213	0.24012	0.041443
Q6UY14	ADAMTSL4	1.28461 (0.59575)	1.56046 (0.52105)	1.83464 (0.85776)	0.29975	0.0605309	0.27144	0.0250484
Q6ZMM2	ADAMTSL5	1.25003 (1.00758)	0.99236 (1.62132)	1.2853 (1.15616)	-0.13352	0.789827	0.13451	0.706176
O60266	ADCY3	0.6448 (1.62488)	-0.02447 (1.66072)	0.25319 (2.17908)	-0.4164	0.503367	-0.18915	0.757844
O95622	ADCY5	0.56187 (0.74073)	0.36992 (1.06075)	0.40034 (1.21863)	0.20755	0.980392	-0.21636	0.659805
P41586	ADCYAP1R1	-0.16407 (0.48334)	-0.18426 (0.46245)	-0.25311 (0.39005)	-0.07364	0.949961	-0.04001	0.851474
P35611	ADD1	3.41196 (1.24236)	2.94735 (1.03256)	2.9516 (1.02864)	-0.2177	0.599579	-0.08256	0.800474
P35612	ADD2	1.69815 (0.66739)	1.54673 (1.00523)	1.36244 (0.66225)	-0.12837	0.660602	-0.10078	0.656347
Q8N7X0	ADGB	-0.61082 (1.56931)	-1.00314 (5.15244)	-0.94803 (5.35662)	-0.68696	0.740925	0.4534	0.691902
Q96PE1	ADGRA2	0.26542 (1.01471)	0.30667 (0.82486)	0.43348 (1.21794)	0.01898	0.923462	0.05614	0.894866
O14514	ADGRB1	0.69007 (0.67506)	0.1964 (0.57406)	0.4749 (0.71054)	-0.41555	0.020803	0.24732	0.067911
O60242	ADGRB3	0.47576 (0.47235)	0.63876 (0.59627)	0.75731 (0.74133)	0.15519	0.275522	0.20934	0.176195
Q6QNK2	ADGRD1	-0.03314 (0.5495)	0.09356 (0.29809)	0.38224 (0.59335)	0.07112	0.709574	0.3659	0.00120384
Q14246	ADGRE1	-2.05843 (0.7975)	-1.97033 (0.84354)	-1.8454 (0.8295)	0.15283	0.601604	0.07117	0.824104
Q9UHX3	ADGRE2	0.65606 (0.46819)	0.61685 (0.38091)	0.61633 (0.55571)	0.08901	0.61761	-0.04899	0.794869
Q9BY15	ADGRE3	-0.12732 (0.62852)	0.12491 (0.64)	0.11959 (0.85409)	0.24703	0.15369	0.08032	0.744641
P48960	ADGRE5	0.50765 (0.31917)	0.69975 (0.32584)	0.60128 (0.37267)	0.18268	0.116074	-0.05767	0.658704
Q8IZF7	ADGRF2	-1.22346 (1.48253)	-1.16249 (1.21391)	-1.12057 (1.37319)	-0.58043	0.768947	0.30718	0.672339
Q8IZF3	ADGRF4	-0.25722 (1.5775)	0.08734 (1.37279)	-0.1225 (1.49278)	0.32088	0.846493	-0.20804	0.737269
Q8IZF2	ADGRF5	0.24057 (0.39109)	0.55257 (0.42152)	0.56438 (0.59454)	0.19185	0.10725	0.01685	0.929361
Q9Y653	ADGRG1	-0.12456 (0.24602)	0.10443 (1.16808)	0.44123 (1.21292)	0.57765	0.0474416	0.18661	0.626188
Q8IZP9	ADGRG2	0.50091 (0.3105)	-0.02226 (0.37964)	-0.05179 (0.43781)	-0.45023	1.34473e-05	-0.16116	0.0506177
Q86Y34	ADGRG3	-0.98324 (0.68937)	-0.56012 (0.81298)	-0.71794 (0.7403)	0.53954	0.0239659	-0.28217	0.186201
Q8WXG9	ADGRV1	-0.67757 (1.61045)	-0.42025 (1.97454)	-0.70327 (1.22613)	0.09674	0.814067	-0.19121	0.801478
P00325	ADH1B	0.5823 (1.16828)	1.54698 (1.1429)	1.56791 (0.97963)	1.01345	0.00203098	-0.0363	0.945183
P08319	ADH4	-0.49807 (1.60598)	0.3179 (1.22776)	0.14327 (2.0332)	0.69493	0.229961	-0.15025	0.779257
Q9BV57	ADI1	0.93119 (0.62996)	1.02233 (0.57563)	1.12192 (0.77153)	-0.05402	0.894486	0.19165	0.411259
P35318	ADM	2.37045 (0.46246)	3.08539 (0.45768)	3.53468 (0.52014)	0.73554	9.62076e-08	0.35384	1.02989e-05	X
P08913	ADRA2A	-0.41347 (0.57029)	-0.48772 (0.39075)	-0.46231 (0.38161)	-0.16338	0.654563	0.11468	0.508929
Q16186	ADRM1	0.29177 (1.87259)	-0.00967 (2.18027)	0.45409 (2.21034)	-0.64728	0.30029	0.73562	0.162583
P30566	ADSL	2.47873 (0.70086)	2.81406 (0.77309)	2.80127 (0.7263)	0.34243	0.203929	-0.14666	0.489397
Q8IUX7	AEBP1	0.88491 (0.98313)	1.36141 (0.46951)	1.47842 (0.52513)	0.72101	0.000154561	0.21362	0.285459
Q8N556	AFAP1	0.41704 (1.52278)	0.30905 (1.05525)	0.5371 (1.3713)	0.11753	0.954921	0.22325	0.474487
Q8TED9	AFAP1L1	0.15891 (0.61889)	0.64494 (0.50027)	1.16373 (1.01921)	0.47477	0.00200557	0.6728	4.88691e-05	X
Q8N4X5	AFAP1L2	-1.49422 (0.35505)	-1.34585 (0.47381)	-1.19652 (0.62546)	0.06233	0.601604	0.26582	0.0420291
Q8NB90	AFG2A	0.37257 (1.08319)	0.10499 (1.14359)	0.24995 (0.94112)	-0.42441	0.479924	0.07502	0.856111
P43652	AFM	0.01531 (0.17503)	0.00781 (0.29285)	0.12946 (0.37974)	0.0086	0.943664	0.01137	0.914775
P02771	AFP	-0.22519 (0.80626)	0.39791 (0.52563)	0.38261 (0.66846)	0.62226	0.00217048	-0.14345	0.438521
Q6ULP2	AFTPH	-0.8329 (1.12175)	-1.15206 (0.89012)	-0.87399 (1.08266)	-0.42187	0.391308	0.542	0.132124
Q96P47	AGAP3	0.55716 (0.69087)	0.62678 (0.50147)	0.5912 (0.72564)	0.02831	0.700664	0.13794	0.654563
Q5VTM2_Q96P64	AGAP9_AGAP4	-0.28196 (2.41573)	-0.0484 (1.64812)	-0.30808 (1.17799)	0.18242	0.962069	-0.42465	0.341605
Q5U5Z8	AGBL2	-0.12316 (0.51038)	-0.34497 (0.45484)	-0.43214 (0.54614)	-0.30328	0.0545374	-0.01546	0.942552
Q8NEM8	AGBL3	-3.60711 (1.00277)	-3.71693 (0.96558)	-3.77504 (1.08937)	-0.30842	0.988258	-0.01762	0.976764
Q15109	AGER	0.87956 (0.367)	0.61868 (0.76354)	0.81531 (0.75746)	-0.22719	0.133675	0.2263	0.250546
O95994	AGR2	1.29506 (1.10522)	1.78978 (1.64089)	2.39288 (2.03041)	0.9449	0.022444	0.47313	0.148158
Q8TD06	AGR3	0.4205 (1.05874)	0.44457 (1.31894)	0.66403 (1.93979)	0.07634	0.851474	-0.0307	0.95968
O00468	AGRN	-0.01419 (0.36008)	0.38868 (0.45197)	0.67612 (0.70086)	0.3786	8.29474e-05	0.41223	0.00532195	X
O00253	AGRP	0.45487 (0.9858)	0.01653 (0.7676)	0.24667 (0.83367)	-0.30418	0.295604	0.3529	0.0487235
P01019	AGT	-0.54123 (0.29553)	-0.69612 (0.38252)	-0.69525 (0.2366)	-0.04825	0.576662	-0.06246	0.43408
P21549	AGXT	-0.98976 (1.41976)	-0.74279 (1.16149)	-0.64183 (1.08709)	0.45882	0.225215	0.08155	0.831522
P23526	AHCY	0.1081 (0.86428)	0.37301 (0.81705)	0.81454 (0.86633)	0.30361	0.207742	0.33994	0.0745896
Q8N157	AHI1	-0.8489 (1.7428)	-1.63794 (2.19109)	-1.32373 (2.49991)	-0.51547	0.474487	-0.19107	0.851474
Q09666	AHNAK	0.08903 (0.51827)	0.58328 (0.49537)	0.66549 (0.54698)	0.4464	0.000372135	0.13074	0.358592
Q8IVF2	AHNAK2	1.17304 (0.35504)	1.48161 (0.30511)	1.57664 (0.48394)	0.34396	0.000856336	0.10835	0.384844
O95433	AHSA1	-0.02828 (0.47333)	-0.1721 (0.41124)	-0.1156 (0.65536)	-0.3661	0.176195	0.06275	0.765384
Q719I0	AHSA2P	-0.85989 (1.44273)	-1.56354 (1.11973)	-1.31546 (1.52314)	-0.47684	0.266287	0.48394	0.130651
P02765	AHSG	-0.08303 (0.28982)	-0.23272 (0.5254)	-0.18294 (0.44975)	-0.10588	0.358265	-0.03284	0.801869
Q9NZD4	AHSP	1.72494 (1.41687)	1.63946 (1.21)	1.33196 (1.1597)	0.13513	0.780718	-0.27008	0.27504
Q96BJ3	AIDA	0.08596 (1.08476)	-0.49043 (1.53052)	-0.4384 (2.28342)	-0.78923	0.30029	0.04626	0.971221
P55008	AIF1	-1.05627 (0.86665)	-0.94214 (1.26011)	-0.87833 (0.9865)	0.1158	0.768947	0.11659	0.721665
Q9BQI0	AIF1L	-0.58406 (0.20848)	-0.11137 (0.4972)	-0.0515 (0.76155)	0.35745	0.000292154	0.21714	0.313688
O95831	AIFM1	-0.66189 (0.70287)	-0.36515 (0.99993)	-0.11948 (1.07372)	0.37682	0.244081	0.25831	0.379265
C9J069	AJM1	-1.26313 (1.08345)	-1.24952 (1.25589)	-1.26388 (1.18029)	0.00254	0.779257	-0.16794	0.801869
P00568	AK1	1.91037 (1.36449)	2.3819 (1.19016)	1.99667 (1.031)	0.41161	0.272599	-0.34189	0.134569
P54819	AK2	-0.44765 (1.7935)	-0.67944 (4.24787)	0.35522 (1.22535)	-0.01374	0.928236	1.53627	0.00955431
P27144	AK4	0.06927 (1.09534)	0.66311 (0.89139)	1.01891 (1.37001)	0.71027	0.0605958	0.45295	0.0803263
Q96M32	AK7	0.48093 (0.74589)	0.22739 (1.11673)	0.41228 (1.01058)	-0.13558	0.795234	-0.12289	0.792547
Q9UKA4	AKAP11	-1.91411 (1.00145)	-2.34829 (1.89593)	-2.22105 (1.5845)	-0.26849	0.485156	0.04353	0.949961
Q02952	AKAP12	0.06607 (0.23926)	0.16536 (0.35158)	0.07689 (0.41037)	0.01447	0.851474	0.05076	0.824316
Q12802	AKAP13	0.19007 (1.64739)	0.73402 (1.33772)	0.83805 (1.24257)	0.61056	0.223855	0.29024	0.257733
Q86UN6	AKAP14	0.46548 (1.17198)	0.38033 (1.52283)	0.31441 (1.28604)	-0.12371	0.866698	0.00758	0.993317
Q9Y2D5	AKAP2	0.08674 (0.30616)	0.72649 (0.43255)	1.16898 (0.70787)	0.67771	3.85982e-07	0.39596	0.000158368	X
P24588	AKAP5	0.29127 (0.85468)	-0.07317 (0.97548)	0.42641 (1.35989)	-0.2535	0.569499	0.23303	0.549694
O43687	AKAP7	-0.64245 (0.94141)	-0.9551 (0.65887)	-0.98451 (0.71596)	-0.17583	0.660602	-0.08657	0.725199
O43823	AKAP8	-0.51759 (1.23971)	-0.80952 (0.78987)	-0.56586 (0.92076)	-0.50482	0.225215	0.37469	0.184062
Q5T1N1	AKNAD1	-0.3297 (1.08508)	-0.76546 (0.96039)	-0.54541 (0.69167)	-0.18396	0.840841	-0.02094	0.958804
P14550	AKR1A1	-0.03386 (0.68773)	-0.14556 (0.91645)	-0.17709 (0.85997)	-0.32188	0.303774	0.14675	0.561212
P15121	AKR1B1	1.42502 (0.557)	1.59982 (1.22295)	1.44049 (1.03528)	0.23967	0.609086	-0.19731	0.622486
O60218	AKR1B10	-1.45387 (6.17874)	-0.60998 (1.98796)	-0.12487 (1.89472)	1.01893	0.416354	1.02083	0.113222
P17516	AKR1C4	-2.36309 (0.69247)	-2.26948 (0.92731)	-2.10962 (0.78214)	0.17862	0.712502	0.1548	0.586561
Q8NHP1	AKR7L	0.18471 (1.78466)	0.43591 (1.19315)	0.32424 (1.52245)	0.09798	0.889421	-0.07058	0.931037
Q96B36	AKT1S1	1.771 (0.64708)	1.89146 (0.92849)	1.95389 (0.72841)	0.03785	0.928236	-0.02525	0.931037
P31751	AKT2	2.35695 (0.91861)	1.89157 (1.05771)	2.16355 (0.988)	-0.29026	0.474487	0.21759	0.485156
Q9Y243	AKT3	0.72684 (1.41193)	0.75057 (1.49087)	0.63907 (1.7504)	0.51063	0.700664	0.02223	0.98415
P13196	ALAS1	0.05016 (1.6576)	-0.28939 (1.62043)	-0.30889 (1.20115)	-0.32967	0.63772	-0.06303	0.921527
Q13740	ALCAM	0.12741 (0.25148)	0.26026 (0.25503)	0.37556 (0.32497)	0.14399	0.0803726	0.07707	0.290097
P00352	ALDH1A1	0.62743 (0.63617)	0.91864 (0.74769)	0.75013 (1.00604)	0.28729	0.177897	-0.05736	0.846493
P47895	ALDH1A3	-0.1036 (0.71911)	0.45337 (0.75313)	0.38997 (1.31038)	0.45883	0.0605309	0.01711	0.974978
O75891	ALDH1L1	-4.29803 (1.48212)	-3.69521 (1.27676)	-3.72851 (1.41506)	0.17859	0.745833	0.2914	0.490266
P05091	ALDH2	-0.85309 (0.6901)	-0.8041 (0.91935)	-0.61573 (1.02373)	0.21599	0.846493	0.22159	0.631521
P30838	ALDH3A1	-0.48522 (0.43614)	-0.38996 (0.68927)	-0.22905 (0.92556)	0.09617	0.675484	0.52317	0.0120281
P51649	ALDH5A1	-0.8548 (0.7123)	-0.54405 (0.84558)	-0.51027 (0.60488)	0.28157	0.303774	0.09625	0.784551
P49189	ALDH9A1	0.11262 (0.9838)	0.29675 (0.77402)	0.0769 (0.96302)	0.06903	0.614908	-0.20738	0.435765
Q9UM73	ALK	0.14983 (0.44631)	-0.05581 (0.47301)	-0.01098 (0.63632)	-0.26762	0.275522	0.02444	0.909841
Q8TCU4	ALMS1	-0.78838 (2.46755)	-0.2672 (1.33293)	-0.08049 (1.43384)	0.56133	0.532701	0.02682	0.979286
P10696	ALPG	-2.6122 (1.34955)	-2.07347 (1.97827)	-2.36826 (1.54348)	0.30298	0.534393	0.10509	0.829325
P09923	ALPI	-1.27654 (2.68031)	-1.51379 (2.65126)	-1.348 (2.46692)	0.06563	0.958318	-0.27137	0.687999
Q86TB3	ALPK2	-0.26699 (1.28278)	-0.25372 (0.99185)	-0.37515 (0.90121)	0.13843	0.723498	-0.09028	0.74696
P05187	ALPP	-2.47034 (0.87549)	-2.2232 (1.63813)	-2.20247 (1.52386)	0.39523	0.538584	0.16749	0.719951
Q86V81	ALYREF	-0.35587 (1.75)	-0.65056 (1.42425)	-0.69518 (1.62579)	0.06329	0.909841	0.12518	0.795527
Q9NP70	AMBN	0.02428 (0.55333)	-0.15978 (1.06504)	-0.13417 (1.12398)	-0.46289	0.346975	-0.02236	0.962069
P02760	AMBP	0.01511 (0.24255)	0.20445 (0.22308)	0.30538 (0.33848)	0.26229	9.78159e-06	0.09697	0.102041
Q96NU7	AMDHD1	-2.71653 (1.65212)	-2.48027 (1.29859)	-0.61395 (1.38543)	0.0495	0.954921	1.9871	1.30473e-08
Q9Y303	AMDHD2	0.10423 (0.22505)	0.0998 (0.35515)	0.10857 (0.47722)	-0.009	0.958318	-0.00839	0.949961
Q99218	AMELY	0.39342 (0.71295)	0.3106 (0.91989)	0.38662 (1.06921)	-0.27749	0.274342	0.17178	0.454386
Q9UKV5	AMFR	0.03473 (0.31442)	0.1418 (0.28848)	0.23258 (0.25827)	0.08495	0.495758	0.09449	0.250873
Q86SJ2	AMIGO2	0.45084 (0.223)	0.23141 (0.22126)	0.29603 (0.29414)	-0.1613	0.003849	0.04392	0.553377
Q6DCA0	AMMECR1L	0.21367 (0.63581)	-0.01075 (0.81704)	0.11998 (1.09099)	-0.20454	0.589528	0.11312	0.779257
Q9BXJ7	AMN	0.31805 (0.84604)	0.46924 (1.11693)	0.86119 (0.95865)	0.25891	0.380711	0.17785	0.563095
Q4VCS5	AMOT	0.42819 (1.22819)	0.4709 (0.43103)	0.66992 (0.81524)	-0.13841	0.994873	0.0623	0.747678
Q9Y2J4	AMOTL2	0.11119 (0.59557)	0.21359 (0.5392)	0.30996 (0.50832)	0.12264	0.551977	0.13385	0.313504
Q01432	AMPD3	1.82997 (1.22245)	2.31481 (0.93854)	1.96596 (0.9268)	0.23025	0.556082	-0.27786	0.15411
P04746_P0DTE7_P0DTE8_P0DUB6_P19961	AMY1_AMY2	-0.18395 (0.55483)	-0.18858 (0.6165)	-0.00674 (0.82001)	0.00404	0.990621	-0.01513	0.956723
Q9H1A4	ANAPC1	-1.22525 (1.3676)	-1.54854 (0.78601)	-1.52953 (0.95151)	-0.41672	0.301135	0.10378	0.825843
Q9UM13	ANAPC10	0.69208 (2.65356)	-0.87694 (2.10495)	-0.69035 (1.38124)	-1.15004	0.0637942	-0.11099	0.880895
Q9UJX5	ANAPC4	-0.61336 (1.37986)	0.04992 (1.04593)	-0.35393 (1.49761)	0.71278	0.0671332	-0.60456	0.159222
P03950	ANG	0.1364 (0.44695)	0.0871 (0.55628)	0.42688 (0.41911)	0.05722	0.779257	0.31894	0.000566919
Q15389	ANGPT1	2.34658 (0.75325)	2.62208 (1.08971)	2.00774 (1.72952)	0.78728	0.0407087	-0.5864	0.0670873
O15123	ANGPT2	0.66362 (0.72788)	0.85639 (0.46987)	1.10856 (0.7242)	0.04177	0.609086	0.34024	0.0304045
O95841	ANGPTL1	0.70967 (0.59909)	0.66358 (0.35121)	0.8391 (0.57314)	0.09174	0.617347	0.09862	0.362671
Q9UKU9	ANGPTL2	0.4138 (0.51019)	0.9672 (0.92227)	1.20313 (0.87613)	0.56365	0.0131415	0.20016	0.421522
Q9Y5C1	ANGPTL3	0.02425 (0.75111)	0.57016 (0.5149)	0.61632 (0.7117)	0.59271	0.000541244	-0.00516	0.98415
Q9BY76	ANGPTL4	0.2237 (0.88472)	0.6199 (0.76741)	1.05915 (0.98191)	0.32571	0.154832	0.4485	0.00174546
Q86XS5	ANGPTL5	-0.33962 (1.29668)	-0.53819 (1.13486)	-0.5234 (0.82132)	-0.18953	0.495758	0.03836	0.950124
O43827	ANGPTL7	0.91553 (1.40053)	0.39518 (0.74899)	0.38641 (0.85318)	-0.61554	0.0844901	-0.04347	0.918874
Q01484	ANK2	-0.60615 (1.90608)	-0.89655 (2.0494)	-0.85298 (2.05603)	-0.18541	0.660602	-0.00047	1
Q9P2G1	ANKIB1	0.07873 (1.65268)	-0.32888 (1.453)	0.20287 (1.5312)	-0.18222	0.872554	0.0339	0.966584
Q8IV38	ANKMY2	0.00381 (0.49494)	-0.05065 (0.76111)	-0.02294 (0.76071)	-0.03562	0.620435	0.13728	0.606561
Q9H9E1	ANKRA2	-0.27883 (1.01365)	-0.20549 (1.02876)	-0.047 (0.68849)	0.0054	0.980392	0.35858	0.153621
Q9NXR5	ANKRD10	-2.40812 (1.53078)	-3.3214 (1.09978)	-3.41392 (0.97389)	-0.40387	0.127557	-0.26877	0.648137
Q6UB99	ANKRD11	-0.409 (1.71921)	-1.21536 (1.58523)	-1.09414 (1.9828)	-0.58374	0.271653	0.14816	0.790258
A2A2Z9	ANKRD18B	-2.04436 (0.6261)	-1.91335 (0.53884)	-1.81248 (0.64493)	0.04388	0.672171	-0.01532	0.949258
Q9GZV1	ANKRD2	-0.68267 (0.45143)	-0.12641 (1.01535)	0.09257 (0.84545)	0.44228	0.0864712	0.24284	0.30029
Q5TYW2	ANKRD20A1	-1.47826 (2.01011)	-1.98699 (4.89294)	-1.66263 (3.41915)	-1.62114	0.152504	0.54893	0.488416
Q8NF67	ANKRD20A12P	0.49128 (1.49981)	0.47855 (1.73173)	0.6289 (1.38023)	-0.27901	0.814067	0.63611	0.320792
Q4UJ75	ANKRD20A4P	-1.02089 (0.44193)	-1.1054 (0.63174)	-1.24779 (0.99671)	-0.04673	0.860861	0.11555	0.768947
Q6NSI1	ANKRD26P1	0.27224 (0.61279)	-0.10434 (0.8507)	0.25904 (1.14173)	-0.15117	0.336191	0.12679	0.679922
O15084	ANKRD28	0.2182 (0.78144)	0.21645 (0.6411)	0.44701 (0.73842)	0.0191	0.914775	0.30602	0.229168
A5PLL1	ANKRD34B	-0.41832 (1.32165)	-1.10267 (1.86402)	-1.11463 (1.6916)	-0.82169	0.11043	-0.14396	0.872554
P0C6C1	ANKRD34C	-0.24141 (1.38021)	-0.0477 (0.9398)	-0.1872 (1.3307)	0.27164	0.507802	0.03163	0.954921
Q8N283	ANKRD35	-0.1022 (0.81688)	0.06695 (0.62231)	0.39944 (0.57122)	0.31375	0.144705	0.21642	0.212302
Q8N2N9	ANKRD36B	-0.47026 (2.24637)	-1.14878 (2.64706)	-0.62041 (3.42296)	-0.66833	0.229168	-0.01016	0.994873
Q96IX9	ANKRD36BP1	-0.62786 (0.4524)	-0.66882 (0.62981)	-0.85119 (0.49273)	-0.40511	0.462694	0.04611	0.914775
Q5TZF3	ANKRD45	-0.10721 (1.20112)	0.27788 (1.98988)	0.03586 (1.72002)	0.15588	0.730665	-0.10459	0.914775
Q9ULJ7	ANKRD50	-0.79855 (2.43713)	-0.69935 (1.47837)	-0.73939 (1.66702)	-0.27047	0.98415	-0.13088	0.860861
Q8NB46	ANKRD52	-0.26551 (3.33855)	-0.12306 (2.22044)	-0.48974 (1.60984)	0.40289	0.872554	-0.23898	0.735028
Q8N9V6	ANKRD53	-1.00586 (0.53159)	-0.93056 (0.45093)	-1.02234 (0.66629)	0.10228	0.840841	0.14261	0.586507
Q6NXT1	ANKRD54	0.40577 (1.10894)	0.65861 (0.69953)	0.4862 (1.10005)	0.14242	0.65153	-0.01289	0.976764
Q3KP44	ANKRD55	-2.81267 (1.06338)	-3.01539 (1.37483)	-3.12247 (1.38226)	0.00674	0.928236	0.0203	0.980392
Q9Y2G4	ANKRD6	-0.1276 (0.6558)	-0.24071 (0.63979)	0.05142 (0.50944)	-0.07422	0.68507	0.43085	0.0753669
Q92625	ANKS1A	0.46549 (0.65949)	0.31105 (0.58957)	0.34823 (0.74887)	-0.21061	0.478476	0.15676	0.383434
Q6ZW76	ANKS3	0.1074 (1.65144)	0.22054 (1.75516)	0.23678 (1.37356)	0.12293	0.909294	0.16922	0.778058
A6NFN9	ANKUB1	4.5187 (2.62016)	4.14406 (3.04267)	4.43461 (3.17307)	-0.25134	0.789827	-0.02573	0.988258
Q9H8Y5	ANKZF1	-0.32686 (0.48328)	-0.02969 (0.58939)	0.10011 (0.57935)	0.15574	0.351793	0.24737	0.0313899
Q9NQW6	ANLN	-1.42288 (1.28834)	-1.32893 (1.76628)	-1.44755 (1.4737)	-0.22519	0.994873	0.02751	0.978285
P23352	ANOS1	-0.0888 (1.59537)	-0.81512 (1.64089)	-0.34642 (1.5956)	-0.65291	0.341605	0.27323	0.689301
O43423	ANP32C	-0.37708 (0.6848)	-0.3263 (0.81123)	-0.53371 (1.15334)	0.00538	0.976764	-0.23164	0.601604
Q9BTT0	ANP32E	-3.4821 (0.3948)	-3.03887 (0.51752)	-3.2054 (0.68095)	0.39522	0.00890571	-0.0988	0.606309
P15144	ANPEP	0.28792 (0.30708)	0.09525 (0.35631)	0.18348 (0.34753)	-0.11111	0.331171	0.07137	0.601604
P04083	ANXA1	-0.79635 (0.56849)	-0.65777 (0.61778)	-0.29919 (0.49141)	0.18498	0.427028	0.21607	0.149241
Q9UJ72	ANXA10	-0.37786 (1.06163)	0.25635 (1.15377)	0.8831 (1.71134)	0.58466	0.220642	0.73709	0.00823754
P50995	ANXA11	0.19909 (0.39179)	0.10528 (0.34506)	0.24931 (0.46139)	-0.04803	0.752799	0.11275	0.201002
P07355	ANXA2	-0.19056 (0.72705)	0.09444 (0.81488)	0.28023 (0.74844)	0.31833	0.350498	0.01782	0.958318
P12429	ANXA3	-1.62216 (0.24329)	-1.48067 (0.89211)	-1.28113 (0.70088)	0.20619	0.626188	0.21668	0.357174
P09525	ANXA4	-0.16038 (0.3685)	-0.12488 (0.43338)	0.02252 (0.49992)	0.08019	0.840841	0.06533	0.735028
P08758	ANXA5	0.92611 (2.18834)	0.9935 (1.42264)	1.37995 (1.74561)	0.58991	0.706176	0.50541	0.417388
P08133	ANXA6	-0.80709 (1.67149)	-0.73512 (1.49935)	-0.29895 (1.57145)	0.22051	0.909841	0.56578	0.347917
P19801	AOC1	-0.23812 (0.7418)	-0.31612 (1.4091)	-0.43939 (1.24788)	-0.15014	0.767458	-0.28859	0.421592
Q16853	AOC3	0.42619 (0.22603)	0.57188 (0.3799)	0.62505 (0.40271)	0.21634	0.0864008	0.08392	0.421482
Q63HQ0	AP1AR	-0.03363 (0.61341)	0.4277 (0.59016)	0.80559 (0.86177)	0.27707	0.0032568	0.48789	0.000495151	X
O43747	AP1G1	-1.07982 (1.10399)	-1.11982 (1.20062)	-0.95422 (0.71365)	0.02864	0.943433	0.1136	0.72813
O75843	AP1G2	-1.13252 (1.56716)	-1.23095 (5.36386)	-0.15356 (2.08974)	-0.82692	0.824316	1.22608	0.083452
P63010	AP2B1	-1.16616 (1.165)	-0.85399 (1.13362)	-0.84067 (0.92694)	0.15315	0.766846	-0.08289	0.804747
O00203	AP3B1	-0.29749 (0.50344)	0.14957 (1.59097)	0.392 (1.5333)	0.8356	0.0864712	0.44075	0.102647
P59780	AP3S2	0.08619 (1.18748)	0.14453 (1.4922)	0.62799 (1.19762)	-0.30126	0.752799	0.45058	0.212594
O00213	APBB1	-0.03681 (0.58916)	-0.02377 (0.55169)	0.0376 (0.59362)	0.03436	0.918874	0.14021	0.479146
Q7Z5R6	APBB1IP	-0.35706 (0.53421)	0.04202 (0.35117)	0.21092 (0.58538)	0.25458	0.0685157	0.16756	0.106174
Q92870	APBB2	-0.18483 (0.93571)	-0.30899 (0.77627)	-0.0761 (0.73774)	-0.16315	0.520227	0.26398	0.203929
P02743	APCS	-0.23056 (0.57359)	-0.0321 (0.50292)	0.08031 (0.65777)	0.2089	0.291666	0.14506	0.175516
P27695	APEX1	-2.18366 (0.62864)	-1.87962 (0.75767)	-1.85432 (0.72211)	0.32856	0.197014	0.01276	0.970483
Q9UBZ4	APEX2	-0.97361 (4.63881)	-1.69519 (5.70061)	-1.90743 (5.82109)	-0.69368	0.706176	0.04439	0.98415
Q96GX9	APIP	-0.01224 (1.6299)	-0.58448 (0.90821)	-0.02047 (1.02778)	-0.10288	0.847069	0.44682	0.03111
Q8IW19	APLF	1.52759 (0.77218)	1.29414 (1.2807)	1.55219 (1.33532)	-0.39345	0.532701	0.50901	0.109831
P51693	APLP1	0.88074 (0.58314)	0.33865 (0.58578)	0.44898 (0.82349)	-0.50055	0.00186594	0.15515	0.394118
P02647	APOA1	0.63801 (0.29538)	0.68738 (0.4793)	0.48967 (0.50835)	-0.0192	0.947254	-0.22448	0.0913014
P02652	APOA2	-2.74098 (0.59339)	-2.56514 (0.46966)	-2.41048 (0.77738)	0.02433	0.642264	0.21468	0.149594
P06727	APOA4	0.33919 (0.37787)	0.38161 (0.53061)	0.42427 (0.82123)	0.08568	0.690588	0.03281	0.856111
P04114	APOB	-1.2716 (0.43401)	-0.90624 (0.6197)	-1.04236 (0.74593)	0.25265	0.100474	-0.18962	0.065056
Q9Y235	APOBEC2	0.12418 (0.35739)	-0.07343 (0.45128)	0.07857 (0.64921)	-0.14534	0.437952	0.2523	0.175033
Q0VD83	APOBR	-0.08096 (0.85789)	0.02028 (0.84829)	0.27302 (0.80546)	0.08677	0.799951	0.23888	0.104626
P05090	APOD	0.13475 (0.25518)	0.27409 (0.48075)	0.07983 (0.50687)	0.15455	0.280564	-0.20713	0.086138
P02649	APOE	-0.17591 (0.29031)	0.13406 (0.40688)	0.06672 (0.32635)	0.25795	0.00100168	-0.02486	0.852475
Q13790	APOF	1.2341 (0.18135)	1.41749 (0.24057)	1.33068 (0.30948)	0.07532	0.0844901	-0.00088	0.996511
P02749	APOH	0.48439 (0.43221)	0.56161 (0.51616)	0.82538 (0.50428)	0.19126	0.251273	0.14009	0.407638
O14791	APOL1	-3.7626 (0.67179)	-3.74456 (0.39677)	-3.74012 (0.48074)	-0.23923	0.485156	0.07553	0.515351
Q9BWW9	APOL5	0.10197 (1.91943)	0.1187 (1.13527)	0.22542 (0.9181)	0.09435	0.898255	0.05887	0.878238
O95445	APOM	0.29068 (0.18616)	0.37017 (0.28059)	0.26497 (0.45414)	-0.05583	0.976764	-0.14513	0.23373
P05067	APP	0.44345 (0.32432)	0.58212 (0.51769)	0.53048 (0.53228)	0.27404	0.0805367	-0.08173	0.538584
Q8NEU8	APPL2	0.66793 (0.86667)	0.08453 (1.23473)	0.77952 (1.4728)	-0.44757	0.213155	0.72131	0.0100375
P07741	APRT	1.37434 (0.6653)	1.2908 (0.62771)	1.3891 (0.77825)	-0.06746	0.988258	0.12726	0.450573
Q7Z2E3	APTX	-0.50764 (0.76924)	-0.47619 (0.92194)	-0.47989 (1.00999)	-0.02498	0.860861	-0.15934	0.636547
P29972	AQP1	-0.02548 (1.49638)	0.15013 (2.906)	-0.45344 (5.32662)	-0.46881	0.914775	-0.51716	0.637726
P10398	ARAF	-2.08289 (0.97922)	-2.12544 (0.67233)	-2.12694 (0.9926)	0.05767	0.937912	-0.13344	0.723113
P15514	AREG	-0.88359 (0.72083)	-0.48518 (0.61889)	-0.08288 (0.91344)	0.38414	0.0310469	0.527	0.000447635	X
O15033	AREL1	-2.20667 (5.96912)	-5.85756 (6.4112)	-2.34637 (5.67115)	-1.09411	0.666216	1.37031	0.110079
P62330	ARF6	0.52899 (0.93579)	0.95497 (0.80297)	1.4234 (1.25107)	0.41469	0.146103	0.47072	0.00331323
Q9NP61	ARFGAP3	-0.15462 (0.42029)	-0.26529 (0.44512)	-0.34574 (0.41061)	-0.2661	0.30535	-0.08273	0.485099
Q9Y6D5	ARFGEF2	1.00369 (1.60859)	0.64648 (1.35482)	1.24978 (1.26132)	0.04275	0.990621	0.44357	0.0545581
P53367	ARFIP1	0.3819 (0.64598)	0.33385 (0.80685)	0.32988 (0.90558)	0.14817	0.735028	-0.03343	0.932547
Q13795	ARFRP1	-0.0284 (0.82594)	0.1349 (1.18184)	0.28336 (0.97413)	0.22704	0.68507	0.21413	0.591571
P05089	ARG1	0.9871 (0.89377)	1.2732 (0.85241)	0.91583 (1.03371)	0.25075	0.384231	-0.37735	0.0589184
P78540	ARG2	0.46343 (1.35649)	0.65774 (1.81944)	0.4541 (2.23686)	0.05259	0.735028	0.05211	0.968325
Q07960	ARHGAP1	-0.33088 (0.66794)	0.04007 (0.70632)	0.31117 (0.77996)	0.25235	0.386769	0.27206	0.257523
A1A4S6	ARHGAP10	0.80457 (1.43249)	0.02312 (1.37611)	0.82112 (1.4227)	-0.59423	0.152504	0.56111	0.123669
Q6P4F7	ARHGAP11A	-0.64036 (1.2269)	-0.77313 (0.88914)	-0.82243 (1.29967)	-0.29437	0.735028	-0.02227	0.971221
Q8IWW6	ARHGAP12	-0.5454 (0.5956)	-0.2975 (0.74323)	-0.00826 (0.93121)	0.3442	0.0964448	0.33725	0.0424009
Q68EM7	ARHGAP17	-0.27142 (1.1903)	0.04004 (1.11296)	0.18105 (1.28248)	0.20115	0.689741	0.11328	0.775902
Q9P2F6	ARHGAP20	-0.90145 (0.76514)	-0.87058 (0.95526)	-0.8114 (0.89247)	-0.02725	0.949961	0.13512	0.68507
Q8N264	ARHGAP24	-1.08052 (1.557)	-1.29409 (1.18054)	-1.21687 (1.80549)	-0.38682	0.41993	0.50868	0.316775
P42331	ARHGAP25	-0.22937 (0.63796)	-0.22169 (0.5406)	-0.17024 (0.83353)	0.13588	0.958318	-0.05245	0.921132
Q6ZUM4	ARHGAP27	-0.78721 (0.30889)	-0.43892 (0.43954)	-0.16455 (0.73297)	0.34668	0.00389592	0.35391	0.00402877	X
Q7Z6I6	ARHGAP30	-0.1869 (0.35279)	-0.28134 (0.38826)	-0.21043 (0.33449)	-0.03896	0.569499	0.12606	0.450573
Q2M1Z3	ARHGAP31	1.24287 (0.98845)	1.13477 (0.84054)	1.47564 (1.62165)	-0.35511	0.576662	0.34604	0.603459
Q9NRY4	ARHGAP35	1.61777 (0.74316)	1.55883 (1.43583)	2.1585 (1.58518)	0.16129	0.947254	0.44735	0.0492108
A6NI28	ARHGAP42	0.40289 (2.68137)	-0.24089 (5.50768)	-0.09284 (5.01183)	-0.688	0.666216	-0.27755	0.829752
Q92619	ARHGAP45	0.57316 (0.88047)	0.70675 (1.1928)	0.67965 (1.16422)	0.03998	0.779257	0.04833	0.914775
Q13017	ARHGAP5	0.28017 (1.80172)	-0.04822 (1.6064)	0.26418 (2.05129)	-0.18113	0.595418	0.42877	0.494102
Q92888	ARHGEF1	1.40666 (0.57054)	1.41074 (0.56026)	1.34976 (0.5902)	0.06593	0.856804	0.03931	0.88368
O15013	ARHGEF10	0.00875 (0.33089)	-0.07686 (0.54992)	0.15953 (0.48478)	-0.11541	0.712502	0.28445	0.00970498
Q9NZN5	ARHGEF12	0.95352 (0.61931)	0.69981 (0.87532)	1.25578 (0.87238)	-0.00681	0.986912	0.4504	0.0152294
O94989	ARHGEF15	-3.86502 (3.21561)	-3.09461 (2.15796)	-3.01245 (1.46553)	0.98731	0.403134	-0.26696	0.785474
Q8IW93	ARHGEF19	-0.94258 (1.60718)	-1.47256 (1.21752)	-1.49408 (1.14056)	-0.28972	0.544787	-0.09344	0.824519
Q92974	ARHGEF2	-0.54146 (1.14213)	-0.52686 (1.82422)	-0.30536 (1.91344)	-0.53101	0.966845	0.07438	0.949961
Q8N1W1	ARHGEF28	0.13769 (0.8289)	0.08038 (0.62733)	-0.03296 (0.69931)	-0.25166	0.795234	-0.0491	0.905963
A8MVX0	ARHGEF33	0.52529 (1.88729)	0.11296 (1.59438)	0.42786 (1.30277)	-0.56822	0.437952	0.46477	0.243575
Q9NXL2	ARHGEF38	0.07257 (1.32002)	-0.09819 (1.44487)	0.1751 (1.17986)	-0.17882	0.954921	0.22752	0.7049
Q8TER5	ARHGEF40	0.24398 (0.97789)	0.18462 (0.89442)	0.21453 (0.87306)	0.12824	0.755424	0.08608	0.826438
Q12774	ARHGEF5	-1.04454 (0.8279)	-0.65368 (0.93942)	-0.08277 (1.453)	0.44183	0.146103	0.42851	0.19361
O14497	ARID1A	-0.19452 (0.25905)	-0.12018 (0.36338)	-0.00435 (0.53634)	0.05226	0.601604	0.15691	0.303723
Q99856	ARID3A	-0.12625 (0.42208)	-0.14833 (0.35233)	-0.05899 (0.49797)	0.50214	0.976764	-0.02671	0.872554
Q4LE39	ARID4B	-0.49463 (0.30328)	-0.47182 (0.4393)	-0.39793 (0.57454)	-0.08655	0.508607	0.21129	0.0985718
Q03989	ARID5A	-1.11346 (1.60901)	-0.5095 (1.61541)	-0.67818 (1.70142)	0.03904	0.514068	-0.0573	0.958057
Q96B23	ARK2N	0.29884 (1.91541)	0.52383 (0.89479)	0.51459 (0.82653)	-0.35434	0.496749	0.06585	0.861211
Q8N8R7	ARL14EP	1.11168 (1.60582)	0.62513 (1.44798)	1.02402 (1.69527)	-0.19307	0.780886	0.42017	0.444252
P0DKL9	ARL14EPL	0.30129 (1.13855)	-0.24001 (0.87518)	-0.40449 (1.1255)	-0.2088	0.195844	-0.09633	0.854637
Q9Y2Y0	ARL2BP	0.08608 (0.64262)	0.00747 (0.75442)	-0.18407 (1.19835)	0.00162	0.998487	-0.2005	0.428555
P56559	ARL4C	0.12707 (0.26694)	0.13665 (0.35367)	0.16197 (0.315)	-0.19896	0.829752	0.0716	0.564981
Q5W041	ARMC3	-0.94578 (1.02265)	-1.00677 (0.91163)	-1.00236 (1.28092)	0.26363	0.954921	-0.15944	0.770324
Q7L311	ARMCX2	-1.37719 (1.73925)	-1.72268 (2.1249)	-1.69064 (1.90072)	-1.12809	0.351793	0.20638	0.819964
P27540	ARNT	0.5882 (2.03581)	-0.27894 (1.67494)	-0.23745 (1.42018)	-0.88144	0.130651	-0.13638	0.822872
Q7Z6K5	ARPIN	-0.45531 (1.06489)	-0.46203 (1.70022)	-0.05584 (1.60146)	0.42901	0.923462	0.30803	0.689384
Q9UBL0	ARPP21	-0.2682 (5.53661)	-1.22787 (5.82193)	-0.33915 (5.57306)	-0.3625	0.962069	0.58693	0.593232
P36575	ARR3	-2.32367 (6.03296)	-2.02208 (6.2345)	-1.54942 (5.785)	-0.12973	0.899784	0.98256	0.312497
P15848	ARSB	-0.1922 (0.48176)	0.14812 (0.73762)	0.12843 (0.65552)	0.32726	0.00948807	-0.00423	0.988258
Q13508	ART3	0.21387 (0.51716)	0.1771 (0.49108)	0.14557 (0.63471)	-0.0656	0.712512	0.02503	0.928349
Q93070	ART4	0.06236 (1.27702)	-0.14683 (2.4459)	0.2899 (1.34325)	0.01326	0.98415	0.33522	0.239294
Q96L15	ART5	-0.12516 (1.56762)	-0.75709 (1.12599)	-0.83796 (1.19822)	-0.75079	0.29037	-0.04639	0.950454
Q5T4W7	ARTN	0.0602 (0.59624)	-0.02333 (0.65269)	0.09092 (0.62943)	-0.06576	0.860861	0.12497	0.68507
O00192	ARVCF	0.4582 (1.4807)	-0.33605 (1.88931)	0.05809 (1.71789)	-0.76849	0.280564	0.28059	0.74696
Q13510	ASAH1	-0.01871 (0.58674)	0.36984 (0.7755)	0.51114 (0.6188)	0.54938	0.0671332	0.10306	0.779257
Q9NR71	ASAH2	0.08157 (0.74002)	-0.11461 (0.64168)	-0.11392 (0.70951)	-0.21721	0.315298	-0.09556	0.717542
O43150	ASAP2	0.58539 (0.87306)	0.33905 (1.43657)	0.7853 (0.94068)	-0.27752	0.424023	0.45222	0.061634
Q8TDY4	ASAP3	-0.01193 (0.78147)	-0.16609 (1.46436)	-0.18946 (1.29722)	-0.29046	0.679013	0.03255	0.964303
Q8WXH4	ASB11	-1.16112 (0.8747)	-1.38032 (0.57547)	-1.24094 (1.07141)	-0.18182	0.450364	0.18202	0.35153
A6NK59	ASB14	0.05056 (0.58402)	-0.10477 (0.65059)	-0.10871 (0.6044)	-0.20321	0.502328	0.09885	0.74038
Q8WXK1	ASB15	0.37059 (2.21267)	-0.16326 (1.66065)	-0.58199 (2.37766)	0.17033	0.654563	-0.91154	0.19335
Q9Y575	ASB3	-0.01241 (1.76587)	0.2245 (0.98579)	0.26405 (1.82367)	-0.25877	0.923462	0.37209	0.556082
Q9NWX5	ASB6	0.71468 (2.03112)	0.2312 (1.94768)	0.22091 (6.01361)	-0.54341	0.76362	-0.41171	0.740542
Q8N9N2	ASCC1	-0.80711 (0.73494)	-0.95724 (0.89494)	-0.34659 (0.99675)	-0.01469	0.814067	0.50559	0.00427794
P50553	ASCL1	0.7326 (0.69008)	0.03723 (1.27943)	0.16507 (1.48093)	-0.89939	0.02479	0.30026	0.518126
Q99929	ASCL2	0.44191 (0.87215)	0.33003 (0.50639)	0.47245 (0.49716)	-0.17164	0.595484	0.14723	0.404342
P07306	ASGR1	-0.07615 (0.47178)	0.23274 (0.37971)	0.67549 (0.73399)	0.34988	0.0122308	0.4337	8.29474e-05	X
P07307	ASGR2	0.38013 (0.62747)	0.59739 (0.41289)	0.76249 (0.48247)	0.1932	0.190401	0.30688	0.00180876
Q9NR48	ASH1L	0.25618 (1.8539)	0.52799 (2.10679)	0.26344 (2.07399)	-0.45034	0.928236	-0.20031	0.819526
Q86U10	ASPG	-0.08524 (0.47148)	-0.00501 (0.71485)	0.05299 (0.80182)	0.19488	0.712502	-0.00424	0.993092
Q9BXN1	ASPN	1.05347 (0.41898)	1.5562 (0.6547)	1.49787 (0.67402)	0.46546	0.00156852	0.03212	0.889421
Q9BZE9	ASPSCR1	0.84849 (0.66199)	0.98672 (0.57235)	1.2046 (0.72322)	0.00567	0.990621	0.18942	0.145039
Q7L266	ASRGL1	0.37195 (0.36829)	0.5437 (0.58739)	0.52953 (0.54973)	0.07157	0.740925	0.0441	0.835173
P00966	ASS1	-0.84303 (1.73875)	-0.37588 (1.20297)	-0.78734 (1.07115)	0.0782	0.757844	-0.18425	0.564981
Q76L83	ASXL2	0.11699 (0.70853)	0.11749 (0.79918)	0.27192 (0.68539)	-0.00122	0.998487	0.21622	0.358182
Q9C0F0	ASXL3	-0.55175 (1.10256)	-0.76309 (1.36938)	-0.64608 (1.28569)	-0.4852	0.679013	0.4955	0.325993
Q8WWH4	ASZ1	-0.65999 (1.23557)	-0.93911 (0.73258)	-0.8074 (1.14336)	-0.2528	0.457011	0.16262	0.706176
Q5T9A4	ATAD3B	-0.05602 (0.87422)	0.22822 (0.58447)	0.57454 (0.93962)	0.10383	0.526796	0.29669	0.0469898
O95260	ATE1	0.45121 (0.7136)	0.56702 (0.94641)	0.70935 (0.94248)	0.16477	0.76362	0.05498	0.865088
P18846	ATF1	-0.01622 (1.09815)	-0.07214 (0.69514)	-0.17079 (0.58496)	-0.19079	0.622702	-0.05531	0.795234
P15336	ATF2	-0.09727 (0.89617)	-0.21506 (0.5121)	-0.14816 (0.94138)	-0.00561	0.949961	0.16095	0.68115
P18847	ATF3	0.12418 (2.36012)	0.07129 (1.58902)	0.67974 (4.89025)	-0.10939	0.774838	0.99912	0.112256
P18848	ATF4	-1.39224 (0.67297)	-1.69855 (0.68425)	-1.48377 (0.6896)	-0.1846	0.60075	0.04511	0.887413
Q9H0Y0	ATG10	-1.52694 (1.71623)	-1.56209 (1.49575)	-1.3839 (1.47434)	-0.89003	0.325993	0.59808	0.268766
Q9BSB4	ATG101	0.23845 (0.94652)	0.21172 (0.44984)	0.41766 (0.72111)	-0.23905	0.717542	0.25174	0.146282
O75143	ATG13	0.33734 (1.29628)	0.39415 (1.42598)	0.5632 (0.99772)	0.37832	0.74696	-0.1876	0.672081
Q6ZNE5	ATG14	-0.00798 (1.65693)	0.09708 (0.96258)	-0.12141 (1.6044)	0.4217	0.923462	-0.68619	0.0150972
Q676U5	ATG16L1	0.55529 (0.68772)	0.81417 (0.45115)	1.02567 (0.72517)	0.25896	0.159222	0.19607	0.190667
Q8WYN0	ATG4A	1.99268 (0.98075)	2.04434 (0.86706)	1.98948 (0.92032)	-0.00213	0.998487	-0.22821	0.345027
Q6DD88	ATL3	-0.10436 (0.87002)	-0.25276 (0.83566)	0.01125 (0.72381)	-0.0995	0.909841	0.33508	0.43478
O00244	ATOX1	-0.0874 (0.26216)	0.58465 (0.66565)	1.33329 (1.0808)	0.61721	1.52527e-06	0.75866	7.01155e-05	X
P05026	ATP1B1	0.18309 (0.92929)	-0.06047 (0.62394)	-0.03472 (0.60502)	-0.1732	0.717542	-0.05016	0.857991
P14415	ATP1B2	1.23492 (3.44932)	0.23947 (4.4572)	0.14462 (5.11625)	-0.42142	0.636547	-0.32917	0.76362
P54709	ATP1B3	0.06914 (1.12154)	0.12568 (1.047)	0.41098 (1.30035)	-0.01289	0.98415	0.15495	0.733636
Q9UN42	ATP1B4	-0.47486 (0.52317)	-0.42616 (0.84357)	-0.3562 (0.90416)	-0.02323	0.976764	0.20289	0.413944
Q16720	ATP2B3	-1.5211 (2.1707)	-2.0298 (1.1172)	-1.74027 (0.98277)	-0.69115	0.195844	-0.0296	0.968816
P23634	ATP2B4	0.34629 (0.63739)	0.08161 (1.01959)	0.11662 (1.13502)	-0.30901	0.242416	0.32864	0.319148
P98194	ATP2C1	-0.56498 (1.25151)	-0.63618 (0.98302)	-0.36635 (1.17214)	-0.43455	0.660602	0.45609	0.118675
P30049	ATP5F1D	0.87732 (1.69373)	1.0813 (2.27602)	1.28778 (3.94879)	-0.08454	0.949961	0.33211	0.768947
Q9UII2	ATP5IF1	1.36075 (0.55928)	1.1143 (1.52548)	2.16501 (1.45713)	0.13681	0.914775	0.81407	0.00728166
O75947	ATP5PD	-0.31341 (1.35237)	-0.01386 (1.69965)	0.14923 (1.34247)	0.22195	0.819526	0.18446	0.832088
P48047	ATP5PO	-0.27111 (0.9976)	-0.19561 (0.83046)	-0.50909 (1.21999)	0.10001	0.642264	-0.13471	0.549694
Q15904	ATP6AP1	0.67572 (0.95153)	0.21752 (1.08105)	0.45512 (1.04592)	0.01055	0.380196	0.08022	0.865053
O75787	ATP6AP2	-1.57491 (0.84361)	-1.04793 (0.71256)	-1.05008 (0.76875)	0.49058	0.022444	-0.03236	0.923462
P61421	ATP6V0D1	-0.60893 (0.51167)	-0.60643 (0.66479)	-0.36487 (0.74789)	0.04597	0.898827	0.21835	0.120939
Q8N8Y2	ATP6V0D2	-0.5163 (0.67392)	-0.55442 (0.9588)	-0.36403 (0.89124)	0.14339	0.949961	0.10761	0.847529
Q8NEY4	ATP6V1C2	-1.16823 (1.2719)	-1.11144 (0.78707)	-0.87268 (0.87696)	-0.07639	0.932547	-0.02438	0.958318
Q9Y5K8	ATP6V1D	-0.06441 (0.50854)	-0.04974 (0.40729)	-0.0595 (0.328)	-0.05621	0.851474	-0.04273	0.64888
Q16864	ATP6V1F	-0.70472 (1.35129)	-0.6898 (1.29027)	-0.46646 (1.10953)	-0.1206	0.819526	0.53127	0.0361845
O75348	ATP6V1G1	-0.51699 (0.94123)	-0.61053 (0.65194)	-0.4801 (0.86755)	0.0987	0.795234	0.09522	0.76362
O95670	ATP6V1G2	0.37904 (0.96793)	0.04939 (0.8243)	-0.00254 (0.8239)	-0.13162	0.520227	-0.01985	0.967161
Q6UW56	ATRAID	-0.02802 (0.299)	0.33454 (0.41871)	0.58143 (0.68595)	0.35321	0.00101897	0.35315	0.00948953	X
O75882	ATRN	0.24496 (0.3209)	0.17648 (0.41414)	0.24806 (0.39777)	-0.01937	0.752799	0.02083	0.866647
P46100	ATRX	-0.813 (0.7635)	-1.1987 (0.98496)	-0.99731 (1.05515)	-0.26301	0.266287	0.50264	0.0887834
P54253	ATXN1	-1.22823 (1.18195)	-1.18055 (1.16163)	-1.46772 (0.97495)	0.22627	0.923462	-0.04568	0.946495
Q9UBB4	ATXN10	-0.06824 (0.77341)	0.10041 (1.07418)	-0.17316 (1.11829)	0.2382	0.351793	0.00256	0.99681
Q99700	ATXN2	-1.26544 (0.98685)	-1.23287 (1.73552)	-0.88629 (1.78717)	-0.32466	0.918874	0.22212	0.762121
P54252	ATXN3	2.00435 (0.63616)	2.20299 (0.82753)	1.97883 (0.8629)	0.01004	0.983136	-0.16687	0.426985
O15265	ATXN7	-0.46704 (2.20685)	-0.34669 (1.67603)	-0.32977 (3.62242)	0.17702	0.943433	-0.26458	0.804456
Q9ULK2	ATXN7L1	-0.33629 (1.18071)	-0.4455 (0.56189)	-0.4577 (0.50484)	-0.37243	0.30535	0.05256	0.850306
Q5T6C5	ATXN7L2	-0.26015 (1.44649)	-0.46492 (1.89865)	-0.13684 (1.15125)	-0.14103	0.966845	0.9339	0.144321
Q9H7T9	AUNIP	1.3324 (9.22643)	-0.13448 (5.97993)	0.09567 (6.8351)	-0.99823	0.601604	0.23111	0.857991
O15169	AXIN1	0.43303 (0.54645)	0.30171 (0.74056)	0.70459 (0.76004)	-0.03465	0.76362	0.4673	0.00191533
P30530	AXL	0.40599 (0.45164)	0.38368 (0.37246)	0.52543 (0.582)	0.02989	0.872554	0.14034	0.160104
Q9H6S1	AZI2	-0.4206 (0.39523)	-0.55451 (0.58374)	-0.35444 (0.47352)	-0.06648	0.785058	0.24934	0.0729232
P20160	AZU1	-1.89135 (0.54652)	-1.4584 (0.78479)	-1.44743 (0.46706)	0.49219	0.0196503	0.11891	0.645983
P61769	B2M	-0.03411 (0.39439)	0.47286 (0.40075)	0.86229 (0.98753)	0.63603	8.64227e-06	0.44478	0.0246237	X
Q8NFL0	B3GNT7	0.9759 (0.61851)	1.14864 (0.53022)	1.16824 (0.65697)	0.23772	0.22813	0.0207	0.928236
Q6L9W6	B4GALNT3	0.36794 (1.34077)	0.2516 (0.95436)	0.43284 (0.61363)	-0.33656	0.416354	0.35468	0.084679
P15291	B4GALT1	0.55325 (0.43626)	0.63238 (0.32361)	0.86839 (0.5164)	0.11941	0.325993	0.28608	0.00209017
O43505	B4GAT1	0.2983 (0.22051)	0.34271 (0.29331)	0.34858 (0.40669)	0.02842	0.824316	-0.01239	0.918874
Q9NWV8	BABAM1	-0.60729 (2.89469)	-0.91591 (5.37473)	-0.87604 (1.83107)	-0.69502	0.768947	1.00022	0.257656
P56817	BACE1	0.07128 (0.2568)	-0.09716 (0.34225)	-0.16724 (0.41275)	-0.26879	0.11043	-0.1408	0.225215
O14867	BACH1	0.10011 (0.5424)	-0.04798 (0.41239)	0.10073 (0.63365)	-0.05488	0.815854	0.20868	0.165354
O95817	BAG3	1.35748 (0.48028)	1.49523 (0.42351)	1.63556 (0.53365)	0.08438	0.687794	0.06659	0.650963
O95429	BAG4	0.67401 (1.22561)	1.06764 (1.23649)	1.18542 (1.41642)	0.62795	0.0987493	0.10851	0.747791
Q9UL15	BAG5	0.97351 (0.87311)	1.31725 (0.54923)	1.35041 (0.54416)	0.24746	0.310495	0.0312	0.881493
P46379	BAG6	0.48076 (0.33835)	0.65353 (0.40673)	0.58172 (0.39718)	0.13461	0.237281	-0.00473	0.980589
Q9UQB8	BAIAP2	-1.00267 (0.66125)	-0.46104 (1.05711)	-0.4514 (1.03921)	0.49932	0.0671332	0.10246	0.768947
Q6UXY1	BAIAP2L2	0.71909 (1.32145)	0.81112 (1.15828)	1.11735 (1.96201)	-0.25306	0.808598	0.36062	0.372605
Q13145	BAMBI	0.22996 (0.78838)	0.67806 (1.06729)	0.92728 (1.19203)	0.22915	0.601604	0.25791	0.286434
Q8NDB2	BANK1	1.55397 (0.63266)	1.2747 (1.02126)	1.2819 (1.32463)	-0.06087	0.609086	0.06462	0.870702
Q8N9N5	BANP	0.05037 (1.9726)	-0.06625 (3.60462)	0.06848 (2.1627)	-0.72979	0.740925	0.60179	0.426985
Q8IXM2	BAP18	0.04337 (0.49365)	0.19679 (0.60766)	0.12758 (0.54707)	0.22564	0.199873	0.05525	0.801235
Q6ZT62	BARGIN	0.58455 (0.81516)	0.96352 (0.8495)	0.91766 (0.75799)	0.21957	0.334831	-0.0157	0.957107
Q16520	BATF	-4.90721 (1.6703)	-5.03807 (1.67524)	-4.48935 (2.36593)	0.06181	0.918874	0.0743	0.947254
Q07812	BAX	-0.78368 (0.80051)	0.12694 (1.25633)	0.34545 (0.78887)	0.68539	0.00639271	0.48312	0.0820955
Q9NRL2	BAZ1A	-0.18369 (2.15727)	-0.7851 (4.3346)	-0.70725 (5.03691)	-1.24171	0.295089	-0.05526	0.976764
Q9UIF9	BAZ2A	-0.67363 (0.96497)	-1.05786 (1.17768)	-0.87695 (0.81715)	-0.53423	0.29037	0.13838	0.697518
Q8ND07	BBOF1	-0.14688 (1.19898)	-0.08757 (1.00343)	-0.29778 (0.7689)	-0.09618	0.814067	-0.27548	0.255362
Q8WY36	BBX	-1.052 (1.93115)	-1.41621 (1.5439)	-1.51724 (1.33337)	-0.37407	0.76362	-0.16588	0.788145
P50895	BCAM	0.38015 (0.23791)	0.45999 (0.44316)	0.58517 (0.34829)	0.16263	0.0576213	0.10135	0.250345
Q96GW7	BCAN	0.59707 (0.79213)	0.30621 (0.40707)	0.31271 (0.67492)	-0.29369	0.0685157	0.02226	0.928236
O75815	BCAR3	-1.31212 (0.72704)	-1.36215 (0.51663)	-1.28747 (0.5161)	-0.29114	0.595418	0.14876	0.394119
P54687	BCAT1	-0.53456 (0.38965)	0.11716 (0.74392)	0.45488 (0.6458)	0.73436	3.38202e-05	0.13423	0.432528
O15382	BCAT2	-0.75463 (0.99531)	-0.86573 (1.25837)	-1.04942 (1.04721)	0.17026	0.998487	-0.15846	0.700664
P06276	BCHE	0.28257 (0.43646)	0.23183 (0.30241)	0.23004 (0.49472)	-0.05809	0.774838	-0.03984	0.770868
Q9C0K0	BCL11B	0.20125 (1.09466)	-0.27825 (0.63741)	-0.16826 (1.10057)	-0.7115	0.0671332	0.22298	0.395301
P10415	BCL2	0.75236 (0.58354)	1.06655 (0.59607)	1.40792 (0.98033)	0.46569	0.0184214	0.25456	0.309801
Q07817	BCL2L1	-0.457 (1.34842)	-0.41649 (1.42636)	-0.46762 (1.7686)	-0.25891	0.962069	-0.16119	0.825888
Q9HD36	BCL2L10	-0.89055 (2.17174)	-1.6732 (1.75124)	-1.11384 (1.51031)	-1.09263	0.105278	0.68025	0.247
O43521	BCL2L11	-0.40965 (0.664)	-0.38856 (0.73209)	-0.38577 (0.76031)	0.0716	0.988258	-0.19366	0.485156
Q5TBC7	BCL2L15	-0.1207 (0.63822)	-0.28787 (1.09492)	0.05491 (0.99808)	-0.12634	0.74696	0.50455	0.0470722
Q92843	BCL2L2	-2.24905 (0.64957)	-2.40651 (0.72034)	-2.29718 (0.96871)	-0.17228	0.538584	0.08308	0.798245
Q4VC05	BCL7A	-0.50441 (0.98779)	-0.44383 (0.92729)	-0.40439 (0.86595)	0.17023	0.642264	-0.0814	0.774838
Q9BQE9	BCL7B	-0.11145 (0.25095)	-0.14823 (0.49626)	-0.14429 (0.39365)	-0.04144	0.795234	0.03703	0.829752
Q8WUZ0	BCL7C	-0.45658 (1.81095)	-0.48661 (1.14002)	-0.17874 (0.9954)	0.08802	0.976764	0.63226	0.0991528
Q9NYF8	BCLAF1	0.56863 (1.75006)	0.29854 (1.35039)	0.71852 (1.31261)	-0.39722	0.679013	0.18609	0.819572
P11274	BCR	0.50814 (0.53582)	0.71641 (0.38022)	1.04326 (0.6013)	0.05631	0.391308	0.28298	0.0138044
Q9BUT1	BDH2	-0.42555 (0.77371)	0.2119 (0.72234)	0.18022 (0.66001)	0.39792	0.0420436	0.04919	0.865169
P23560	BDNF	1.95499 (0.75325)	2.47856 (1.68994)	1.83256 (1.99693)	1.09616	0.00720595	-0.76018	0.0400595	X
Q14457	BECN1	1.68148 (0.78351)	2.27049 (0.97256)	2.11231 (0.93761)	0.31754	0.319522	-0.11014	0.674497
Q8NDZ0	BEND2	0.39846 (1.38529)	0 (0.95706)	0.01148 (1.3008)	-0.46269	0.159222	-0.30194	0.494002
Q6ZU67	BEND4	0.02964 (0.36467)	0.18545 (0.35891)	0.06734 (0.42004)	-0.02437	0.462694	-0.08444	0.54271
Q7L4P6	BEND5	0.9562 (2.07615)	0.56755 (2.003)	0.59839 (5.68913)	-0.35151	0.544787	-0.59399	0.473481
Q8N7W2	BEND7	0.42775 (0.85568)	0.02614 (0.49202)	0.08544 (0.86178)	-0.44639	0.0752768	0.09558	0.648704
Q00994	BEX3	-5.48861 (0.72219)	-5.49456 (0.70739)	-5.52492 (0.96754)	-0.11243	0.851474	0.06867	0.860861
Q12934	BFSP1	-0.05437 (0.63394)	0.23038 (1.06001)	0.42022 (1.30489)	0.11837	0.495758	0.11201	0.770783
P02818	BGLAP	-0.14255 (1.44584)	-0.54083 (1.38302)	-0.0491 (1.77985)	-0.50312	0.206565	0.20075	0.679013
P21810	BGN	-2.23884 (1.61653)	-2.38814 (1.77955)	-1.96623 (1.63397)	0.00786	0.990621	0.29339	0.419035
Q7RTS1	BHLHA15	0.21588 (1.97858)	-0.81529 (2.90771)	0.25596 (2.0934)	-1.17552	0.107726	0.9379	0.215884
O14503	BHLHE40	-1.08034 (1.05857)	-1.22301 (1.0602)	-1.30653 (0.88359)	-0.03262	0.846493	-0.04139	0.939367
Q9H2M3	BHMT2	0.5046 (0.7395)	0.2921 (1.05696)	0.48495 (1.29465)	-0.04934	0.988258	0.0275	0.954921
Q96G01	BICD1	-1.61708 (0.40725)	-1.76198 (0.3898)	-1.67686 (0.45754)	-0.24643	0.331005	-0.07434	0.698613
Q8TD16	BICD2	0.07359 (0.66426)	-0.12037 (0.67866)	0.21917 (0.95501)	-0.14138	0.295089	0.37269	0.0567256
Q6ZP65	BICDL1	0.1146 (3.05842)	-0.00247 (4.74979)	0.38634 (2.3134)	-0.10887	0.88368	0.72359	0.479924
A1A5D9	BICDL2	0.0018 (0.57434)	-0.03828 (0.48542)	-0.07961 (0.75534)	-0.13445	0.785058	-0.03661	0.866698
Q6AI39	BICRAL	0.19432 (4.9243)	0.17852 (5.01928)	0.33753 (4.94643)	-0.00028	0.988258	-0.18545	0.870538
Q13323	BIK	0.47033 (1.28528)	0.01317 (2.34902)	0.4585 (1.78712)	-0.68881	0.495758	0.46205	0.621201
O00499	BIN1	-1.45488 (1.78521)	-0.84626 (1.6248)	-1.07072 (1.69279)	0.55875	0.479924	0.25005	0.745839
Q9UBW5	BIN2	-0.10322 (0.4709)	-0.05433 (0.6689)	0.14081 (0.78023)	0.06771	0.918874	0.15075	0.503222
Q9NQY0	BIN3	-0.00677 (2.05606)	0.43337 (1.64395)	0.65879 (1.65993)	0.07068	0.939214	-0.05163	0.928236
Q13490	BIRC2	0.48851 (0.42111)	0.53748 (0.73168)	0.62996 (0.74586)	0.074	0.789827	0.12844	0.615411
Q13489	BIRC3	3.97276 (5.46365)	1.55062 (5.45486)	4.04814 (5.3114)	-0.28917	0.789827	0.33042	0.770025
Q96CA5	BIRC7	1.04223 (1.64135)	0.52402 (1.15472)	0.47031 (1.78932)	-0.28347	0.601604	-0.55427	0.266287
Q86UB2	BIVM	-0.16516 (1.48055)	0.28186 (1.37489)	0.21029 (1.42717)	0.06334	0.971893	0.00674	0.991866
P54132	BLM	0.56102 (1.6822)	0.57486 (1.14986)	0.59678 (1.02485)	0.17095	0.846493	0.15972	0.507922
Q13867	BLMH	0.43129 (0.45895)	0.40173 (0.37504)	0.46799 (0.42858)	0.00436	0.987645	-0.00462	0.980392
Q8WV28	BLNK	-0.43557 (0.56693)	0.01369 (0.56874)	0.15438 (0.70542)	0.2262	0.285459	0.17731	0.19711
Q6QNY1	BLOC1S2	-0.39378 (1.67131)	-0.04187 (1.25117)	-0.47864 (1.33449)	0.80741	0.242416	-0.39586	0.390638
Q6QNY0	BLOC1S3	0.15003 (0.28074)	0.01734 (0.34638)	0.15591 (0.51408)	-0.09425	0.409976	0.12675	0.174202
Q8TDH9	BLOC1S5	0.0967 (1.46147)	-0.26155 (1.44079)	0.24661 (1.41403)	-0.30514	0.654563	0.61634	0.16298
A0JNW5	BLTP3B	-0.71828 (0.9718)	-0.56227 (0.67497)	-0.43785 (0.72735)	0.12921	0.595418	0.0278	0.939456
P53004	BLVRA	0.23617 (0.36116)	0.40267 (0.32493)	0.46019 (0.66642)	0.15798	0.285726	0.19904	0.146287
P30043	BLVRB	1.3882 (0.71198)	1.56713 (0.6856)	1.35364 (0.68388)	0.10821	0.715961	-0.19002	0.235481
Q9H2G9	BLZF1	-1.00035 (0.73979)	-0.87362 (1.72791)	-0.70557 (1.50241)	0.2189	0.735028	0.13519	0.774838
O00327	BMAL1	-0.46293 (0.98711)	-0.45567 (0.92385)	-0.45702 (0.85048)	-0.11663	0.740925	0.00908	0.97717
Q96MC5	BMERB1	0.404 (0.55067)	0.70422 (0.46041)	0.5097 (0.58598)	0.15153	0.374231	-0.12998	0.346975
P35226	BMI1	0.35912 (0.55892)	0.24213 (0.5417)	0.2814 (0.48598)	-0.05366	0.865206	0.05528	0.732403
O95393	BMP10	-0.51648 (0.35098)	-0.42755 (0.41167)	-0.36103 (0.49525)	0.08727	0.581612	0.08089	0.421522
Q5H9B9	BMP2KL	-0.23212 (1.51786)	-0.09723 (1.33452)	-0.11854 (1.50439)	0.10595	0.740925	-0.25397	0.626188
P12644	BMP4	-2.85294 (0.4881)	-2.77683 (0.64258)	-2.77462 (0.4542)	-0.00088	0.889421	0.0735	0.68507
P22004	BMP6	0.38673 (1.28112)	0.79689 (0.64826)	0.81559 (0.67868)	0.09877	0.491318	-0.02396	0.918874
P18075	BMP7	1.4109 (0.46285)	1.39365 (0.38781)	1.37381 (0.37179)	0.05948	0.700664	-0.00961	0.960868
Q8N8U9	BMPER	0.53471 (0.44264)	0.49347 (0.42777)	0.68578 (0.57664)	0.03697	0.872089	0.24311	0.00817097
O00238	BMPR1B	0.35097 (2.15551)	-0.11141 (1.67821)	-0.12422 (1.7076)	-0.60055	0.502328	0.76558	0.092983
Q01954	BNC1	-0.09175 (0.97685)	-0.10886 (0.64429)	-0.12646 (0.67182)	-0.28555	0.814067	0.09172	0.680224
Q12982	BNIP2	-0.2036 (0.47537)	-0.10893 (0.62995)	-0.09462 (0.45934)	0.11064	0.631521	0.06752	0.749828
O60238	BNIP3L	-0.052 (0.69932)	0.46783 (0.7756)	0.97009 (0.8003)	0.52899	0.000692138	0.56427	0.000178513	X
P0C671	BNIP5	0.18455 (1.14329)	0.939 (1.55465)	0.35795 (1.75494)	0.26011	0.237947	-0.46226	0.457168
Q9BWV1	BOC	0.57621 (0.28321)	0.05633 (0.39168)	0.10128 (0.37398)	-0.43468	2.33903e-05	-0.05391	0.612647
Q8NFC6	BOD1L1	0.04444 (0.29408)	-0.15046 (0.4505)	-0.17465 (0.56003)	-0.24196	0.219553	-0.0579	0.715304
Q9Y3E2	BOLA1	0.23976 (0.76153)	0.38064 (1.13893)	0.55545 (1.17798)	0.45071	0.341605	0.21687	0.623359
Q9H3K6	BOLA2	2.00231 (1.01365)	2.49513 (1.02747)	2.3708 (0.74981)	0.41268	0.176195	-0.01756	0.958318
P17213	BPI	-1.00825 (0.59169)	-0.82859 (1.00706)	-0.6978 (1.12142)	0.24248	0.306444	0.20287	0.511279
Q96DR5	BPIFA2	-0.55378 (1.59223)	-0.86791 (1.82638)	-1.11692 (1.83307)	-0.32546	0.547838	-0.42689	0.171797
Q9BQP9	BPIFA3	0.71122 (2.12217)	0.77628 (2.09639)	0.76459 (1.95638)	0.11694	0.990621	0.69933	0.341616
Q8TDL5	BPIFB1	-0.66614 (0.76732)	-0.36908 (0.67327)	-0.29547 (0.69952)	0.33514	0.102029	0.07213	0.768683
Q8N4F0	BPIFB2	-1.00799 (1.14454)	-0.7859 (1.21064)	-0.41498 (1.34829)	0.30464	0.390202	0.39608	0.186848
Q7Z569	BRAP	0.0384 (0.64927)	-0.13938 (0.72179)	0.25179 (0.63096)	-0.08141	0.569499	0.22854	0.220642
O95696	BRD1	0.01063 (0.90624)	-0.03815 (0.91071)	-0.24644 (1.22104)	0.03546	0.889421	-0.20598	0.636547
P25440	BRD2	-1.14577 (1.20945)	-1.17802 (1.43542)	-0.80567 (1.22206)	-0.14936	0.706176	0.40392	0.30535
Q15059	BRD3	-0.55821 (6.64445)	-0.29777 (6.34954)	0.11108 (4.00703)	0.07417	0.990621	0.31668	0.771417
O60885	BRD4	-0.51163 (0.39395)	-0.52909 (0.4908)	-0.54974 (0.60866)	0.19236	0.851474	0.03168	0.908613
Q58F21	BRDT	0.15068 (0.85349)	0.58418 (0.80481)	0.16582 (1.12005)	0.38626	0.139666	-0.41802	0.151331
Q92994	BRF1	-0.17542 (0.96501)	-0.11181 (0.6019)	-0.05535 (0.76417)	-0.18462	0.544132	0.19292	0.392167
Q9BX63	BRIP1	-0.04816 (1.08571)	-0.46027 (1.98361)	-0.28957 (1.37359)	-0.54629	0.403134	0.63782	0.319193
Q8WUW1	BRK1	0.09838 (0.22737)	0.37565 (0.43371)	0.70872 (0.60499)	0.27582	0.00427794	0.37413	0.000566919	X
Q0VDD7	BRME1	-0.11023 (0.67491)	-0.08588 (0.32768)	-0.13154 (0.74417)	0.06348	0.937912	-0.10524	0.479924
P55201	BRPF1	-4.28382 (5.47308)	-4.63502 (5.29258)	-4.86674 (5.5182)	0.11753	0.914775	0.03089	0.985319
Q8IWQ3	BRSK2	0.05345 (0.68537)	-0.05272 (0.42959)	-0.0065 (0.48866)	-0.2145	0.507802	-0.00639	0.977367
Q6RI45	BRWD3	0.37273 (0.55956)	0.20906 (0.88764)	0.46774 (1.07756)	-0.12762	0.856111	0.10804	0.754982
P35613	BSG	-0.07462 (0.18078)	-0.06268 (0.21262)	0.20415 (0.45385)	0.01871	0.918874	0.24624	0.00287996
Q9UPA5	BSN	0.25088 (1.17557)	0.4903 (1.54997)	0.3833 (1.5063)	-0.23404	0.866698	-0.00115	0.999692
Q8WZ55	BSND	-2.6266 (1.12043)	-2.45148 (0.86966)	-2.3324 (1.06385)	0.17746	0.706176	0.18657	0.636547
Q5W0U4	BSPRY	-0.40752 (0.39067)	-0.34191 (0.26058)	-0.38893 (0.33341)	-0.21911	0.801869	0.05376	0.763498
Q10588	BST1	0.30771 (0.68299)	0.20034 (0.44312)	0.10975 (0.48079)	0.05318	0.689741	-0.04275	0.797532
Q10589	BST2	-0.30517 (0.65121)	-0.15573 (0.63965)	0.16825 (0.88337)	0.28022	0.220642	0.31734	0.155244
Q9BX70	BTBD2	-0.42573 (1.30601)	-0.37554 (1.09492)	-0.39259 (1.0685)	0.08345	0.909841	-0.01187	0.988258
Q9Y2F9	BTBD3	-1.82028 (5.42129)	-2.78128 (5.76892)	-1.2515 (6.44227)	-0.21157	0.909841	0.3087	0.789827
Q9P203	BTBD7	0.73531 (1.32383)	0.29776 (1.10701)	0.38257 (1.13496)	-0.69828	0.23373	-0.00455	0.994873
Q5XKL5	BTBD8	-1.7343 (1.93566)	-1.9496 (1.60373)	-1.81038 (2.18465)	-0.15018	0.544787	-0.219	0.7985
Q96Q07	BTBD9	0.11919 (2.18816)	-0.76087 (1.54262)	-0.57721 (1.84014)	-0.93714	0.105278	0.03444	0.971893
P35070	BTC	-1.45001 (1.0492)	-1.24886 (1.06468)	-0.94465 (1.06669)	0.04375	0.856111	0.26675	0.395043
P43251	BTD	0.06312 (0.3017)	-0.08682 (0.35275)	-0.07689 (0.39434)	-0.15171	0.0493255	-0.04846	0.660602
Q9NY30	BTG4	-0.67679 (1.49104)	-0.61554 (1.44593)	-0.54429 (1.55805)	0.89494	0.88368	0.27346	0.639772
Q7Z6A9	BTLA	-0.85337 (0.72073)	-0.90903 (1.47599)	-0.87136 (1.10427)	0.2143	0.998487	-0.21057	0.639963
Q13410	BTN1A1	0.26567 (1.64565)	0.24523 (1.05199)	0.11863 (0.71727)	-0.14399	0.88368	-0.03856	0.915125
Q7KYR7	BTN2A1	0.10063 (0.27805)	0.38541 (0.3827)	0.63938 (0.53042)	0.33124	0.000655433	0.30723	0.0222734	X
P78410	BTN3A2	0.41161 (0.49794)	0.6227 (0.56327)	1.15638 (0.57935)	0.19164	0.281736	0.48159	0.00128525
A8MVZ5	BTNL10P	0.12536 (1.2838)	0.25084 (1.04182)	0.31626 (1.3223)	0.45965	0.520227	0.09483	0.852172
Q6UXG8	BTNL9	0.19819 (1.2892)	-0.0519 (1.72546)	0.04042 (2.18211)	0.0023	0.730665	0.10017	0.918874
O60566	BUB1B	0.17543 (1.04506)	-0.25118 (1.07372)	0.05015 (1.02317)	-0.60875	0.266287	0.38954	0.251273
Q13895	BYSL	-0.51782 (1.27324)	-0.71822 (5.38991)	0.09431 (1.77434)	-1.00815	0.582485	0.65768	0.495758
Q5T681	C10orf62	-0.2273 (4.86779)	-0.44562 (5.20011)	0.832 (5.22806)	-0.21873	0.943433	0.82749	0.401819
Q8IYJ2	C10orf67	0.0272 (5.73134)	-1.00948 (5.25843)	-3.98297 (4.87458)	-0.4109	0.576662	-0.58863	0.474487
Q96M02	C10orf90	-0.71152 (1.18629)	-1.26009 (1.22954)	-1.21375 (0.77675)	-0.44441	0.351793	0.14444	0.788842
Q9H7T3	C10orf95	-0.47584 (0.45279)	-0.95068 (0.67436)	-1.0148 (0.76086)	-0.65978	0.0209838	0.11271	0.604667
Q96A22	C11orf52	0.42065 (2.33903)	0.54719 (1.60256)	0.38044 (1.32571)	-0.15279	0.878238	-0.60983	0.255123
Q86WS4	C12orf40	0.55065 (1.04849)	0.0852 (1.15613)	-0.11264 (1.14481)	-0.31805	0.494974	-0.17396	0.700664
Q96LP6	C12orf42	0.48849 (1.14925)	0.28284 (0.90948)	0.05241 (1.13617)	-0.02982	0.357174	-0.31153	0.469538
Q8IXR9	C12orf56	1.11574 (3.3127)	-0.16776 (6.51988)	0.07908 (2.17647)	-1.5379	0.220642	0.26024	0.824644
Q8N769	C14orf178	0.27395 (0.47521)	0.17208 (0.36302)	0.27812 (0.5335)	-0.0685	0.64888	0.00271	0.992962
Q9H972	C14orf93	0.77607 (0.86127)	0.92351 (0.85394)	0.84769 (0.96705)	0.16692	0.644547	0.11148	0.724381
Q8WTQ4	C16orf78	-0.22116 (0.66823)	-0.71362 (0.46248)	-0.6467 (0.78012)	-0.3346	0.0340661	0.02602	0.947254
Q7Z2V1	C16orf82	-1.28513 (1.09501)	-1.63328 (1.34709)	-1.06957 (0.75733)	-0.18866	0.495758	0.22414	0.690542
Q6ZW13	C16orf86	0.10054 (0.71413)	0.15945 (0.61345)	0.70344 (1.1086)	0.00405	0.994397	0.47635	0.00639186
Q6UX73	C16orf89	0.15827 (0.21742)	0.50015 (0.46607)	0.47694 (0.73131)	0.29386	0.0104889	0.1107	0.514195
A6NNT2	C16orf96	-1.24589 (1.54895)	-1.92146 (0.76846)	-1.85704 (1.2688)	-0.68438	0.0487235	0.1793	0.62002
Q8WW18	C17orf50	-0.55958 (1.30044)	-0.13112 (1.97538)	-0.83496 (1.70259)	-0.32035	0.918874	-0.57834	0.48452
Q6UX52	C17orf99	-0.96077 (1.20394)	-1.4232 (1.94883)	-1.34885 (2.22279)	-0.79587	0.237947	0.24525	0.818192
Q9NSK7	C19orf12	-0.39999 (1.79138)	0.3537 (1.03912)	0.40847 (1.09736)	0.64861	0.105278	-0.03419	0.949961
Q96EU7	C1GALT1C1	-0.09 (0.51409)	-0.05104 (0.62413)	0.07546 (1.04601)	0.0694	0.819526	0.18578	0.152504
Q8NDD1	C1orf131	-1.20617 (1.37158)	-1.06865 (1.36499)	-1.3002 (5.94246)	-0.34622	0.990621	-0.54529	0.590259
Q5SNV9	C1orf167	-0.14015 (1.37651)	-0.13881 (1.40781)	0.37614 (1.25143)	-0.16812	0.966845	0.74898	0.100197
P02745	C1QA	0.53123 (0.37657)	0.67854 (0.44166)	0.93962 (0.44072)	0.07953	0.596366	0.27875	0.000477377
Q07021	C1QBP	0.16606 (0.67868)	0.28012 (0.67827)	0.23283 (0.57199)	0.12744	0.538584	-0.21441	0.562702
Q7Z5L3	C1QL2	1.42557 (0.5823)	0.43746 (0.65513)	0.42412 (0.72018)	-0.93816	1.64088e-06	-0.02437	0.931566
Q9BXJ1	C1QTNF1	1.06497 (0.81909)	1.65769 (1.20859)	1.87354 (1.51447)	0.46805	0.176195	0.25839	0.457262
Q9BXJ0	C1QTNF5	0.40939 (0.45553)	0.51387 (0.41676)	0.57186 (0.49673)	0.1058	0.654563	0.08485	0.420553
Q9BXI9	C1QTNF6	0.88361 (1.12546)	0.96882 (1.0674)	1.27073 (1.13185)	0.00236	1	0.32355	0.240495
P0C862	C1QTNF9	1.28821 (0.62157)	1.51186 (0.70058)	1.18231 (0.51748)	0.073	0.768947	-0.28185	0.0963803
P00736	C1R	0.46124 (0.51337)	0.54243 (0.32613)	0.62608 (0.43265)	0.1035	0.434078	0.11234	0.151383
Q9NZP8	C1RL	0.13871 (0.33207)	0.02905 (0.32458)	0.15842 (0.34998)	-0.04369	0.840841	0.12993	0.102647
P09871	C1S	-0.03818 (0.25665)	0.12075 (0.28698)	0.20109 (0.37974)	0.13883	0.0930525	0.05378	0.462694
P06681	C2	-0.89028 (0.22677)	-0.65692 (0.254)	-0.57056 (0.43619)	0.25569	0.00560697	0.09711	0.377341
Q8WYQ4	C22orf15	-0.36362 (0.48629)	-0.37904 (0.57629)	-0.42911 (0.80685)	-0.05486	0.988258	-0.00844	0.981481
Q9BZE7	C22orf23	-0.20982 (0.41651)	-0.19195 (1.64987)	-0.0897 (0.68632)	0.41251	0.923462	-0.19279	0.856111
O95567	C22orf31	-0.58154 (1.13862)	-0.75545 (1.08698)	-0.61373 (1.20035)	-0.11645	0.76362	0.15999	0.644556
Q6IC83	C22orf42	0.18535 (0.54828)	-0.18999 (0.51448)	-0.18716 (0.67104)	-0.48593	0.0383244	-0.01929	0.962069
O14523	C2CD2L	-0.53502 (0.6033)	-0.50934 (0.5527)	-0.20354 (0.44483)	0.10011	0.626429	0.28442	0.00765187
Q8TF44	C2CD4C	-0.01774 (0.93126)	-0.39182 (0.83251)	-0.24964 (0.80368)	-0.48609	0.346975	0.24958	0.411839
Q68DN1	C2orf16	-0.68752 (1.38091)	-0.85713 (1.27557)	-0.84719 (0.99736)	-0.54031	0.421522	0.02675	0.965251
Q9NWW7	C2orf42	-2.43779 (5.51235)	-2.01873 (6.02447)	-1.72826 (5.92089)	0.72816	0.636547	0.075	0.958318
Q2NKX9	C2orf68	-0.74491 (0.91128)	-1.13545 (0.95327)	-1.03636 (1.48626)	-0.20681	0.569499	-0.08081	0.899784
Q8N8R5	C2orf69	-1.15678 (1.02816)	-1.28315 (0.83429)	-1.20966 (1.5298)	0.0837	0.943433	0.10515	0.822896
Q8N5S3	C2orf73	-1.77516 (1.16284)	-1.90747 (1.32184)	-1.76459 (1.62422)	0.30061	0.923462	-0.2327	0.74792
Q0P641	C2orf80	0.22702 (1.02833)	-0.43416 (1.29611)	-0.28438 (0.98943)	-0.53733	0.0653601	0.09598	0.870415
A6NN90	C2orf81	-0.0631 (1.15793)	0.13472 (0.66109)	0.00398 (1.01905)	0.05072	0.944899	-0.0392	0.892895
Q53S99	C2orf83	-0.55795 (1.06645)	-0.68829 (1.14336)	-0.61089 (1.93686)	-0.04252	0.631521	-0.07065	0.954921
Q9BSF0	C2orf88	1.11388 (0.3118)	0.83087 (1.07109)	1.25316 (1.11748)	-0.20522	0.30029	0.29391	0.310533
P01024	C3	-4.36235 (0.33119)	-4.44852 (0.55738)	-4.03661 (0.66366)	0.01745	0.894486	0.25461	0.0244256
Q5JPI3	C3orf38	-0.38055 (1.62698)	-0.5744 (1.0071)	-0.62061 (1.07883)	-0.21869	0.840841	0.02635	0.958318
Q6ZUJ4	C3orf62	0.39415 (1.37509)	0.0291 (1.13168)	0.18426 (1.16647)	-0.3296	0.563095	0.08305	0.896046
A6NLC5	C3orf70	0.04005 (1.00291)	0.50082 (0.86844)	0.22448 (0.85899)	0.36749	0.102629	0.01287	0.981278
P0C0L5	C4B	-0.55312 (0.64078)	-0.01948 (0.61729)	0.05549 (0.74618)	0.56143	0.00337648	0.0756	0.735028
P20851	C4BPB	-0.18274 (0.36062)	0.16921 (0.33731)	0.40088 (0.66873)	0.38018	0.00149201	0.20796	0.0620266
Q53FE4	C4orf17	-3.17209 (5.27458)	-7.36268 (5.07334)	-7.11314 (5.56915)	-0.82223	0.642264	0.29363	0.80879
Q504U0	C4orf46	0.2905 (0.53049)	0.36322 (0.83688)	0.35924 (0.66645)	-0.21894	0.700664	0.10605	0.578177
A7E2U8	C4orf47	-2.1863 (4.30564)	-1.5851 (2.54887)	-2.07719 (6.11831)	0.86772	0.457011	-0.59328	0.534952
D6RIA3	C4orf54	-0.03092 (0.96992)	-0.29186 (0.48729)	-0.28425 (0.59457)	-0.49153	0.0653601	0.09709	0.763021
P01031	C5	-0.97246 (0.64252)	-0.64689 (0.5128)	-0.65542 (0.76988)	0.3316	0.0864712	-0.06445	0.774838
Q49AR2	C5orf22	-0.02768 (1.19968)	-0.02745 (1.41119)	-0.29741 (1.15387)	-0.25418	0.655978	-0.04576	0.923089
Q7Z6I8	C5orf24	-0.56047 (1.32804)	-0.71894 (0.8797)	-0.73403 (0.80385)	-0.36707	0.654563	-0.14012	0.711148
Q96MH7	C5orf34	0.51658 (0.99437)	0.59319 (0.84516)	0.54881 (0.81369)	-0.31138	0.923462	0.13147	0.638557
Q5T5N4	C6orf118	0.34693 (0.40906)	0.44256 (0.47136)	0.3774 (0.3328)	0.07867	0.563095	-0.15058	0.345316
Q5T0Z8	C6orf132	0.34151 (1.58804)	0.75152 (0.93488)	0.72195 (1.12648)	0.09032	0.872554	0.04631	0.916698
Q5TEZ5	C6orf163	-0.22939 (0.8847)	-0.61737 (0.92594)	-0.2519 (1.22301)	-0.53529	0.0722019	0.17016	0.679746
P10643	C7	-0.02525 (0.49294)	0.10475 (0.44583)	0.30467 (0.41452)	0.15235	0.212594	0.21661	0.0315273
Q9BPX7	C7orf25	-0.7897 (0.76409)	-0.81702 (0.5849)	-0.83883 (0.49673)	-0.08003	0.937912	-0.20701	0.521384
Q8N865	C7orf31	-1.07561 (1.38142)	-1.53348 (0.92322)	-1.64638 (1.01228)	-0.89146	0.0561338	-0.00034	1
Q9BRJ6	C7orf50	-0.49294 (0.3913)	-0.45864 (0.33174)	-0.46117 (0.33371)	-0.01521	0.905963	0.02262	0.864728
P07358	C8B	0.03419 (0.39544)	0.14174 (0.32461)	0.06613 (0.33487)	0.16152	0.120962	0.01677	0.857529
Q9H7E9	C8orf33	0.27015 (0.65531)	0.11822 (0.53605)	0.21688 (0.65799)	-0.17982	0.808598	0.0831	0.685761
Q49A92	C8orf34	0.45174 (1.5077)	-0.64421 (0.86453)	-0.32772 (1.22625)	-0.77548	0.0256143	0.28851	0.538584
Q8NAV2	C8orf58	0.40993 (1.28295)	0.31298 (1.19209)	0.45506 (0.97826)	-0.20068	0.514068	-0.12524	0.716858
P02748	C9	-0.30047 (0.53234)	0.01729 (0.5627)	0.23918 (0.56941)	0.30752	0.0398719	0.29341	0.0109137	X
Q5VYM1	C9orf131	0.02803 (4.83412)	3.52877 (5.83488)	0.25751 (5.06141)	1.56811	0.331005	-1.00362	0.309774
Q5JTZ5	C9orf152	-0.30743 (0.85633)	-0.04255 (1.10121)	0.11955 (1.33753)	0.56269	0.514068	0.081	0.905963
Q8IXQ3	C9orf40	3.36654 (0.83386)	3.356 (1.17421)	3.09871 (1.14731)	0.03183	0.956723	-0.41488	0.113111
Q8TAL5	C9orf43	-2.07965 (0.57095)	-2.35359 (1.18699)	-2.45557 (1.06467)	-0.24	0.637726	-0.04727	0.924133
P00915	CA1	2.38533 (0.99834)	2.83265 (1.04027)	2.40099 (0.73083)	0.21523	0.532968	-0.27716	0.203073
O75493	CA11	-0.29601 (0.50949)	-0.4792 (0.45893)	-0.5523 (0.50512)	-0.27002	0.0637942	-0.05885	0.785058
O43570	CA12	0.55958 (0.55679)	0.39931 (0.41906)	0.51364 (0.65462)	-0.26808	0.251273	0.17252	0.180729
Q8N1Q1	CA13	0.51383 (0.46581)	-0.15866 (0.98565)	0.32709 (1.12187)	-0.39389	0.0805367	0.48675	0.0222034
Q9ULX7	CA14	0.6288 (0.49085)	0.2009 (0.46892)	-0.05782 (0.71212)	-0.52608	0.00131775	-0.18699	0.298311
P00918	CA2	2.69929 (1.02986)	3.09936 (1.56376)	2.65641 (0.92436)	0.29728	0.439283	-0.25014	0.374385
P07451	CA3	0.96791 (0.7522)	1.91832 (0.74575)	1.89718 (0.79161)	0.84001	0.000370882	0.00115	0.998487
P22748	CA4	0.39958 (0.32976)	0.23045 (0.41593)	0.35725 (0.43092)	-0.0949	0.389665	0.07366	0.510849
P35218	CA5A	-1.40764 (1.08969)	-0.99034 (1.22856)	-0.54329 (1.70046)	0.52495	0.0962098	0.55871	0.0335367
Q9Y2D0	CA5B	0.06428 (0.56775)	-0.13192 (0.80287)	-0.18106 (1.2244)	-0.08502	0.814067	-0.16657	0.695295
P23280	CA6	0.84438 (0.88755)	-0.34731 (0.89491)	-0.84897 (1.07041)	-1.00737	0.000197015	-0.40179	0.0423957	X
P43166	CA7	-1.51082 (1.99911)	-0.93798 (1.53614)	-1.0354 (1.42839)	0.23135	0.712502	0.33506	0.565104
P35219	CA8	-0.32544 (0.83381)	-0.60791 (0.95386)	-0.30678 (0.92689)	-0.36047	0.176195	0.3091	0.25042
Q16790	CA9	0.0276 (0.25865)	0.52247 (0.73084)	0.65677 (0.92054)	0.56194	0.00598975	0.06458	0.854685
Q9Y6J0	CABIN1	-0.29312 (0.9287)	-0.30307 (1.56624)	-0.57566 (1.28399)	-0.04485	0.954921	-0.29075	0.617025
Q9NPB3	CABP2	-2.79856 (1.78228)	-2.65311 (1.14779)	-2.81577 (1.05583)	0.03355	0.768947	0.34171	0.45782
P57796	CABP4	0.22721 (1.19805)	-0.08166 (0.94361)	-0.19799 (0.65093)	-0.35825	0.391308	-0.06298	0.851474
Q86V35	CABP7	1.89213 (1.13714)	1.48666 (1.39871)	1.66181 (2.10934)	-0.42377	0.403134	0.45627	0.222551
O75952	CABYR	-0.6309 (1.1235)	-0.94684 (0.63172)	-0.7381 (0.88118)	-0.49489	0.176195	0.26039	0.344766
Q13936	CACNA1C	0.59937 (1.09006)	0.78988 (1.21641)	1.04786 (1.43808)	0.11117	0.837623	0.17487	0.545789
O95180	CACNA1H	0.20994 (0.43267)	0.21783 (0.918)	0.0254 (0.59963)	-0.30517	0.706176	0.01633	0.954921
Q02641	CACNB1	0.02647 (1.40175)	-0.58741 (3.13241)	0.1514 (2.35251)	-0.64535	0.672171	1.0711	0.166198
P54284	CACNB3	-0.06944 (0.72799)	-0.00978 (0.86962)	0.1536 (1.13101)	-0.00943	0.894486	0.32745	0.155752
O00305	CACNB4	0.72958 (0.47841)	0.40284 (0.63299)	0.42921 (0.58014)	-0.15575	0.38976	-0.00349	0.990621
Q8WUQ7	CACTIN	-2.42331 (2.10604)	-2.74606 (4.4578)	-2.66875 (4.54865)	-0.69422	0.631521	-0.05063	0.977199
Q9HB71	CACYBP	-0.03735 (0.55464)	-0.36184 (0.80341)	0.27542 (1.01925)	-0.16698	0.184062	0.53363	0.00682442
Q9ULU8	CADPS	-1.29389 (1.17297)	-1.32373 (0.95185)	-1.56469 (0.71944)	0.14293	0.998487	-0.24792	0.278521
Q8TC20	CAGE1	-0.92427 (1.50545)	-0.73732 (1.22747)	-0.96596 (1.30007)	0.07271	0.905963	-0.17538	0.724381
P05937	CALB1	0.3358 (0.5799)	0.67865 (0.48994)	1.16529 (1.08007)	0.33702	0.0864712	0.44451	0.00539654
P22676	CALB2	-0.93447 (0.84923)	-0.44448 (0.82025)	0.03772 (0.97042)	0.41825	0.0576213	0.45338	0.0173856
P01258	CALCA	0.09485 (0.4519)	0.05927 (1.31794)	0.9408 (1.40309)	0.17913	0.88368	0.99517	0.00055076
P10092	CALCB	0.3196 (0.53998)	0.23988 (0.36835)	0.59268 (0.9255)	0.00404	0.918874	0.46386	0.00769074
Q9P1Z2	CALCOCO1	0.06494 (0.67014)	0.15085 (1.06305)	0.77356 (1.21223)	0.06699	0.980392	0.49269	0.0215368
Q13137	CALCOCO2	-0.502 (1.22854)	-0.23193 (0.87102)	-0.12721 (0.82434)	0.34479	0.201978	0.07976	0.768947
Q96GE6	CALML4	-0.18449 (0.44945)	0.29439 (0.51752)	0.78127 (0.96282)	0.50675	2.60888e-05	0.61435	0.00614117	X
Q8TD86	CALML6	0.03052 (1.16598)	-0.4057 (1.50302)	-0.19353 (1.31098)	-0.36065	0.768947	0.11458	0.872554
Q9NYX4	CALY	0.15745 (2.88067)	-0.00999 (5.39497)	0.0852 (2.5624)	-0.48009	0.774838	0.52625	0.572681
Q96NX5	CAMK1G	-0.08367 (0.49962)	-0.10192 (0.51018)	0.01461 (3.82606)	0.14442	0.962069	0.45072	0.569499
Q16566	CAMK4	-0.1357 (0.71148)	0.23469 (0.62373)	0.31275 (0.71465)	0.25918	0.0431635	0.11185	0.743935
Q8N5S9	CAMKK1	0.45044 (0.70253)	0.41472 (0.4766)	0.38851 (0.63056)	-0.02874	0.918874	0.12396	0.395311
P49069	CAMLG	-0.51136 (1.90034)	-0.51019 (1.61155)	-0.2187 (1.16151)	0.3061	0.829752	0.25536	0.626188
Q5T5Y3	CAMSAP1	0.08391 (0.55269)	-0.21198 (0.98543)	0.37738 (1.07063)	-0.12111	0.474487	0.62245	0.00211356
Q08AD1	CAMSAP2	0.16355 (0.93855)	0.28982 (1.06414)	0.61842 (1.16008)	0.28568	0.432381	0.422	0.085832
Q8WVQ1	CANT1	0.38347 (0.21506)	0.49285 (0.2745)	0.55594 (0.25605)	0.08519	0.274629	0.07043	0.213789
P40123	CAP2	0.42139 (0.94089)	0.74412 (0.80192)	0.51624 (0.63076)	0.31408	0.176195	-0.20644	0.286777
P40121	CAPG	-1.52742 (0.9858)	-0.4465 (0.82455)	-0.32372 (0.98854)	1.22115	1.42269e-05	0.16132	0.611328
P20807	CAPN3	0.22523 (0.81339)	0.23664 (0.74144)	0.29958 (0.78311)	0.06114	0.835173	0.03377	0.93121
A6NHC0	CAPN8	-0.14715 (2.42614)	0.05685 (2.14817)	-0.02005 (1.86668)	0.23826	0.918874	0.01502	0.98956
Q14444	CAPRIN1	0.04939 (0.75803)	0.20148 (0.59027)	0.4888 (0.47486)	0.29914	0.0777955	0.30171	0.0100022
Q6IMN6	CAPRIN2	-0.9029 (5.45016)	-0.00452 (1.98792)	-0.75508 (4.55414)	0.93833	0.654563	-0.81617	0.310533
Q13938	CAPS	-0.04665 (0.54678)	0.70881 (0.61752)	0.95639 (1.24198)	0.77716	8.78373e-05	0.58675	0.168091
Q8WWF8	CAPSL	0.94515 (2.51734)	1.36642 (1.90063)	1.6971 (2.79717)	0.78469	0.325993	-0.03476	0.980639
Q9Y2V2	CARHSP1	2.52119 (1.02593)	2.54462 (1.00578)	2.20131 (0.97145)	-0.09859	0.801869	-0.25724	0.16804
O15234	CASC3	0.65345 (1.32853)	0.36284 (1.36806)	0.51464 (1.454)	-0.12875	0.814067	0.22983	0.64888
Q8WXD9	CASKIN1	-1.49072 (1.34649)	-1.92527 (2.6201)	-2.54073 (2.15727)	-0.79255	0.514068	-0.1562	0.872422
Q8WXE0	CASKIN2	-1.86334 (1.47609)	-1.67531 (1.33568)	-1.63547 (1.82955)	-0.18284	0.829752	0.25343	0.636547
P29466	CASP1	-1.67958 (0.48364)	-1.17839 (0.66669)	-1.04364 (0.82957)	0.44406	0.0239659	0.31844	0.0930771
Q92851	CASP10	-0.33679 (0.2844)	-0.31451 (0.29761)	-0.34886 (0.31051)	-0.00043	0.994873	-0.02163	0.928236
P42575	CASP2	-1.23174 (0.5157)	-1.37242 (0.4921)	-1.30423 (0.64991)	-0.07541	0.695295	0.12761	0.348673
P42574	CASP3	0.74495 (0.60079)	0.53159 (0.75195)	0.73339 (0.91441)	-0.04986	0.636547	0.27205	0.158764
P49662	CASP4	-3.79085 (1.91032)	-4.95759 (1.93799)	-4.38624 (2.4465)	-1.51754	0.0310469	0.35533	0.635395
P55210	CASP7	1.60762 (0.92479)	1.43205 (0.81412)	1.58737 (1.0233)	0.0262	0.949961	0.1903	0.427197
Q14790	CASP8	-1.74914 (0.73159)	-1.19484 (0.65039)	-0.85526 (0.67005)	0.4388	0.0491243	0.27848	0.109807
Q9UKL3	CASP8AP2	-0.64475 (2.55307)	-0.92831 (1.59019)	-0.72084 (1.70325)	-0.81806	0.320719	0.29913	0.494024
P55211	CASP9	-0.07631 (0.39362)	0.20354 (0.48062)	0.20386 (0.3286)	0.24344	0.12459	0.02325	0.927595
O14958	CASQ2	0.13694 (0.72831)	0.30827 (1.00066)	0.22484 (1.01638)	0.12914	0.68507	-0.3991	0.0868389
P20810	CAST	0.00602 (0.58777)	0.08512 (0.59047)	0.35205 (0.52893)	0.11374	0.602249	0.16518	0.366368
Q86V15	CASZ1	0.66841 (1.90323)	0.6317 (1.65451)	0.94602 (1.34913)	0.23492	0.971893	0.08994	0.915202
P04040	CAT	1.34492 (0.75441)	1.61403 (0.63781)	1.50661 (0.72966)	0.19829	0.35078	-0.12499	0.40236
Q13191	CBLB	0.02308 (0.87186)	0.32774 (0.64724)	0.08572 (0.91794)	0.26149	0.532701	-0.1043	0.796757
P27352	CBLIF	0.23914 (0.95567)	1.07722 (1.00106)	0.69956 (1.19904)	0.7502	0.00200557	-0.05635	0.911186
Q8N7E2	CBLL2	-3.74071 (2.15046)	-3.0805 (1.79073)	-2.82788 (2.49202)	0.69436	0.275522	0.42919	0.620435
P23435	CBLN1	-0.86901 (1.5509)	-1.4552 (1.3604)	-1.37307 (1.67)	-0.76811	0.165967	0.06992	0.947254
Q8IUK8	CBLN2	0.03369 (0.52227)	-0.15706 (0.48196)	-0.25308 (0.59512)	-0.16942	0.34266	-0.11321	0.427312
Q9NTU7	CBLN4	1.09205 (0.54916)	0.69368 (0.47771)	0.55563 (0.53824)	-0.42953	0.000533436	-0.1807	0.177463
O75828	CBR3	-0.56377 (0.87317)	-0.19628 (0.77371)	-0.16355 (0.69675)	-0.04127	0.819526	0.18559	0.446036
P35520	CBS	-1.90162 (1.04785)	-1.7968 (0.89886)	-1.56056 (0.95779)	0.35362	0.357174	0.14753	0.661059
O00257	CBX4	0.41477 (1.48945)	0.32999 (1.67414)	0.31071 (2.82045)	0.15479	0.856111	0.13323	0.904354
Q9Y3M2	CBY1	0.62331 (1.07549)	0.6084 (1.10517)	1.02538 (1.25161)	-0.07468	0.925447	0.159	0.740706
Q8NA61	CBY2	0.66307 (0.86089)	0.20777 (1.84609)	0.71129 (1.19713)	-0.68892	0.199873	0.44546	0.222884
Q6P1N0	CC2D1A	0.25859 (0.86924)	0.59121 (0.8189)	0.57456 (0.68144)	0.2508	0.280564	0.10767	0.623442
Q5T0F9	CC2D1B	-1.92048 (1.13408)	-1.85977 (0.85786)	-1.95147 (0.58307)	0.11049	0.787875	0.09948	0.709029
Q8IX12	CCAR1	-0.36009 (0.47784)	-0.27505 (0.45064)	-0.06478 (0.63069)	0.14115	0.379789	0.2709	0.0155422
Q8N163	CCAR2	0.71813 (0.65041)	1.23961 (0.58904)	1.53294 (0.66726)	0.41498	0.018975	0.33406	0.0393888	X
Q6UXH8	CCBE1	0.22684 (0.32776)	0.51543 (0.5129)	0.7044 (0.76184)	0.29512	0.0110862	0.30118	0.0723575
Q96A19	CCDC102A	0.03418 (1.0276)	0.22075 (0.68716)	-0.00903 (1.02253)	0.27204	0.403134	-0.20218	0.418521
Q68D86	CCDC102B	-0.76606 (0.38125)	-0.5848 (0.53235)	-0.60952 (0.63826)	0.06571	0.660602	0.10031	0.768947
Q8IWD4	CCDC117	-0.0469 (0.98037)	0.01815 (0.78071)	-0.04298 (0.94543)	-0.13052	0.909841	0.14762	0.669227
Q6ZUS5	CCDC121	0.35073 (2.0637)	-0.51002 (5.08968)	-0.21982 (2.49177)	-0.79998	0.514068	0.54907	0.633522
Q86Z20	CCDC125	-1.96177 (2.15963)	-2.55979 (1.63094)	-1.81642 (1.59712)	-0.15106	0.576662	0.35602	0.526796
Q96BQ5	CCDC127	-0.97166 (1.15976)	-1.2922 (0.8254)	-1.31861 (1.16604)	-0.29348	0.437952	-0.06244	0.905963
Q8IYE1	CCDC13	-0.17269 (0.62807)	-0.15621 (1.19872)	0.17293 (1.46023)	0.32048	0.724381	0.01559	0.988258
Q9H6E4	CCDC134	0.63784 (1.03287)	0.84167 (0.8387)	1.08143 (1.02233)	0.1796	0.700664	0.18368	0.282269
Q6PK04	CCDC137	-0.43496 (0.84364)	-0.43122 (1.07174)	-0.62405 (1.02339)	-0.15176	0.730665	-0.25157	0.618883
Q96M89	CCDC138	-7.17082 (3.12046)	-6.45325 (1.61925)	-6.6644 (1.99737)	0.36294	0.526796	-0.29665	0.687832
Q49A88	CCDC14	-0.20522 (2.02581)	-0.16702 (1.5619)	0.39814 (1.61399)	0.30922	0.923462	0.4795	0.524699
Q96MF4	CCDC140	0.17433 (1.51099)	-0.36152 (0.49721)	-0.3109 (0.86158)	-0.68285	0.0706116	0.07428	0.781535
Q8IYA2	CCDC144CP	-0.57609 (1.07891)	-0.72566 (0.63886)	-0.72525 (0.6249)	-0.14555	0.556082	-0.19349	0.432381
Q8NFR7	CCDC148	0.45543 (1.19323)	0.0168 (1.27772)	0.06239 (1.28437)	-0.62601	0.310533	0.2346	0.616979
Q8NCX0	CCDC150	-2.34673 (1.30846)	-2.77683 (1.63827)	-2.67425 (1.85716)	-0.22718	0.520227	0.00618	0.994873
Q569K6	CCDC157	-3.69628 (1.67922)	-4.20307 (1.40898)	-4.08022 (2.27016)	-0.60553	0.421522	0.00967	0.994873
Q8NDH2	CCDC168	-0.86799 (2.80674)	-1.43629 (5.34239)	-0.91802 (2.66656)	-0.39779	0.76362	0.73234	0.4238
A6NNP5	CCDC169	-0.05035 (0.60516)	-0.07576 (0.80135)	-0.19546 (1.03597)	-0.10516	0.832655	-0.07297	0.869464
Q8IYT3	CCDC170	-0.63176 (0.44477)	-0.50213 (0.65962)	-0.57144 (0.61753)	-0.00347	0.556082	0.08807	0.631521
P0C7W6	CCDC172	-1.9662 (6.6915)	-1.4849 (1.73594)	-1.80263 (1.6542)	0.88753	0.589528	-0.36351	0.733489
Q5TID7	CCDC181	0.05762 (0.75303)	-0.11265 (0.46536)	0.08358 (0.54823)	0.06	0.994873	0.08104	0.735028
Q8NCU1	CCDC197	0.03906 (2.01207)	0.59105 (1.83997)	0.67575 (1.79203)	1.0329	0.462694	-0.07293	0.908359
Q8N4L8	CCDC24	0.45892 (0.89982)	0.45222 (0.96088)	0.8182 (1.17011)	0.01444	0.937912	0.36497	0.182072
Q8IWP9	CCDC28A	-0.22322 (0.45195)	-0.59968 (0.38788)	-0.54147 (0.47761)	-0.27	0.102629	0.03665	0.832902
Q9BUN5	CCDC28B	-0.89929 (0.43129)	-0.87195 (0.4486)	-0.92323 (0.5075)	-0.0658	0.971893	0.07668	0.693061
Q5VVM6	CCDC30	0.2809 (0.54801)	-0.07888 (1.21933)	0.02576 (1.21539)	-0.22546	0.642264	0.28969	0.676744
Q8N5R6	CCDC33	-0.17608 (1.1812)	-0.37041 (0.93178)	-0.37348 (0.95714)	-0.50765	0.103675	0.24455	0.478516
Q4G0X9	CCDC40	-0.74057 (1.66548)	-0.38954 (0.93489)	-0.62713 (1.0423)	-0.16655	0.928236	0.17491	0.724381
Q96MW1	CCDC43	-0.25071 (0.98726)	-0.71994 (0.79872)	-0.4671 (0.96888)	-0.17069	0.582485	0.22274	0.611531
Q8IVM0	CCDC50	0.18079 (0.38696)	0.13724 (0.37835)	0.18165 (0.32465)	-0.11858	0.620435	0.02775	0.897204
Q8NA47	CCDC63	0.22456 (0.38883)	0.08699 (0.43861)	0.1233 (0.45658)	-0.31522	0.341605	0.05228	0.768993
Q8IXS2	CCDC65	-0.69709 (1.547)	-0.07035 (1.08754)	-0.5664 (1.35656)	0.43853	0.295089	-0.09932	0.889421
A2RUB6	CCDC66	-1.08793 (1.85346)	-0.98867 (2.22687)	-0.41688 (1.28338)	0.20221	0.909841	0.53974	0.479924
A6NI79	CCDC69	0.3853 (1.50637)	0.16669 (1.19046)	0.21032 (1.04379)	0.21671	0.932547	-0.345	0.421522
Q96M83	CCDC7	-2.05208 (3.13149)	-1.15663 (2.2344)	-1.68176 (3.68388)	0.54523	0.589528	-0.24658	0.860861
Q6ZRK6	CCDC73	0.2795 (2.45751)	-0.58689 (1.69343)	-0.22373 (1.83621)	-0.02051	0.700664	-0.18386	0.832771
Q76M96	CCDC80	1.00294 (0.39929)	1.99812 (0.62436)	1.91935 (0.83971)	1.07006	5.96754e-08	0.03726	0.894486
Q96PX6	CCDC85A	0.42651 (0.46887)	0.9911 (0.46252)	1.20968 (0.64249)	0.51441	0.00011256	0.16954	0.216177
A6NC98	CCDC88B	-1.72515 (0.6869)	-1.71875 (1.11276)	-1.69677 (0.8231)	-0.16439	0.614908	0.16914	0.495758
Q8N998	CCDC89	0.01075 (1.2017)	-0.04108 (1.01699)	-0.16287 (0.90277)	-0.0706	0.757844	-0.24047	0.397307
Q7Z6B0	CCDC91	0.49654 (1.21243)	0.13944 (0.97271)	0.26394 (1.45065)	-0.48373	0.502328	-0.01583	0.980392
I3L3R5	CCER2	0.65644 (0.60709)	0.64352 (0.8377)	0.85142 (1.12946)	-0.02669	0.909841	0.3228	0.237947
Q8TD31	CCHCR1	-0.69184 (1.02923)	-0.3646 (0.94563)	-0.21421 (1.04858)	-0.04081	0.872554	0.19072	0.636547
P06307	CCK	3.03682 (1.31724)	3.62272 (1.4676)	4.22411 (1.87368)	0.44027	0.421522	0.60504	0.0735673
P22362	CCL1	0.48732 (1.04666)	0.79404 (0.91325)	0.7944 (1.0351)	0.24268	0.64888	0.09548	0.861931
P51671	CCL11	0.17161 (0.6185)	1.1004 (0.55159)	1.04532 (0.63873)	0.85468	9.51571e-06	-0.08198	0.714742
Q99616	CCL13	0.07635 (0.77414)	1.51951 (0.88365)	1.39607 (1.2369)	1.25405	1.8314e-09	-0.07926	0.819526
Q16627	CCL14	0.41686 (0.43522)	0.69376 (0.49758)	1.1234 (0.83687)	0.42813	0.0064257	0.41259	0.000415687	X
Q16663	CCL15	-0.18815 (0.69409)	-0.11249 (0.61721)	0.11796 (0.97584)	0.34502	0.285459	0.29412	0.0744444
O15467	CCL16	-0.4353 (0.58165)	-0.01077 (0.71753)	0.44237 (0.86178)	0.495	0.00770028	0.43439	0.00253155	X
Q92583	CCL17	-0.10252 (1.01576)	0.94411 (1.06535)	0.90847 (1.32524)	0.91097	0.000859693	0.06921	0.879066
P55774	CCL18	-1.04591 (0.80884)	0.20265 (0.77582)	0.76916 (1.15278)	1.28739	2.32453e-06	0.42189	0.0273343	X
Q99731	CCL19	0.0368 (0.52562)	0.1448 (1.00363)	0.94018 (1.43736)	0.1756	0.814067	0.85047	0.00270383
P13500	CCL2	-0.11902 (0.54995)	0.70069 (0.44848)	0.75368 (0.70617)	0.7037	2.73512e-06	-0.00339	0.99082
P78556	CCL20	-1.00646 (1.02924)	-0.95424 (1.14774)	-0.16526 (1.28493)	0.11067	0.932547	0.52894	0.0941066
O00585	CCL21	1.5399 (0.38933)	1.40702 (0.46981)	1.65591 (0.58761)	-0.02367	0.614908	0.37212	0.0770753
O00626	CCL22	-0.06931 (0.48933)	0.25469 (1.16401)	0.75375 (1.42545)	0.37322	0.242416	0.31684	0.274689
P55773	CCL23	-0.03148 (0.58717)	0.10636 (0.60944)	0.56163 (0.79795)	0.18275	0.380196	0.51535	0.000127896
O00175	CCL24	-0.23641 (1.04732)	0.23153 (1.10795)	0.23044 (1.68128)	0.23503	0.582485	0.18695	0.643504
O15444	CCL25	-0.24477 (0.79294)	0.44779 (0.8302)	0.63268 (0.61118)	0.62106	0.00402809	0.1226	0.523214
Q9Y258	CCL26	0.75624 (0.75697)	1.08501 (0.85408)	1.03671 (1.44467)	0.55997	0.102629	0.3274	0.362671
Q9Y4X3	CCL27	-0.86215 (0.53363)	0.75875 (0.70007)	1.09484 (0.81839)	1.60602	4.21435e-14	0.25054	0.159234
Q9NRJ3	CCL28	1.31757 (0.97225)	2.06065 (0.86363)	2.15654 (0.89674)	0.65605	0.00320753	0.10396	0.795255
P10147	CCL3	-0.86616 (0.35923)	-0.18718 (0.58844)	0.10114 (0.96432)	0.70499	1.01724e-06	0.38548	0.00680914	X
P13236	CCL4	-0.03678 (0.43773)	0.41723 (0.49004)	0.72575 (0.88881)	0.48777	0.00461125	0.32582	0.0319401	X
P13501	CCL5	2.82304 (1.15294)	2.92365 (1.19653)	1.85571 (1.83)	0.31332	0.840841	-1.12878	0.000514826
P80098	CCL7	-1.33234 (0.75519)	-0.24996 (0.75125)	0.25527 (0.9942)	1.13459	8.23146e-06	0.48233	0.0304045	X
P80075	CCL8	-0.1161 (0.76224)	0.73473 (0.6562)	0.8432 (0.83635)	0.73245	0.000534202	-0.0812	0.765127
O00622	CCN1	-0.95972 (1.08516)	-0.30298 (0.75516)	-0.02333 (1.64379)	0.83311	0.00172132	0.20785	0.544226
P29279	CCN2	0.91139 (0.70941)	1.28361 (0.53244)	1.38566 (0.85781)	0.72642	0.000206788	0.07214	0.781535
P48745	CCN3	0.25243 (0.39248)	0.73304 (0.64467)	1.09654 (0.59984)	0.55625	0.000321556	0.33651	0.0589184
O95388	CCN4	0.18449 (0.35601)	0.70546 (0.44822)	1.07695 (0.88269)	0.43332	0.000459753	0.40068	0.000447089	X
O76076	CCN5	0.80938 (0.89801)	1.67626 (1.20495)	1.93402 (1.38558)	0.86893	0.00143847	0.26555	0.30535
P24385	CCND1	-0.42324 (1.64807)	0.29465 (1.43668)	0.88004 (1.44901)	0.38349	0.285459	0.57789	0.0877289
P30279	CCND2	0.02839 (0.55986)	0.2342 (0.99271)	0.07156 (1.02978)	0.08854	0.789827	0.01943	0.960251
P24864	CCNE1	-0.11177 (0.46474)	-0.18842 (0.61617)	0.05439 (0.54398)	-0.11183	0.735028	0.14872	0.483859
Q9UK58	CCNL1	-0.65245 (1.39368)	-0.9531 (1.17412)	-0.77606 (2.02306)	-0.3171	0.68507	0.3267	0.531882
Q96S94	CCNL2	-0.28685 (0.59102)	-0.36865 (0.82327)	-0.37508 (0.61859)	-0.0698	0.860861	0.09866	0.732403
Q5T2Q4	CCNYL2	0.03675 (2.09922)	-0.67841 (2.04979)	-0.82188 (1.66154)	-1.13311	0.152504	0.2993	0.768947
O43303	CCP110	0.80115 (1.20955)	0.74279 (1.86475)	0.9015 (1.29305)	0.01522	0.986346	0.07719	0.870821
O14618	CCS	1.90745 (1.07505)	1.8812 (0.84214)	1.93995 (0.67064)	0.06814	0.856111	-0.15326	0.439283
Q6IQ19	CCSAP	-0.5037 (1.87109)	-0.69288 (1.09445)	-0.60997 (1.09638)	-0.08327	0.595418	-0.01702	0.9809
P48643	CCT5	0.06116 (0.36478)	-0.01396 (0.37045)	0.0463 (0.26133)	-0.08064	0.582485	0.11051	0.266211
Q93033	CD101	0.22613 (0.35394)	0.14585 (0.5213)	0.16208 (0.51921)	-0.02704	0.909841	-0.0866	0.581612
Q6YHK3	CD109	-0.01092 (0.62327)	0.00276 (0.49268)	0.02446 (0.40377)	0.01148	0.959996	-0.03338	0.844351
P08571	CD14	-0.00708 (0.60968)	0.55581 (0.48395)	0.79174 (0.68778)	0.51016	0.00187637	0.28445	0.0521473
O95971	CD160	0.93687 (0.61893)	0.85346 (0.48308)	1.1041 (1.04195)	-0.11168	0.544787	0.34436	0.0622
Q86VB7	CD163	-0.07927 (0.41818)	0.236 (0.57453)	0.31195 (0.80201)	0.27729	0.0346704	0.1976	0.198076
Q04900	CD164	0.25323 (0.24832)	0.3991 (0.34274)	0.45231 (0.46299)	0.14321	0.502328	0.0932	0.636547
Q6UWJ8	CD164L2	-0.55103 (0.6625)	-0.51642 (0.67155)	-0.65724 (0.54676)	0.01194	0.970898	-0.00695	0.984035
Q8N6Q3	CD177	-0.07958 (1.39341)	0.16088 (1.27839)	-0.07999 (2.04178)	0.05494	0.918874	-0.02674	0.975972
P29017	CD1C	0.17392 (0.23384)	-0.14832 (0.44158)	-0.1502 (0.5533)	-0.32489	0.000175063	-0.07868	0.561183
P06729	CD2	-0.08997 (0.42186)	-0.17124 (0.78548)	0.05895 (0.8001)	0.03061	0.971893	0.20077	0.588885
P41217	CD200	0.44354 (0.32175)	0.39168 (0.48029)	0.54176 (0.56958)	-0.01239	0.943433	0.08576	0.503433
Q8TD46	CD200R1	0.46383 (0.38555)	0.12963 (0.3699)	0.14872 (0.45025)	-0.20886	0.0361789	-0.01013	0.958318
Q6Q8B3	CD200R1L	-0.47815 (0.70706)	-0.60013 (1.18675)	-0.48447 (1.59511)	0.16661	0.990621	-0.04463	0.954921
Q9UJ71	CD207	0.11618 (0.69527)	-0.12378 (0.73683)	-0.05868 (0.83021)	-0.05904	0.872554	0.06105	0.825888
P20273	CD22	0.56001 (0.51295)	0.2401 (0.70815)	0.24865 (0.94957)	-0.31201	0.146828	0.10825	0.687999
Q15762	CD226	0.19024 (0.40496)	0.06811 (0.56705)	0.13966 (0.56119)	-0.1111	0.549694	0.09286	0.604055
Q9BZW8	CD244	0.58556 (0.1947)	0.40303 (0.27158)	0.50269 (0.36883)	-0.11228	0.172881	-0.01544	0.927134
Q9HCU0	CD248	0.24557 (0.48387)	0.78686 (0.57069)	0.85132 (0.69433)	0.5662	9.89715e-05	0.0056	0.985512
P26842	CD27	-0.1441 (0.43912)	0.48719 (0.68144)	0.95708 (0.9762)	0.77587	1.34305e-05	0.40393	0.0486606	X
Q9NZQ7	CD274	-0.07807 (0.22092)	0.07 (0.5903)	0.2654 (0.76471)	0.17489	0.156905	0.26571	0.0675652
Q5ZPR3	CD276	0.7184 (0.59917)	0.92406 (0.4211)	1.18469 (0.51644)	0.27426	0.0589184	0.3633	0.0032819
P10747	CD28	0.32745 (0.39144)	0.49343 (0.49961)	0.58182 (0.66329)	0.19668	0.199886	0.06154	0.785058
Q9Y5K6	CD2AP	1.59136 (0.72288)	1.47366 (0.8472)	1.44214 (0.7756)	-0.10075	0.727047	0.06258	0.824316
O95400	CD2BP2	0.2814 (0.25324)	0.05921 (0.40972)	0.13054 (0.68387)	-0.28983	0.0431635	-0.02256	0.932547
Q9UGN4	CD300A	0.2195 (0.40177)	0.44874 (0.57218)	0.74988 (0.80078)	0.30683	0.00713155	0.30019	0.00727607	X
Q08708	CD300C	0.29884 (0.52319)	0.69684 (0.59411)	1.03 (0.69668)	0.34941	0.0170848	0.40706	0.00418203	X
Q496F6	CD300E	-0.10854 (0.3337)	0.43477 (0.77367)	1.03938 (1.08137)	0.58127	0.000627577	0.60555	0.0018186	X
A8K4G0	CD300LB	-0.11347 (0.8544)	0.1848 (0.68704)	0.44484 (1.08076)	0.08793	0.380196	0.27694	0.184062
Q6UXZ3	CD300LD	-0.5974 (0.56498)	-0.69127 (0.70675)	-0.71794 (0.6347)	-0.13664	0.462694	-0.03381	0.881493
Q8TDQ1	CD300LF	0.81275 (0.65657)	1.25788 (0.68923)	1.66329 (1.22857)	0.62669	0.00246474	0.43968	0.0285945	X
Q6UXG3	CD300LG	0.03431 (0.58596)	0.12552 (0.402)	0.30965 (0.78964)	0.17135	0.320719	0.18586	0.292887
Q8IX05	CD302	0.21002 (0.2965)	0.77638 (0.55046)	1.28915 (0.73877)	0.57873	2.33903e-05	0.54525	0.000564804	X
P20138	CD33	0.20042 (0.97295)	0.06117 (1.58028)	0.49567 (1.33051)	-0.25266	0.851474	0.42279	0.161874
P28906	CD34	0.10592 (0.26458)	-0.00666 (0.27414)	-0.12448 (0.39026)	-0.12061	0.102408	-0.08166	0.485156
P16671	CD36	-0.58134 (0.46961)	-0.19077 (0.58268)	0.10498 (0.76162)	0.39862	0.00796311	0.30238	0.0404043	X
P11049	CD37	0.0495 (0.19061)	0.07444 (0.55839)	0.05541 (0.44125)	0.00111	0.943433	-0.00063	0.998487
P28907	CD38	1.1792 (0.43962)	1.37597 (0.53046)	1.5143 (0.82539)	0.10403	0.280564	0.18241	0.234509
P04234	CD3D	-0.25838 (0.61796)	0.05763 (0.75153)	0.03771 (0.90729)	0.30104	0.237947	-0.2271	0.540395
P07766	CD3E	-0.10655 (0.58003)	-0.203 (1.34481)	-0.15232 (1.487)	0.2228	0.971893	0.17664	0.830294
P09693	CD3G	-2.46931 (0.78986)	-2.39213 (0.63327)	-2.43354 (1.10507)	0.16178	0.785058	0.17304	0.712932
P01730	CD4	0.46888 (0.30831)	0.66837 (0.40831)	0.95953 (0.56252)	0.11924	0.212594	0.30766	0.000655062
P25942	CD40	0.2416 (0.27635)	0.71281 (0.46245)	0.96609 (0.56564)	0.51266	6.19948e-06	0.35986	0.0315778	X
P29965	CD40LG	0.71231 (0.21132)	0.46623 (0.79741)	0.85382 (1.11083)	-0.09328	0.325993	0.41364	0.0239659
P15529	CD46	0.18379 (0.19948)	0.4826 (0.28331)	0.63763 (0.54948)	0.28799	7.90791e-05	0.22108	0.0264874	X
P09326	CD48	0.24836 (0.30283)	0.36034 (0.37331)	0.41246 (0.47953)	0.08794	0.496309	0.06232	0.679871
P06127	CD5	0.21966 (0.32086)	0.31102 (0.59604)	0.58123 (0.66601)	0.06971	0.649316	0.25577	0.0585827
P08174	CD55	0.17261 (0.16707)	0.40271 (0.30117)	0.44407 (0.46586)	0.29147	1.66261e-05	0.076	0.608535
P19256	CD58	0.37796 (0.23174)	0.24142 (0.24336)	0.20215 (0.31446)	-0.15131	0.0156787	-0.01905	0.832908
P13987	CD59	0.20606 (0.3404)	0.44794 (0.35868)	0.69079 (0.65885)	0.34689	0.00149201	0.33792	0.0105549	X
O43866	CD5L	0.31776 (0.59468)	0.53902 (0.71091)	0.76966 (0.65642)	0.1536	0.576867	0.34166	0.0287306
P30203	CD6	0.91617 (0.19349)	0.54718 (0.79461)	0.50142 (0.73968)	-0.41016	0.000610707	-0.02204	0.934178
P08962	CD63	-0.21102 (0.56201)	0.0923 (0.46954)	0.12682 (0.67907)	0.25611	0.100197	0.05882	0.756565
Q07108	CD69	0.78648 (0.56761)	0.28206 (1.14065)	1.13027 (1.18651)	-0.36145	0.0394855	0.65576	0.00715931	X
P09564	CD7	0.08339 (0.98589)	0.03008 (0.57407)	0.40826 (0.82832)	-0.11778	0.693692	0.39876	0.00832595
P32970	CD70	-0.29134 (0.79963)	0.03148 (0.50841)	0.41851 (0.63981)	0.51294	0.00318444	0.28028	0.015009	X
P21854	CD72	0.37325 (0.71418)	0.78466 (0.69645)	0.78723 (0.96015)	0.50788	0.29037	0.0509	0.889421
P04233	CD74	-0.22411 (0.28215)	0.16465 (0.50027)	0.60791 (0.8053)	0.4581	3.99243e-05	0.35464	0.00182847	X
P11912	CD79A	-0.08908 (0.61612)	-0.27138 (0.65321)	-0.27582 (0.64654)	-0.34009	0.229168	0.07131	0.846493
P40259	CD79B	0.85114 (0.64422)	1.13564 (0.64531)	1.49061 (0.94277)	0.28644	0.247	0.42168	0.0574266
P33681	CD80	0.20013 (0.33722)	0.47065 (0.53893)	0.68675 (0.46894)	0.22312	0.0404974	0.25786	0.0328899	X
P27701	CD82	-3.54799 (1.10572)	-3.78772 (1.83862)	-3.71461 (1.48025)	-0.17272	0.771897	0.22136	0.63829
Q01151	CD83	-0.06826 (0.2815)	0.27653 (0.57042)	0.51582 (0.61751)	0.29912	0.0282055	0.27244	0.0753669
Q9UIB8	CD84	0.6016 (0.35693)	0.55633 (0.50466)	0.63579 (0.48614)	-0.08593	0.706176	0.06218	0.701462
P42081	CD86	0.05877 (0.38501)	-0.16332 (0.38706)	-0.27076 (0.48106)	-0.26633	0.00598975	-0.10628	0.426235
P01732	CD8A	1.37894 (0.5654)	1.1509 (0.85374)	1.38338 (0.68394)	-0.21039	0.382625	0.25772	0.166735
Q9NPY3	CD93	0.35938 (0.24316)	0.28773 (0.38336)	0.47871 (0.56192)	0.05057	0.71243	0.16516	0.193863
P14209	CD99	0.22372 (0.24476)	0.39975 (0.23306)	0.50855 (0.47649)	0.17622	0.0136052	0.1947	0.0906912
Q8TCZ2	CD99L2	0.21926 (0.49267)	0.29827 (0.25603)	0.43692 (0.32026)	0.05013	0.730665	0.25201	0.00856561
P32320	CDA	0.54927 (0.81561)	0.5355 (0.40244)	0.48779 (0.58767)	0.01171	0.974723	0.02802	0.883201
Q8IWY9	CDAN1	0.07372 (0.24224)	0.07212 (0.43561)	0.10775 (0.41977)	0.19655	0.994873	-0.14767	0.725979
O75794	CDC123	0.00651 (0.51378)	-0.39327 (0.9455)	-0.36625 (0.67669)	-0.39404	0.0864712	0.01667	0.97003
P30304	CDC25A	0.65689 (1.26565)	0.0977 (1.02369)	0.20485 (0.59103)	-0.77746	0.00854053	0.17008	0.556082
P30307	CDC25C	0.659 (1.03932)	0.6738 (1.05407)	0.50817 (1.19495)	0.02152	0.958318	-0.01147	0.972876
Q8NHZ8	CDC26	-0.13965 (0.57678)	0.18914 (0.64392)	0.4239 (0.91377)	0.26947	0.163722	0.36368	0.0212526
P30260	CDC27	0.38222 (1.07828)	0.36698 (1.25144)	0.61 (1.40935)	-0.03601	0.98415	0.42682	0.35478
Q16543	CDC37	0.58454 (0.7467)	0.25612 (0.68395)	0.66987 (0.68412)	-0.29057	0.12459	0.33063	0.13878
Q7L3B6	CDC37L1	-0.32353 (0.60479)	0.03885 (1.21793)	0.13118 (1.08599)	-0.11558	0.666216	0.19895	0.532701
Q9Y5S2	CDC42BPB	-0.23435 (0.51826)	-0.26047 (1.0862)	0.55178 (1.18032)	0.11847	0.976764	0.48295	0.0293687
Q6DT37	CDC42BPG	0.21674 (1.06913)	0.41273 (0.70425)	0.72181 (0.8371)	0.29183	0.538584	0.1902	0.592452
Q00587	CDC42EP1	0.65683 (0.50175)	0.40141 (0.71611)	0.65668 (0.68687)	-0.27562	0.346975	0.31805	0.0617783
Q69YH5	CDCA2	-1.80222 (1.12781)	-1.86182 (1.49209)	-1.64025 (1.41115)	-0.11164	0.990621	0.27541	0.615744
Q99618	CDCA3	-5.27379 (1.25179)	-5.16611 (0.87454)	-5.20843 (1.10272)	-0.42123	0.757844	0.43806	0.299324
Q53HL2	CDCA8	-0.39805 (0.47665)	-0.39798 (0.71413)	-0.33052 (0.57538)	-0.04462	0.835173	0.08724	0.728477
Q9H5V8	CDCP1	-1.10318 (0.3837)	0.42456 (0.62374)	0.79896 (0.48712)	1.50496	1.04471e-11	0.40559	0.00634511	X
P12830	CDH1	0.23862 (0.51389)	0.44191 (0.48339)	0.56675 (0.65633)	0.22524	0.131221	0.14171	0.325993
P55289	CDH12	-0.81163 (0.89314)	-0.59433 (0.64331)	-0.65743 (0.75622)	0.02603	0.532701	-0.10178	0.666216
P55291	CDH15	0.499 (0.41249)	0.47873 (0.82901)	0.50173 (1.26437)	0.05545	0.829752	0.28712	0.179934
Q12864	CDH17	-0.39087 (0.98581)	-0.52353 (0.89808)	-0.67583 (1.02139)	0.02985	0.98415	-0.2495	0.289501
P19022	CDH2	0.81147 (0.48796)	1.59767 (0.55258)	1.82148 (0.71336)	0.77786	1.59009e-07	0.22905	0.0608505
P22223	CDH3	0.63094 (0.25324)	0.42722 (0.43479)	0.55167 (0.78288)	-0.19261	0.0282055	0.24162	0.100644
P55283	CDH4	-1.12189 (0.60996)	-1.13679 (1.14092)	-1.31345 (0.83382)	-0.13703	0.923462	-0.11719	0.789827
P33151	CDH5	0.60415 (0.38749)	0.49246 (0.5895)	0.51166 (0.4542)	-0.15268	0.250922	0.00554	0.979841
P55285	CDH6	-0.18507 (0.46628)	-0.01092 (0.49953)	0.08305 (0.53719)	0.18261	0.243575	0.07328	0.646122
Q9BYE9	CDHR2	-1.16994 (1.17366)	0.39795 (0.9278)	0.15714 (1.39478)	1.4527	4.59319e-08	0.00434	0.992962
A6H8M9	CDHR4	-0.38379 (1.11592)	-0.31212 (1.0228)	-0.22798 (1.46838)	-0.17353	0.958318	0.18972	0.538584
Q9HBB8	CDHR5	0.13693 (0.58835)	-0.02656 (0.47672)	0.17478 (0.56964)	-0.00741	0.982622	0.05829	0.712829
Q9Y2V0	CDIN1	0.11022 (0.73691)	-0.00428 (0.90106)	-0.0582 (0.73477)	-0.08832	0.712502	-0.191	0.347031
Q9UQ88	CDK11A	-0.02901 (1.23287)	-0.28888 (1.3855)	-0.01864 (0.95254)	-0.10992	0.860861	0.51133	0.140221
Q9NYV4	CDK12	-2.97867 (1.05942)	-3.8461 (1.5053)	-3.56758 (1.71769)	-1.62063	0.0166445	0.50463	0.515351
O94921	CDK14	0.32153 (1.4004)	0.66099 (1.12745)	0.54787 (1.13742)	-0.14789	0.768947	-0.22071	0.696318
Q00537	CDK17	-0.15578 (1.07492)	-0.61158 (1.35559)	-0.48885 (1.21351)	-0.45003	0.336191	0.29274	0.314356
Q9BWU1	CDK19	-0.61248 (1.14955)	-0.29068 (0.99915)	-0.05871 (1.06913)	0.05642	0.934014	0.14861	0.626188
O75956	CDK2AP2	-1.53392 (5.03278)	-1.2783 (5.06171)	-1.85106 (5.70209)	0.13933	0.990621	-0.21257	0.846493
Q96JB5	CDK5RAP3	0.32668 (0.85841)	0.45678 (1.32843)	0.65973 (1.45199)	-0.04769	0.966845	0.21785	0.634335
Q8IVW4	CDKL3	0.08421 (0.84548)	0.00584 (0.81437)	-0.13216 (0.87062)	-0.01316	0.757844	-0.31941	0.241174
O76039	CDKL5	0.42183 (2.55491)	-0.2816 (5.22181)	0.48284 (5.66001)	-1.46134	0.203929	0.73535	0.413944
P38936	CDKN1A	0.64899 (0.7754)	0.75219 (0.87296)	1.55265 (1.11211)	0.2666	0.507802	0.80018	3.59501e-05
P49918	CDKN1C	-0.51329 (1.43975)	0.13564 (1.10238)	-0.01949 (1.77043)	0.42363	0.357174	0.0328	0.966413
P55273	CDKN2D	-0.3013 (0.58654)	-0.31456 (0.89318)	-0.37561 (1.07703)	-0.07647	0.914775	0.10711	0.779257
Q49AH0	CDNF	0.76309 (0.39363)	0.74823 (0.57318)	0.9342 (0.64676)	0.05222	0.785578	0.22928	0.132138
Q16878	CDO1	-0.20683 (0.77724)	0.09472 (0.98087)	0.24068 (1.19676)	0.16351	0.556082	0.18606	0.639963
Q4KMG0	CDON	0.83855 (0.5647)	0.17783 (0.34312)	0.22783 (0.40308)	-0.53226	3.61186e-05	-0.03529	0.825046
Q86X02	CDR2L	-1.12793 (1.45734)	-1.49965 (1.17858)	-1.09745 (1.06993)	-0.19184	0.538584	0.23951	0.555586
Q15517	CDSN	0.80527 (0.74789)	0.959 (0.68891)	0.98705 (0.78257)	0.32314	0.0920365	0.11133	0.642264
Q9UKY7	CDV3	0.51569 (0.31609)	0.66474 (0.46887)	0.94124 (0.73906)	0.18963	0.502328	0.29426	0.0447634
Q9Y6F8	CDY1	-1.00526 (1.27252)	-0.84202 (0.85162)	-0.87435 (1.38628)	-0.45169	0.909841	0.13632	0.809425
P13688	CEACAM1	0.2847 (0.21738)	0.27464 (0.33575)	0.2949 (0.21453)	0.01978	0.990621	0.00894	0.949822
Q2WEN9	CEACAM16	1.24958 (1.07569)	0.56901 (1.23682)	0.68235 (1.15967)	-0.69201	0.0549817	0.14834	0.666323
A8MTB9	CEACAM18	-0.71739 (1.2449)	-1.23825 (1.35074)	-1.35776 (1.36499)	-0.50944	0.43408	-0.04717	0.947042
Q7Z692	CEACAM19	0.16538 (0.52141)	0.41656 (0.37973)	0.52095 (0.518)	0.22436	0.0315372	0.25871	0.0366897	X
Q6UY09	CEACAM20	-0.47829 (1.47227)	0.03267 (1.257)	0.32999 (1.34132)	0.53289	0.220642	0.20754	0.702203
Q3KPI0	CEACAM21	-1.09109 (1.50561)	-0.16602 (1.58504)	-0.28787 (1.44034)	0.45334	0.237947	0.17457	0.658163
P40198	CEACAM3	-0.07769 (0.64368)	0.25621 (0.93744)	0.42072 (0.74282)	0.27371	0.295089	0.22254	0.391308
O75871	CEACAM4	-3.00798 (0.98277)	-3.16476 (1.63239)	-3.03902 (1.10662)	-0.19187	0.814067	0.17694	0.689741
P06731	CEACAM5	-0.13289 (1.14104)	-0.08936 (1.82643)	0.3616 (1.36664)	0.2749	0.814067	0.35855	0.425641
P40199	CEACAM6	-0.4666 (0.50456)	-0.18656 (0.41602)	-0.10006 (0.48446)	0.25395	0.049739	0.05542	0.723513
Q14002	CEACAM7	0.45635 (1.07835)	0.3223 (0.6529)	0.26227 (0.97124)	0.00863	0.990621	-0.03698	0.925447
P31997	CEACAM8	0.20854 (0.44719)	0.48081 (0.70075)	0.85334 (0.78564)	0.15268	0.409619	0.46061	0.0107343
P49715	CEBPA	-0.78721 (0.71202)	-0.31935 (0.88431)	-0.14785 (0.85421)	0.53047	0.0887834	0.08571	0.808544
P17676	CEBPB	0.28745 (0.84819)	0.22863 (0.43413)	0.0413 (0.63718)	-0.07616	0.947254	-0.21287	0.102593
Q9BXF3	CECR2	-0.79253 (0.35207)	-0.86137 (0.60643)	-0.66946 (0.75311)	-0.01392	0.724381	0.13848	0.499212
Q711Q0	CEFIP	-0.13466 (0.3871)	-0.14531 (0.38304)	-0.32886 (0.35583)	-0.16482	0.872554	-0.03546	0.825888
P08217	CELA2A	-0.20492 (0.87559)	0.23265 (0.96785)	0.11866 (1.29921)	0.32409	0.159222	-0.09086	0.73772
P09093	CELA3A	0.62597 (0.62316)	0.71655 (0.84857)	0.90833 (0.91049)	0.24146	0.544787	0.06108	0.819526
Q9BZC1	CELF4	-0.57681 (1.36156)	-0.87961 (1.65366)	-0.68378 (1.47705)	-0.82226	0.362671	0.47922	0.390713
Q8N6W0	CELF5	-1.83136 (1.12914)	-1.86133 (1.47174)	-1.91203 (0.78864)	0.0167	0.990621	-0.06922	0.880568
Q96J87	CELF6	-0.36921 (1.01582)	-0.48626 (1.26166)	-0.12302 (1.17163)	-0.28497	0.752799	0.26108	0.584778
Q9HCU4	CELSR2	1.78379 (0.24933)	1.53445 (0.47857)	1.67306 (0.56783)	-0.27493	0.0286073	0.21446	0.0445339	X
Q9UHN6	CEMIP2	0.46926 (2.75217)	0.61849 (1.73602)	0.75459 (2.07969)	0.0571	0.988258	0.2168	0.511778
Q86UT8	CENATAC	0.67906 (1.53441)	0.75021 (1.23625)	1.19594 (1.382)	-0.05795	0.947254	0.40675	0.37444
Q8N111	CEND1	-3.33308 (0.85491)	-3.29347 (0.76255)	-2.895 (1.21109)	0.44589	0.368436	0.11741	0.777601
P49454	CENPF	0.24389 (0.85426)	-0.04036 (1.17482)	-0.16539 (1.49468)	-0.16546	0.462694	-0.17193	0.577933
Q9HC77	CENPJ	-0.25873 (2.01266)	-0.34113 (1.20426)	-0.32439 (1.26798)	-0.09335	1	0.29723	0.563095
Q8N2Z9	CENPS	-0.88635 (1.49537)	-1.43163 (1.13179)	-1.48739 (1.17324)	-0.57843	0.251273	0.0321	0.957089
O60308	CEP104	-0.00163 (0.43238)	0.07906 (0.70552)	0.56234 (0.87782)	0.07667	0.918874	0.40623	0.00175999
Q8N8E3	CEP112	-1.19143 (1.46165)	-0.82768 (1.65042)	-1.55189 (1.46707)	0.33456	0.495758	-0.62629	0.133675
Q8N960	CEP120	-1.34727 (0.38697)	-1.26272 (0.60149)	-1.40744 (0.60903)	0.14104	0.502328	-0.12082	0.373699
Q6ZU80	CEP128	-0.27212 (0.49931)	0.14613 (0.63417)	0.07778 (0.44322)	0.32386	0.0217263	-0.0005	0.999413
Q9UPN4	CEP131	0.29644 (0.96567)	0.09338 (0.97045)	0.78323 (1.33978)	-0.07871	0.491318	0.56956	0.0292868
Q66GS9	CEP135	-1.01966 (0.97956)	-0.99396 (0.71713)	-0.80052 (0.91904)	0.11558	0.829752	0.27499	0.121341
O94986	CEP152	-0.10796 (0.74882)	0.01568 (1.22976)	0.13059 (1.04152)	-0.06145	0.918874	0.30156	0.206984
Q5TB80	CEP162	0.14448 (0.68881)	0.11832 (0.76453)	0.0706 (0.63515)	-0.13069	0.779257	-0.09947	0.621652
Q9UPV0	CEP164	-0.08435 (0.87342)	-0.03701 (0.94079)	-0.20219 (0.96038)	0.03395	0.932547	-0.12189	0.699086
Q5SW79	CEP170	0.73024 (0.40621)	0.84041 (0.5511)	1.3678 (0.71513)	0.3753	0.203929	0.34528	0.211741
Q9Y4F5	CEP170B	-0.79014 (0.94793)	-0.48339 (0.72415)	-0.39729 (0.94755)	-0.06192	0.872554	0.30934	0.219959
Q96NB1	CEP20	-0.60547 (0.65547)	-0.52209 (0.7805)	-0.28544 (0.89488)	-0.13526	0.899784	0.26559	0.172631
Q9BV73	CEP250	-0.4409 (0.63328)	-0.80756 (1.17503)	-0.19885 (1.15407)	-0.26226	0.403134	0.49447	0.0418234
O15078	CEP290	-0.96867 (2.17146)	-0.97541 (1.45323)	-1.14518 (1.61407)	0.10949	0.98415	-0.11185	0.904717
Q96MC4	CEP295NL	0.18032 (1.48489)	-0.32324 (1.02237)	-0.13284 (0.94929)	-0.4644	0.469538	0.10056	0.73282
Q5VT06	CEP350	-0.61443 (0.76929)	-0.24969 (1.23577)	-0.46479 (1.18514)	-0.1741	0.785058	0.00627	0.993092
O95684	CEP43	-0.04196 (0.39139)	0.04315 (0.36688)	0.15302 (0.46505)	0.065	0.717542	0.02807	0.873028
Q9C0F1	CEP44	0.62045 (1.03334)	0.74809 (1.03937)	0.81871 (1.13231)	-0.09638	0.829624	0.20312	0.360531
Q53EZ4	CEP55	-1.46033 (1.75686)	-1.60421 (1.45407)	-1.48596 (1.04997)	0.0741	0.994873	0.10074	0.906664
Q8IYX8	CEP57L1	-1.81925 (5.61626)	-1.92501 (5.59121)	-2.12359 (4.77448)	0.0959	0.962069	0.01019	0.994873
Q5JTW2	CEP78	-0.31933 (0.86451)	-0.34811 (0.94042)	-0.47816 (1.03369)	-0.10564	0.778143	-0.38577	0.270606
Q9Y592	CEP83	-0.63898 (1.06896)	-0.60507 (1.18349)	-0.7199 (1.21885)	-0.14137	0.988258	0.09581	0.834595
Q6P2H3	CEP85	-0.29262 (0.55354)	-0.20833 (0.30914)	-0.14749 (0.72627)	-0.01504	0.994873	0.06817	0.74696
Q5SZL2	CEP85L	-0.17029 (0.73128)	-0.42912 (0.79924)	-0.25479 (0.98266)	-0.35412	0.237947	0.1471	0.711302
Q96ST8	CEP89	-1.09832 (0.72953)	-0.91832 (0.50969)	-0.99877 (0.74793)	0.05049	0.502328	0.00383	0.990621
Q8IW35	CEP97	-0.1598 (0.40404)	-0.30645 (1.15753)	-0.16671 (0.7818)	0.01078	0.990621	0.03395	0.932547
O95813	CER1	-0.80288 (0.67726)	-0.73032 (0.9386)	-0.93198 (0.79135)	0.21137	0.918874	-0.24934	0.495758
Q8TCT0	CERK	-0.39227 (0.88066)	-0.32374 (0.99132)	-0.33625 (0.99006)	-0.28607	0.918874	-0.03823	0.951521
Q9Y5P4	CERT1	0.55897 (2.07027)	0.3133 (1.87322)	0.24871 (2.43646)	-0.74234	0.601604	-0.28093	0.773116
P23141	CES1	-0.05836 (0.77475)	0.46676 (0.73636)	0.54533 (0.97191)	0.68356	0.00598975	0.05997	0.872554
O00748	CES2	-1.14489 (0.42077)	-1.12178 (0.43767)	-0.8672 (0.86558)	0.10239	0.730665	0.08755	0.595306
Q6UWW8	CES3	-4.00546 (0.74216)	-3.74795 (0.86347)	-3.8485 (1.17372)	0.10504	0.549694	0.06601	0.830294
Q12798	CETN1	0.21307 (1.18825)	-0.0157 (0.64478)	-0.14543 (1.08202)	-0.13486	0.759056	-4e-05	1
P41208	CETN2	-0.6935 (2.05074)	-0.93591 (1.28684)	-0.42036 (1.20122)	0.21656	0.789827	0.28874	0.433119
O15182	CETN3	0.07516 (0.23284)	0.17343 (0.27166)	0.39631 (0.27984)	0.12963	0.212594	0.23023	0.00487783
Q5VTH2	CFAP126	-0.93055 (5.55039)	-0.51757 (6.1465)	-0.53049 (5.93995)	0.08568	0.717542	0.32331	0.829752
Q6P656	CFAP161	-0.18776 (0.82601)	-0.20021 (0.54987)	-0.25466 (0.66063)	-0.06583	0.876206	0.01418	0.962607
Q9Y6A4	CFAP20	0.83102 (1.78799)	0.7123 (1.24465)	0.48835 (1.25048)	0.21037	0.958318	-0.40033	0.409619
Q6ZVT6	CFAP20DC	-0.51959 (2.48076)	-0.37365 (3.56374)	-0.29614 (1.99619)	-0.1223	0.971893	0.56131	0.538584
Q8TBY9	CFAP251	0.30006 (0.648)	0.28796 (0.77817)	0.0773 (0.77225)	-0.19346	0.582485	-0.11216	0.735954
Q5T5A4	CFAP276	0.21169 (0.96787)	0.04847 (0.4695)	-0.12376 (0.84778)	-0.27853	0.485156	-0.11115	0.717804
Q6V702	CFAP299	0.2348 (0.63786)	0.17819 (0.71587)	0.35209 (0.75505)	-0.29322	0.479924	0.29843	0.249534
Q96G28	CFAP36	0.12657 (0.55994)	0.11432 (0.58451)	0.45553 (0.55912)	0.12988	0.403134	0.29878	0.0041126
O43822	CFAP410	0.3499 (0.66193)	0.5166 (0.87206)	0.54656 (0.78039)	0.24605	0.285027	0.09982	0.717542
Q8NDM7	CFAP43	0.09194 (1.75776)	0.77811 (1.60323)	0.57468 (1.39284)	0.73027	0.409619	-0.44921	0.467616
Q9UL16	CFAP45	-0.57805 (0.6727)	-0.72454 (0.87526)	-0.53298 (0.83555)	0.00531	0.752799	-0.04162	0.918874
Q8IYW2	CFAP46	-0.30651 (0.94127)	-0.7136 (0.96721)	-0.55136 (1.29099)	-0.60917	0.212594	0.37193	0.478727
Q5T655	CFAP58	-0.52998 (1.30629)	-0.77878 (0.9019)	-0.99178 (1.20253)	0.0137	0.689741	-0.10067	0.848181
Q8NHU2	CFAP61	0.34395 (1.1711)	0.40317 (1.41831)	0.86934 (1.92427)	-0.09051	0.947254	0.53433	0.427662
A5D8W1	CFAP69	0.40578 (2.46392)	0.78481 (1.23935)	0.29781 (2.0499)	0.35076	0.808598	-0.65702	0.311193
Q9C0B2	CFAP74	-1.8622 (0.70022)	-2.23471 (1.20569)	-2.11041 (1.36562)	-0.54238	0.295089	0.10904	0.886501
Q9ULG3	CFAP92	-3.64248 (0.7121)	-3.77661 (0.87329)	-3.79725 (0.58779)	-0.21675	0.556082	-0.00542	0.989659
Q9P2B7	CFAP97	-0.08737 (1.41917)	-0.08314 (0.7779)	0.03307 (0.74861)	0.16372	0.79548	0.23523	0.415373
D6REC4	CFAP99	-1.21807 (2.35062)	-2.2613 (2.05352)	-2.10319 (2.99302)	-1.34338	0.208117	0.39267	0.699695
P00751	CFB	-0.28758 (0.52077)	0.01105 (0.26051)	0.17139 (0.5688)	0.22633	0.0673867	0.11354	0.242684
P0CG37	CFC1	0.22305 (0.62832)	0.46757 (0.54605)	0.74227 (0.7323)	0.32917	0.051502	0.30807	0.0220221
P00746	CFD	-0.2769 (0.33739)	0.12297 (0.3694)	0.39603 (0.45792)	0.45537	6.93098e-06	0.30671	0.0124072	X
Q9UEE9	CFDP1	-0.45953 (2.1903)	-0.53998 (0.82843)	-0.46816 (0.8113)	-0.78127	0.666216	0.22117	0.247747
P08603	CFH	-0.15747 (0.41359)	0.09485 (0.34201)	0.17599 (0.34749)	0.26997	0.00362467	0.14509	0.0271722	X
P36980	CFHR2	-0.25824 (0.82437)	0.18168 (0.51918)	0.49364 (0.6894)	0.3767	0.018975	0.23749	0.123561
Q92496	CFHR4	-0.30029 (0.90929)	0.19803 (0.85802)	0.31633 (1.24322)	0.3465	0.220642	0.09753	0.717542
Q9BXR6	CFHR5	-0.18928 (0.43902)	-0.11006 (0.62768)	0.25372 (0.69789)	0.12756	0.514068	0.38507	0.00134925
P05156	CFI	-0.23907 (0.34883)	0.04301 (0.29536)	0.17053 (0.3941)	0.23998	0.014309	0.11444	0.153612
P27918	CFP	0.07175 (0.29473)	0.18163 (0.36842)	0.11561 (0.45303)	0.02259	0.908934	-0.04851	0.740925
P0DN86	CGB3_CGB5_CGB8	-5.71763 (0.37296)	-5.53245 (0.61877)	-5.41107 (0.66275)	0.33133	0.0371947	0.06533	0.700109
Q9P2M7	CGN	0.08344 (2.59987)	0.412 (1.70806)	0.68661 (1.87241)	0.71954	0.416354	0.23143	0.614908
Q99674	CGREF1	0.42134 (0.68137)	0.56957 (0.62417)	0.95222 (0.94774)	0.20789	0.368436	0.4223	0.00746281
Q9BUX1	CHAC1	0.08146 (0.72024)	-0.04012 (0.65594)	0.08467 (0.61577)	-0.12469	0.779257	0.13025	0.53465
Q8WUX2	CHAC2	0.53447 (0.71004)	0.44432 (0.80376)	0.55482 (1.01272)	0.06472	0.962069	0.29678	0.265259
O15335	CHAD	0.7101 (0.64655)	0.23729 (0.77371)	0.08382 (1.01683)	-0.52104	0.0140504	-0.27317	0.272599
Q13112	CHAF1B	1.07338 (1.85358)	0.61307 (3.60343)	0.26325 (2.31009)	-0.30337	0.889421	0.20425	0.879672
Q96JM3	CHAMP1	-1.78073 (1.07652)	-1.37901 (0.77959)	-1.54035 (1.18254)	0.27942	0.631521	-0.14001	0.679013
Q8WYQ3	CHCHD10	-0.13573 (0.25853)	0.32253 (0.57572)	0.80187 (1.12783)	0.56799	4.6666e-06	0.63727	0.000504631	X
Q5T1J5	CHCHD2P9	-0.36731 (1.69587)	-0.37128 (1.67217)	-0.52075 (1.21749)	-0.48073	0.851474	0.30663	0.749015
Q9NX63	CHCHD3	-0.75684 (1.00926)	-0.07228 (0.94568)	0.42292 (0.83771)	0.89278	0.00235919	0.44799	0.0324693	X
Q9BRQ6	CHCHD6	-0.12464 (0.18764)	0.24281 (0.43232)	0.6646 (0.76405)	0.36271	0.000353815	0.45528	0.000200767	X
O14647	CHD2	0.34077 (0.76449)	0.28936 (0.63937)	0.32517 (0.79638)	0.11005	0.994873	-0.02611	0.956723
Q14839	CHD4	-1.46568 (2.04007)	-1.37185 (1.3823)	-1.28925 (1.12335)	-0.25795	0.937912	-0.19013	0.814067
Q8TD26	CHD6	-0.53794 (0.8673)	-0.48983 (0.86512)	-0.34776 (0.72074)	-0.10315	0.808598	0.15998	0.495758
O96017	CHEK2	-0.65577 (2.25669)	-0.70216 (1.45073)	-0.51551 (1.83726)	-0.1573	0.700664	0.25108	0.685761
P10645	CHGA	0.5959 (0.69671)	1.31234 (0.88599)	2.461 (1.65204)	0.87559	4.57352e-06	1.28517	8.97475e-05	X
P05060	CHGB	0.95487 (0.25198)	1.60033 (0.66593)	1.63303 (0.86993)	0.55727	0.000371245	0.28138	0.157211
P36222	CHI3L1	-1.72872 (0.45933)	-0.37266 (1.14523)	0.25219 (1.61223)	1.45014	2.06356e-07	0.64345	0.00435383	X
Q13231	CHIT1	-0.80353 (1.26936)	0.90685 (1.27229)	1.16246 (1.07569)	1.84733	5.84846e-06	0.53134	0.298311
Q9Y259	CHKB	-0.03073 (0.61228)	0.02811 (1.11628)	0.18906 (0.79267)	-0.11552	0.949961	0.08606	0.820558
O00533	CHL1	0.21897 (0.31377)	0.22898 (0.37849)	0.30749 (0.40748)	-0.01432	0.937912	0.08042	0.535472
P24386	CHM	-0.26771 (0.79743)	-0.21733 (0.75336)	-2e-04 (0.86772)	0.09116	0.932547	0.11602	0.706176
Q9HD42	CHMP1A	0.91766 (0.46778)	0.71604 (0.61375)	0.8812 (0.7662)	-0.11104	0.397307	0.20874	0.140486
Q96CF2	CHMP4C	0.05961 (0.69127)	-0.08771 (0.58356)	-0.1479 (0.54575)	-0.27052	0.437952	0.11107	0.560613
Q96FZ7	CHMP6	0.26554 (0.53727)	0.52007 (0.50483)	0.74172 (0.50056)	0.23725	0.146103	0.19232	0.0272933
Q99653	CHP1	-0.4511 (1.74446)	-0.92149 (1.71977)	-0.97669 (1.40086)	-0.26475	0.692834	-0.30442	0.587829
Q9BU40	CHRDL1	1.76782 (0.29192)	2.18441 (0.52732)	2.41274 (0.68592)	0.40971	0.00192475	0.136	0.347891
Q6WN34	CHRDL2	0.80584 (0.55809)	0.46797 (0.55917)	0.84762 (0.85289)	-0.31091	0.0619683	0.3016	0.0421298
P11229	CHRM1	-3.10985 (1.85691)	-2.96017 (1.57265)	-2.9978 (2.35691)	-0.3314	0.937912	-0.53558	0.494024
P08172	CHRM2	0.41773 (0.97005)	-0.0061 (1.43299)	0.27598 (2.11795)	-0.55978	0.520227	0.68012	0.229016
P20309	CHRM3	-0.82563 (1.29695)	-0.05421 (1.32421)	-0.02154 (1.30666)	0.29221	0.325993	0.07642	0.872554
O43916	CHST1	-0.18861 (0.89755)	0.13799 (0.84927)	0.26608 (0.66701)	0.19205	0.569499	0.15147	0.53777
Q9Y4C5	CHST2	0.37804 (0.69755)	0.51175 (0.66746)	0.5246 (0.73506)	-0.01885	0.840841	0.08088	0.666216
Q8NCG5	CHST4	0.11778 (0.89297)	-0.06373 (0.70406)	0.06612 (0.60159)	-0.27363	0.421522	0.19818	0.270851
O15111	CHUK	-0.27657 (0.70238)	-0.2806 (1.14196)	-0.33342 (0.97564)	0.12393	0.752799	0.02543	0.949961
O76071	CIAO1	-0.09708 (0.31754)	-0.0791 (0.28886)	-0.02494 (0.57879)	-0.00929	0.774838	0.07827	0.620957
Q9H5X1	CIAO2A	-0.43285 (1.44375)	-0.04697 (1.38474)	-0.11499 (1.55345)	0.85017	0.341605	0.01888	0.980392
Q6FI81	CIAPIN1	0.62002 (0.59249)	0.85573 (0.6608)	0.98606 (0.56554)	0.24024	0.131033	0.27324	0.0468182
Q8N365	CIART	-0.1543 (1.07349)	-0.20182 (0.60533)	-0.2917 (0.77458)	-0.0262	0.88368	-0.38112	0.272332
O75838	CIB2	0.86352 (1.33119)	0.71095 (1.62381)	1.28615 (1.13518)	0.08863	0.913277	0.35158	0.212723
Q9UPZ9	CILK1	0.1269 (1.84184)	-0.09344 (1.19692)	0.23816 (1.72654)	-0.43099	0.374385	0.34705	0.404749
O75339	CILP	-0.39068 (1.00959)	0.39567 (1.88836)	1.10004 (1.8593)	0.95078	0.0177914	0.38112	0.391883
Q9BW66	CINP	0.23122 (0.97792)	0.26856 (1.11856)	0.51171 (0.70138)	0.00597	0.976764	0.10625	0.660179
Q9C0C6	CIPC	-1.28945 (5.84235)	-0.81001 (2.24768)	-1.38619 (6.36117)	1.56604	0.184062	-1.17312	0.228788
Q14011	CIRBP	1.90847 (0.71004)	1.46263 (1.18378)	2.08212 (0.98553)	-0.34508	0.315257	0.64426	0.0105805
Q8N5K1	CISD2	-1.25491 (1.55032)	-1.78408 (1.11188)	-1.52666 (1.5419)	0.02888	0.341605	-0.076	0.910814
O14578	CIT	0.15475 (0.4375)	0.33727 (0.53404)	0.20348 (0.58455)	0.01557	0.357174	-0.01103	0.958318
Q8IYA6	CKAP2L	-0.44012 (1.43466)	-0.74694 (2.25448)	-0.85173 (1.53956)	-0.3412	0.526796	-0.35506	0.422845
Q07065	CKAP4	-0.00064 (0.18796)	0.34786 (0.47934)	0.6449 (0.68786)	0.37494	0.000353815	0.26535	0.0256143	X
Q14008	CKAP5	-0.08019 (0.19342)	-0.1097 (0.43298)	0.19035 (0.84689)	0.0364	0.757844	0.30311	0.0477785
P12277	CKB	0.09281 (0.97724)	1.0958 (0.86322)	1.38729 (1.13492)	1.06612	2.33903e-05	0.25604	0.356728
P12532	CKMT1A_CKMT1B	1.5038 (1.47529)	1.68732 (1.63796)	1.7635 (2.28302)	0.14993	0.801869	0.15511	0.7694
Q7Z460	CLASP1	0.29117 (0.71008)	0.1599 (0.80582)	0.32747 (0.67165)	0.04331	0.795234	0.00474	0.990621
Q96F83	CLBA1	4.89744 (5.81255)	0.22461 (5.44906)	1.83456 (5.16394)	-0.71954	0.706176	0.09022	0.953786
Q05315	CLC	-0.49507 (0.69528)	0.31809 (0.684)	0.64185 (0.95087)	0.80371	9.70781e-06	0.44653	0.00822911	X
Q96B33	CLDN23	0.27228 (0.71291)	0.32267 (0.54141)	0.34592 (0.53956)	-0.12813	0.988258	-0.07348	0.688468
Q8IUN9	CLEC10A	0.3559 (0.36336)	0.65554 (0.58384)	0.85763 (0.71224)	0.2982	0.00692588	0.0869	0.626647
Q9Y240	CLEC11A	0.41296 (0.59638)	0.57313 (0.85008)	0.8054 (0.77862)	0.21115	0.299784	0.182	0.368014
Q5QGZ9	CLEC12A	0.06383 (0.31331)	0.0351 (0.50497)	0.25251 (0.72793)	-0.00451	0.98415	0.19834	0.145437
Q86T13	CLEC14A	0.28551 (0.31036)	0.53057 (0.38308)	0.70568 (0.66521)	0.25901	0.0196503	0.21285	0.177463
Q8NC01	CLEC1A	0.14603 (0.36941)	0.24077 (0.46426)	0.5035 (0.75924)	0.09263	0.642264	0.26008	0.12253
Q9P126	CLEC1B	0.72611 (0.33988)	0.84289 (0.95975)	1.30137 (1.13038)	0.46135	0.225215	0.31519	0.206683
P0C7M8	CLEC2L	0.87031 (1.02931)	0.27865 (1.26792)	0.58897 (1.28917)	-0.51502	0.142905	0.2111	0.703611
Q9UMR7	CLEC4A	0.31091 (0.24555)	-0.0053 (0.54475)	-0.13059 (0.48144)	-0.35496	0.00182991	-0.04931	0.749265
Q8WTT0	CLEC4C	0.51818 (0.56724)	0.46187 (0.80037)	0.41156 (0.84187)	-0.07895	0.767206	0.04716	0.851474
Q8WXI8	CLEC4D	1.03421 (0.83131)	1.32123 (0.9235)	1.53138 (1.09971)	0.30955	0.271178	0.30055	0.190049
Q9ULY5	CLEC4E	0.42318 (0.95914)	0.66017 (1.18975)	1.03565 (1.01098)	0.40918	0.260119	0.24637	0.377003
Q6UXB4	CLEC4G	0.59482 (0.49093)	0.4168 (0.37669)	0.68105 (0.62292)	-0.174	0.29483	0.17637	0.195844
Q9H2X3	CLEC4M	0.00074 (0.6409)	0.36112 (0.71784)	0.25686 (0.60754)	0.28723	0.0986784	-0.0678	0.712502
Q9NY25	CLEC5A	-0.15468 (0.42506)	0.2698 (0.53657)	0.41345 (0.5981)	0.43065	0.00089108	0.21866	0.0716749
Q6EIG7	CLEC6A	0.1817 (0.5167)	0.7051 (0.97891)	0.82575 (0.77501)	0.48688	0.015389	0.30791	0.138075
Q9BXN2	CLEC7A	0.21165 (0.79936)	0.69948 (0.86121)	0.92641 (0.82438)	0.64084	0.00231108	0.30079	0.178723
O14967	CLGN	-0.51081 (1.09991)	-0.19943 (0.7033)	0.20542 (1.30033)	0.40182	0.207515	0.44749	0.025647
Q8NHS4	CLHC1	-3.2391 (1.93346)	-3.24906 (0.98108)	-3.12226 (1.12352)	-0.40401	0.717542	0.37562	0.333395
O00299	CLIC1	-2.74325 (1.07494)	-2.62844 (1.32812)	-2.407 (1.01486)	0.1803	0.708594	0.22722	0.540134
O95833	CLIC3	0.1574 (0.46178)	0.09557 (1.10912)	0.33605 (0.8102)	-0.10523	0.840841	0.15964	0.438503
Q9NZA1	CLIC5	0.14123 (0.82912)	0.26837 (1.09687)	0.69912 (1.26216)	0.11679	0.708824	0.58068	0.0170848
Q14677	CLINT1	-0.15581 (1.09498)	-0.18433 (0.87337)	-0.27166 (0.74472)	0.11953	0.932547	-0.05983	0.840841
Q9UDT6	CLIP2	-0.62091 (0.91889)	-1.11586 (1.6981)	-0.52571 (1.87679)	-0.44076	0.306734	0.61947	0.0766401
P49761	CLK3	0.04108 (1.01843)	-0.13001 (0.46133)	-0.16676 (0.41929)	-0.25934	0.808598	-0.17529	0.41835
Q5K130	CLLU1-AS1	-0.72985 (1.06582)	-0.63585 (1.31923)	-0.6374 (1.52702)	0.18029	0.732403	-0.06089	0.918524
Q9H6B4	CLMP	0.15713 (0.22855)	0.54881 (0.32982)	0.78351 (0.60966)	0.44288	1.9565e-07	0.25315	0.00759359	X
P54105	CLNS1A	0.42595 (1.40191)	0.53838 (0.99557)	0.3477 (0.86401)	0.27675	0.64888	-0.22583	0.386013
Q16740	CLPP	0.55954 (0.82182)	0.91353 (0.97758)	1.09705 (1.05229)	0.52765	0.0805367	0.13369	0.646315
P04118	CLPS	0.08879 (0.74654)	0.42825 (0.99866)	0.47352 (1.44003)	0.37203	0.228222	0.08697	0.802393
O76031	CLPX	-0.88505 (1.02344)	-0.97371 (0.73568)	-1.04966 (1.06615)	-0.46686	0.569499	0.00902	0.988258
Q9HAW4	CLSPN	-1.25208 (1.98893)	-0.56785 (1.39511)	-0.39157 (1.53019)	0.84687	0.495758	0.3871	0.628343
Q9H4D0	CLSTN2	0.62654 (0.6837)	0.87848 (0.55102)	0.84526 (0.58751)	0.23677	0.313118	0.05882	0.74696
Q9BQT9	CLSTN3	0.53321 (0.5737)	0.83909 (0.52717)	1.07725 (0.50278)	0.14153	0.133675	0.22191	0.0861022
P09496	CLTA	-0.53086 (0.88087)	-0.15952 (0.8839)	-0.16253 (1.22931)	0.81813	0.133675	-0.21911	0.650712
P09497	CLTB	0.22568 (0.41916)	0.21118 (0.72427)	0.48973 (0.65576)	0.07944	0.819526	0.38219	0.00921101
P53675	CLTCL1	0.83717 (0.66033)	0.53512 (1.0777)	0.60844 (1.43579)	-0.2544	0.474487	0.0265	0.951132
P10909	CLU	-0.36118 (0.22087)	-0.29709 (0.32234)	-0.29977 (0.34613)	0.11062	0.386013	-0.01046	0.947254
Q96AJ1	CLUAP1	0.72073 (0.66525)	0.47397 (0.79602)	0.36359 (0.60007)	-0.25797	0.391308	-0.1324	0.648966
Q15846	CLUL1	0.4105 (0.79428)	0.55098 (0.73885)	0.44377 (0.50939)	0.17051	0.520227	-0.11034	0.556059
Q5SYC1	CLVS2	-0.08443 (0.45903)	-0.10052 (0.26906)	-0.0653 (0.20012)	0.01251	0.98415	-0.02199	0.874241
Q9HAE3	CLXN	4.19255 (5.712)	1.76445 (5.61988)	1.94358 (5.46254)	-0.30648	0.889421	0.1046	0.947774
Q8N0X4	CLYBL	-0.98629 (1.34264)	-0.56337 (1.15073)	-0.53173 (1.10424)	0.46692	0.161392	0.12427	0.767591
Q7Z7K0	CMC1	0.13808 (0.62999)	-0.13004 (1.86318)	0.30688 (1.25851)	0.00316	0.835173	0.52186	0.282337
Q8IY22	CMIP	0.22134 (0.48292)	0.03438 (0.62146)	0.15815 (0.64459)	-0.16425	0.216837	0.139	0.440662
Q8N3K9	CMYA5	-0.24074 (1.56876)	0.44136 (0.90553)	0.7222 (1.71745)	0.60363	0.0605309	0.4373	0.184923
Q8NA66	CNBD1	0.22056 (0.68086)	0.15628 (0.61047)	-0.16645 (0.78751)	-0.12837	0.860861	-0.26385	0.0699493
Q96KN2	CNDP1	1.95223 (0.4198)	1.88662 (0.45936)	1.58331 (0.70385)	-0.28267	0.426985	-0.1467	0.562167
Q16281	CNGA3	-0.17191 (0.57241)	-0.09297 (0.65805)	-0.27276 (0.52615)	-0.05376	0.914775	-0.07789	0.662097
Q9NQW8	CNGB3	0.21414 (0.83368)	0.09299 (0.96097)	-0.06069 (1.15167)	-0.05126	0.931854	-0.04398	0.904225
Q969H4	CNKSR1	-0.35 (0.8587)	-0.40342 (0.6867)	-0.4981 (0.51755)	-0.16553	0.631521	-0.08687	0.695295
Q8WXI2	CNKSR2	0.45164 (1.68659)	0.38707 (1.0969)	0.21472 (1.42332)	-0.22623	0.549694	-0.07327	0.845564
Q99439	CNN2	0.56562 (0.61056)	0.24384 (0.76942)	0.90307 (0.83622)	-0.12495	0.220642	0.48964	0.0371947
Q9H9A5	CNOT10	-0.48944 (1.30911)	-0.17931 (1.07406)	-0.8944 (1.15253)	0.02346	0.914775	-0.6759	0.018975
Q9UKZ1	CNOT11	-0.12254 (1.10885)	-0.07762 (0.90751)	-0.28555 (0.8605)	-0.1754	0.947254	0.14715	0.708706
O95628	CNOT4	-2.01267 (0.81062)	-2.16248 (1.24563)	-1.99009 (1.81629)	-0.18548	0.569499	0.44909	0.429336
P09543	CNP	0.88537 (0.851)	1.03192 (0.92709)	1.05362 (0.70561)	0.08196	0.801869	-0.07122	0.748024
Q9Y2B0	CNPY2	0.20563 (0.72455)	0.19368 (0.78375)	0.15895 (0.84124)	0.16472	0.971893	0.01294	0.98415
Q9BT09	CNPY3	0.18532 (2.52766)	-0.07407 (1.53832)	-0.16499 (1.44153)	0.17501	1	-0.04692	0.967299
Q8N129	CNPY4	-0.03887 (0.54719)	-0.0174 (0.70775)	0.03792 (0.73521)	-0.11568	0.613139	0.2607	0.155741
Q96F85	CNRIP1	2.30922 (0.8276)	2.31544 (0.92326)	2.13526 (0.92197)	-0.07891	0.853563	-0.16414	0.550946
Q6PJW8	CNST	0.52421 (0.39147)	0.26852 (0.79264)	0.61382 (1.0492)	-0.13561	0.275522	0.34509	0.110134
P26441	CNTF	2.96906 (4.89004)	1.06542 (4.96505)	0.90415 (4.92857)	-0.7982	0.724381	-0.13959	0.899174
Q12860	CNTN1	0.50051 (0.28099)	0.36584 (0.32173)	0.2755 (0.31931)	-0.04946	0.426985	-0.12086	0.260105
Q02246	CNTN2	0.05368 (1.03579)	0.28448 (0.92372)	0.32458 (0.51669)	0.33642	0.136632	-0.01604	0.956594
Q9P232	CNTN3	0.43246 (0.6613)	0.56323 (0.42249)	0.49145 (0.44347)	0.31371	0.118958	-0.068	0.609086
Q8IWV2	CNTN4	0.36973 (0.27264)	0.46472 (0.29767)	0.43241 (0.30164)	0.02491	0.843592	-0.05932	0.511323
O94779	CNTN5	0.01763 (0.45412)	0.33214 (0.72125)	0.14708 (0.7338)	0.25083	0.0812502	-0.23721	0.0834316
Q9UHC6	CNTNAP2	-0.19144 (0.49295)	-0.05462 (0.57101)	-0.01849 (0.6459)	0.17288	0.428893	0.12061	0.532793
Q7Z7A1	CNTRL	-1.03708 (0.89977)	-0.88156 (0.76994)	-0.86719 (0.75562)	0.19005	0.552816	-0.00804	0.980392
O75128	COBL	-0.82447 (1.25667)	-0.81666 (1.36917)	-0.79421 (0.88346)	-0.24069	0.705555	0.29784	0.509926
Q53SF7	COBLL1	0.20368 (1.40167)	0.57661 (2.25266)	0.29691 (1.51942)	0.39899	0.549205	-0.24226	0.68507
O43405	COCH	-0.02499 (0.73605)	0.50777 (0.89001)	0.56932 (0.87501)	0.60654	0.00288094	0.00034	1
P83436	COG7	-0.72847 (1.06677)	-0.64659 (0.91377)	-0.51891 (1.39306)	0.15936	0.851474	-0.0003	1
P39059	COL15A1	0.52061 (0.62542)	0.66112 (0.45045)	0.87698 (0.72912)	0.14281	0.374385	0.27986	0.0653601
P39060	COL18A1	0.09613 (0.30399)	0.46951 (0.38812)	0.88545 (0.62275)	0.36243	0.000821751	0.37998	0.000169122	X
P02452	COL1A1	0.49284 (0.57018)	0.14012 (0.6419)	-0.03633 (0.82767)	-0.47349	0.0177914	-0.11531	0.632289
Q86Y22	COL23A1	0.33219 (1.05422)	0.73518 (0.84764)	0.81027 (1.08392)	0.14787	0.702838	0.135	0.681957
Q17RW2	COL24A1	1.03676 (0.40608)	0.68017 (0.53742)	0.78679 (0.65009)	-0.25747	0.0168728	0.00713	0.980392
Q6ZST2	COL25A1-DT	-0.23511 (0.77024)	-0.60093 (0.5883)	-0.52869 (0.67113)	-0.31981	0.0844901	-0.02579	0.947254
Q96A83	COL26A1	1.11151 (1.62319)	1.02308 (1.5539)	1.11889 (1.64264)	-0.12332	0.872809	-0.22448	0.611328
Q2UY09	COL28A1	0.6226 (0.91461)	1.01201 (1.20278)	0.94735 (1.08197)	0.47156	0.203929	-0.14689	0.665796
P02458	COL2A1	2.02088 (0.58592)	1.59472 (0.74567)	1.05789 (1.13705)	-0.33034	0.0620617	-0.27381	0.163453
P02461	COL3A1	0.46292 (0.31016)	0.22256 (0.51142)	0.36851 (0.47271)	-0.16771	0.274342	0.16462	0.115341
P02462	COL4A1	0.64836 (0.41868)	0.87509 (0.60002)	0.77821 (0.95012)	0.07846	0.689741	0.0742	0.796757
P53420	COL4A4	-0.23155 (0.97255)	-0.00624 (1.0889)	-0.15207 (0.97056)	0.21193	0.642264	-0.1868	0.589528
Q14031	COL4A6	0.30843 (0.89163)	0.0483 (1.11941)	0.05726 (1.2122)	-0.12706	0.800399	0.0213	0.943952
P20908	COL5A1	0.57859 (0.68921)	0.51811 (0.70511)	0.55118 (0.75004)	-0.29703	0.391308	0.07206	0.805944
P12111	COL6A3	0.19429 (0.41438)	0.40365 (0.54911)	0.9582 (0.9134)	0.33164	0.0361789	0.65673	9.89715e-05	X
A6NMZ7	COL6A6	-0.25145 (0.60682)	-0.37742 (0.43726)	-0.30438 (0.5055)	-0.16195	0.374385	0.03564	0.893814
P20849	COL9A1	2.12578 (0.66528)	0.49798 (0.86339)	0.8551 (1.08649)	-1.60783	3.62589e-07	0.24254	0.27073
Q14055	COL9A2	0.52242 (0.79355)	0.49112 (0.92036)	0.40095 (0.80323)	-0.11084	0.78181	0.05307	0.894143
Q9BWP8	COLEC11	0.18638 (0.30438)	-0.03332 (0.50491)	-0.05958 (0.48397)	-0.24276	0.0520646	-0.06052	0.762913
Q5KU26	COLEC12	-0.01669 (0.30943)	0.50615 (0.39801)	0.86956 (0.81506)	0.59885	2.06356e-07	0.40219	0.0041126	X
Q9Y215	COLQ	0.26234 (0.48663)	0.07783 (0.50451)	-0.03602 (0.58705)	-0.1313	0.247	0.04095	0.914775
Q8N668	COMMD1	-0.63126 (0.59938)	-0.24669 (0.45621)	0.12129 (0.73997)	0.33355	0.0156411	0.37623	0.00121227	X
Q86X83	COMMD2	-0.23747 (0.14218)	-0.07035 (0.23894)	0.1154 (0.25137)	0.19909	0.00353656	0.23176	0.0169143	X
Q86VX2	COMMD7	0.00999 (0.54884)	-0.14478 (0.81452)	-0.08288 (0.7216)	-0.08917	0.958318	0.16652	0.496161
Q9P000	COMMD9	0.07964 (0.42682)	0.42921 (0.37449)	0.59068 (0.70052)	0.31577	0.0419159	0.06705	0.650738
P49747	COMP	0.52049 (0.33172)	1.00626 (0.49181)	0.91843 (0.63541)	0.51191	0.000722831	-0.02371	0.909841
P21964	COMT	0.58318 (0.78102)	0.75545 (0.57846)	0.81267 (1.18813)	0.17618	0.623035	0.25581	0.222351
P35606	COPB2	0.09703 (0.45785)	-0.08832 (0.56251)	-0.12208 (0.5322)	-0.09232	0.426985	-0.02104	0.928236
O14579	COPE	-0.50047 (0.59527)	-0.27877 (0.95205)	-0.56859 (0.9457)	0.01372	0.851474	-0.09852	0.785058
P61923	COPZ1	0.09767 (0.8788)	-0.18141 (1.41466)	-0.02314 (1.47582)	-0.05457	0.502328	0.35451	0.488267
Q9Y2Z9	COQ6	-0.53428 (0.58648)	-0.78408 (0.83599)	-0.6061 (0.76269)	-0.21032	0.444252	0.10148	0.774838
Q99807	COQ7	0.06863 (0.36839)	0.25684 (0.56841)	0.33818 (0.65638)	0.27491	0.165967	0.10305	0.679013
P31146	CORO1A	0.00184 (0.40686)	0.12119 (0.53128)	0.34527 (0.7034)	0.03323	0.76362	0.26355	0.0558795
Q6QEF8	CORO6	0.11602 (1.0831)	0.55175 (0.58577)	0.69082 (0.75019)	0.44772	0.0282055	0.11995	0.562487
P10606	COX5B	-0.02516 (0.50265)	0.13065 (0.53579)	0.29927 (0.54501)	0.18973	0.514068	0.24943	0.11208
P14854	COX6B1	-0.00186 (0.62475)	0.0163 (0.77291)	0.52929 (1.12777)	0.28119	0.626188	0.38571	0.0892992
P15085	CPA1	-0.31093 (0.97627)	0.48481 (0.94514)	0.59614 (1.08006)	0.55032	0.0326196	0.09976	0.695295
P48052	CPA2	0.50272 (1.62723)	0.66933 (0.738)	0.79114 (1.12879)	0.22749	0.61055	0.13116	0.665796
Q9UI42	CPA4	0.86944 (0.32617)	0.63177 (0.50977)	0.70069 (0.61532)	-0.2531	0.0487235	-0.00646	0.986629
P15086	CPB1	-0.37678 (0.80744)	0.24989 (1.01781)	0.40541 (1.25172)	0.6038	0.00952963	0.08646	0.74696
Q96IY4	CPB2	0.17383 (0.34158)	0.1834 (0.28643)	0.22813 (0.38412)	0.05111	0.666216	0.03265	0.768947
P16870	CPE	0.33647 (0.29913)	0.44601 (0.49908)	0.36375 (0.32849)	0.0907	0.444252	-0.11236	0.125838
Q8WVH0	CPLX3	-0.83235 (1.12106)	-0.99712 (1.12713)	-1.24387 (1.09926)	-0.17886	0.700664	0.07552	0.902487
P14384	CPM	0.30658 (0.32891)	0.47581 (0.38586)	0.58503 (0.58343)	0.21602	0.0173586	0.16412	0.112075
P22792	CPN2	-0.10333 (0.3512)	-0.18952 (0.38178)	-0.08761 (0.35955)	-0.02246	0.903129	0.06827	0.495758
P36551	CPOX	-0.25293 (0.36629)	0.10211 (0.5723)	0.06659 (0.57484)	0.25744	0.155741	-0.00634	0.980392
Q9BRF8	CPPED1	0.9878 (1.05818)	1.11794 (0.84212)	1.20842 (0.82283)	0.22619	0.456154	-0.00612	0.984967
Q9Y646	CPQ	0.1645 (0.32132)	0.29819 (0.36175)	0.21774 (0.48755)	0.17955	0.185377	-0.1218	0.337641
Q9P2I0	CPSF2	0.49917 (1.44825)	-0.03832 (1.28794)	0.01947 (1.45182)	-0.54676	0.237947	-0.00855	0.991987
Q9UKF6	CPSF3	-0.03464 (0.57686)	-0.15133 (0.80086)	-0.00894 (0.59467)	-0.03121	0.947254	0.12729	0.611328
Q5TA50	CPTP	-0.17265 (1.25043)	0.14656 (0.91305)	0.07096 (1.40181)	0.38773	0.819526	0.05659	0.858516
Q9H3G5	CPVL	0.30561 (0.53943)	0.16816 (0.54613)	0.36086 (0.5353)	-0.15125	0.365464	0.10475	0.538584
Q96SM3	CPXM1	0.90091 (0.63176)	1.06526 (0.76685)	0.89879 (0.8526)	0.40006	0.034253	-0.13154	0.6147
Q8N436	CPXM2	0.79038 (0.47775)	1.02646 (0.56127)	1.33795 (0.52266)	0.3472	0.0124533	0.39633	0.00266013	X
Q66K79	CPZ	-1.22438 (0.70578)	0.28291 (1.13138)	0.7647 (1.33988)	1.47185	1.35679e-08	0.62719	0.0114606	X
P17927	CR1	0.11349 (0.61085)	0.1254 (0.55458)	0.36231 (0.49825)	-0.08885	0.638557	0.17239	0.190243
P20023	CR2	0.93294 (0.49841)	-0.06346 (0.52132)	-0.06222 (0.73954)	-1.09771	4.65646e-08	0.1046	0.532701
Q6NV74	CRACDL	0.74815 (0.65503)	0.75589 (0.93156)	0.61521 (0.89163)	-0.11796	0.988258	0.02564	0.949961
Q9BSW2	CRACR2A	-1.01984 (0.80315)	-0.80996 (0.83718)	-0.32772 (0.97851)	0.23175	0.409619	0.51597	0.0106052
Q8N4Y2	CRACR2B	-0.32249 (1.33257)	-0.54486 (1.06703)	-0.44302 (1.27971)	-0.22092	0.689741	0.16617	0.762913
P78560	CRADD	0.99612 (0.63766)	1.20279 (0.75155)	1.28144 (0.75676)	0.1284	0.6211	0.09961	0.636629
Q5IJ48	CRB2	0.59115 (0.27768)	0.26608 (0.37589)	0.32504 (0.32861)	-0.31971	4.25359e-05	0.08984	0.396221
O43889	CREB3	-0.21216 (2.41978)	0.42925 (2.67579)	0.36526 (2.55055)	0.06159	0.962069	0.12476	0.851474
Q96BA8	CREB3L1	0.13606 (0.73581)	-0.09771 (1.10045)	0.13767 (0.91319)	-0.42547	0.186421	0.36427	0.095845
Q9NS37	CREBZF	-0.64824 (0.70865)	-0.45862 (0.93837)	-0.69495 (1.16976)	-0.07989	0.824316	0.25031	0.724156
O75629	CREG1	-0.06096 (0.5057)	0.12983 (0.50895)	0.05998 (0.52612)	0.2274	0.175661	-0.01034	0.958417
Q8IUH2	CREG2	-0.27144 (0.55996)	-0.18002 (0.42876)	-0.19632 (0.53519)	0.0624	0.695295	-0.08381	0.655817
Q96HD1	CRELD1	0.09006 (0.58208)	0.30029 (0.37931)	0.65388 (0.46029)	0.20171	0.108331	0.31721	0.000101242
Q6UXH1	CRELD2	-0.05823 (0.56964)	0.17386 (0.59991)	0.39436 (0.95385)	0.38394	0.029595	0.33238	0.00694187	X
P06850	CRH	2.02179 (1.18102)	0.8748 (1.11443)	0.27948 (2.15043)	-0.65623	0.0126887	-0.81808	0.107399
P24387	CRHBP	0.11806 (0.32171)	0.23568 (0.37432)	0.4118 (0.42636)	0.11923	0.257713	0.20002	0.024484
P34998	CRHR1	-0.07674 (4.48988)	0.11585 (4.85931)	-0.0982 (4.02941)	0.79826	0.779257	-1.03691	0.243226
Q9NZV1	CRIM1	0.33315 (0.22935)	0.59763 (0.32679)	0.75855 (0.32661)	0.26254	0.00461125	0.21056	0.00832935	X
P52943	CRIP2	0.43472 (0.56326)	1.19211 (0.57843)	1.14093 (0.60673)	0.7573	5.84846e-06	-0.13482	0.299387
Q9P021	CRIPT	-0.11908 (1.26263)	-0.14821 (1.25723)	-0.34964 (0.91385)	0.17161	0.878238	-0.02998	0.92843
P16562	CRISP2	0.26946 (0.45426)	0.08686 (1.0186)	0.07491 (1.12708)	-0.07608	0.813609	-0.32375	0.184062
P54108	CRISP3	0.20642 (0.27656)	-0.0016 (0.28049)	-0.02371 (0.40061)	-0.28798	0.000278618	-0.01791	0.872554
P46109	CRKL	0.74672 (0.60244)	0.84466 (0.71523)	1.37238 (0.72408)	0.12117	0.76362	0.48578	0.000681995
O75462	CRLF1	0.50258 (0.32579)	0.14054 (0.37111)	0.32208 (0.40516)	-0.32534	0.00312809	0.17494	0.0216156	X
Q9HC73	CRLF2	-0.34682 (0.84361)	-0.23683 (1.35469)	-0.00309 (0.99318)	-0.03862	0.851474	0.19968	0.707182
Q9UBG3	CRNN	1.03925 (0.90005)	0.53714 (0.79032)	0.34288 (0.89367)	-0.52406	0.0805367	-0.32886	0.0898426
Q86T23	CROCCP2	0.52372 (0.75107)	0.26014 (1.00049)	-0.23683 (0.98934)	-0.24786	0.159222	-0.55367	0.0763635
Q8IVE0	CROCCP3	-0.65617 (1.23899)	-0.46852 (1.05562)	-0.36227 (1.20052)	0.04553	0.795234	0.24999	0.575759
Q9NQ79	CRTAC1	-0.01227 (0.31609)	0.75137 (0.52836)	0.44131 (0.66588)	0.61737	1.50382e-05	-0.26948	0.0161131	X
O95727	CRTAM	0.3363 (0.54969)	0.47325 (0.58568)	0.77144 (0.82626)	0.22977	0.199873	0.13995	0.421522
O75718	CRTAP	0.41437 (0.34045)	0.58184 (0.28861)	0.52342 (0.29015)	0.22399	0.0330398	-0.03066	0.808692
Q6UUV9	CRTC1	0.03018 (0.92553)	-0.25859 (1.20545)	-0.35166 (1.12292)	-0.8175	0.30029	0.21626	0.696564
O43186	CRX	-5.13633 (1.2963)	-5.70763 (1.35379)	-5.51343 (1.37967)	-1.09014	0.0786136	0.26725	0.679871
P53674	CRYBB1	0.29127 (0.45077)	0.77955 (0.4221)	1.14723 (0.68616)	0.58621	2.22261e-05	0.29061	0.0268143	X
P43320	CRYBB2	0.03971 (0.84668)	0.87143 (3.06924)	2.02493 (4.84176)	2.07582	0.000599055	0.5347	0.480802
Q68DQ2	CRYBG3	-0.15655 (0.755)	0.3123 (0.97086)	0.53859 (1.2647)	0.29014	0.464234	0.39067	0.296978
P07320	CRYGD	1.30688 (1.25607)	1.27459 (1.22292)	1.58735 (1.19433)	-0.21444	0.631521	0.30018	0.334927
Q14894	CRYM	0.75538 (0.94838)	0.78073 (1.40155)	1.05805 (0.9749)	0.14649	0.757844	0.2433	0.487019
O95825	CRYZL1	2.49642 (0.60045)	2.55992 (0.85272)	2.63705 (0.99758)	0.02911	0.93121	0.07152	0.757844
P02489	CRYAA	0.13279 (1.43926)	0.03621 (1.75555)	0.00665 (2.40169)	0.24621	0.928236	0.42486	0.450364
O75534	CSDE1	0.44072 (1.07855)	0.23379 (1.17717)	0.48338 (0.92726)	-0.32037	0.437952	0.37126	0.311193
P09603	CSF1	-0.27444 (0.45567)	-0.15797 (0.329)	0.19257 (0.59066)	0.15197	0.19711	0.3266	0.00334763
P07333	CSF1R	0.03289 (0.4608)	-0.06698 (0.41916)	0.14021 (0.68673)	-0.0671	0.734239	0.17889	0.229168
P04141	CSF2	0.44689 (0.71964)	0.44037 (1.37325)	0.29356 (1.11978)	0.03544	0.928236	0.06286	0.909093
P15509	CSF2RA	1.1332 (0.79985)	0.88411 (0.84384)	0.95482 (0.7558)	-0.11911	0.690418	-0.12738	0.514068
P32927	CSF2RB	0.55097 (0.60712)	0.1482 (1.0669)	0.31141 (0.55751)	-0.54588	0.010199	0.32838	0.061634
P09919	CSF3	-0.43236 (0.67658)	-0.36533 (0.56841)	-0.53151 (0.75575)	-0.01297	0.980392	-0.11357	0.549773
Q99062	CSF3R	0.12749 (0.37046)	0.12679 (0.31827)	0.30598 (0.46926)	0.02638	0.866698	0.10135	0.319755
P0DML2	CSH1	0.17361 (0.32277)	0.03737 (0.37027)	0.01498 (0.39071)	-0.09867	0.386013	-0.05483	0.503758
P47710	CSN1S1	-0.67932 (1.20834)	0.42346 (1.29822)	0.52917 (1.45426)	0.92427	0.00443394	0.3103	0.42101
P48730	CSNK1D	0.83515 (3.21586)	-0.19967 (2.17544)	-0.05221 (2.00065)	-0.41796	0.636547	-0.10359	0.918874
P78368	CSNK1G2	-0.1153 (1.46321)	-0.51823 (1.4899)	-0.32763 (1.12479)	-0.30786	0.457011	0.28414	0.567252
P68400	CSNK2A1	0.48438 (0.66559)	0.34245 (0.86054)	0.35594 (0.67386)	-0.01521	0.889421	-0.19586	0.212674
Q6UVK1	CSPG4	0.28191 (0.66578)	0.48241 (0.46927)	0.57221 (0.53699)	0.1414	0.382342	0.10428	0.446382
O95196	CSPG5	1.69854 (0.87821)	1.61617 (0.53836)	1.70008 (0.75499)	-0.24967	0.325993	0.17356	0.361898
Q1MSJ5	CSPP1	-0.08936 (0.78342)	0.03757 (0.84736)	0.3446 (0.99694)	0.00955	0.988258	0.32899	0.069893
P50461	CSRP3	1.2604 (1.32582)	2.04418 (1.57844)	2.28886 (1.45626)	1.16873	0.00381855	0.12786	0.782884
P01037	CST1	0.06867 (1.25102)	0.66151 (1.48635)	1.06348 (2.30663)	0.67878	0.0841676	0.26473	0.605799
P01034	CST3	0.04379 (0.35559)	0.57568 (0.41105)	0.87046 (0.79399)	0.51589	1.99075e-05	0.45953	0.000332629	X
P28325	CST5	-0.46996 (0.89113)	-0.02328 (0.95173)	0.17549 (0.68903)	0.50398	0.0166777	0.20546	0.275522
Q15828	CST6	0.98659 (0.49752)	0.80784 (0.63517)	0.98845 (0.7842)	-0.23724	0.161022	0.26557	0.141182
O76096	CST7	0.28334 (0.79979)	0.51365 (1.16336)	0.96794 (0.8502)	0.43747	0.10725	0.48462	0.0217263
P04080	CSTB	0.47132 (0.44262)	1.18513 (0.57425)	1.57592 (1.15135)	0.67417	7.5308e-05	0.68396	0.000642213	X
Q9H114	CSTL1	0.20668 (1.08709)	-0.19238 (1.90765)	-0.09373 (1.22464)	-0.51304	0.256717	0.05658	0.933516
Q5HYN5	CT45A1	-0.15057 (2.04563)	-0.91762 (1.24603)	-0.54197 (1.89025)	-0.1292	0.386013	0.29219	0.712502
Q5H943	CT83	-0.50967 (1.25529)	-0.47637 (1.49596)	-1.11878 (1.73096)	0.02481	0.856111	-0.76208	0.0709879
P78358	CTAG1A_CTAG1B	-0.35455 (5.23481)	-0.01025 (5.77213)	-1.52761 (4.72403)	0.7563	0.479924	-0.6613	0.493672
Q8IX95	CTAGE3P	0.11286 (0.54486)	-0.00559 (0.43733)	-0.11821 (0.58143)	-0.15485	0.595418	-0.2916	0.0138825
Q01459	CTBS	0.35335 (0.30958)	0.34772 (0.31932)	0.36943 (0.46191)	0.08744	0.426985	-0.03904	0.703249
O15194	CTDSPL	0.95555 (1.06735)	0.74107 (1.22513)	0.9801 (0.97973)	-0.10101	0.735028	0.36579	0.307423
Q05D32	CTDSPL2	0.69833 (1.02867)	0.49305 (0.90971)	0.21168 (1.27052)	-0.33442	0.491318	-0.30812	0.491318
Q16619	CTF1	-0.26086 (0.51576)	-0.04854 (0.63453)	-0.0624 (0.56634)	0.17006	0.538584	-0.03569	0.865262
P32929	CTH	0.72496 (0.96128)	0.66342 (1.06087)	0.67315 (1.09412)	0.09163	0.82387	0.12126	0.74038
Q96CG8	CTHRC1	0.72952 (0.45617)	1.40045 (0.30624)	1.6005 (0.4757)	0.58286	4.66094e-06	0.16401	0.0927932
O43310	CTIF	0.49315 (0.53933)	0.52037 (0.93263)	0.94498 (0.99029)	-0.02547	0.949961	0.54798	0.00336362
P16410	CTLA4	0.07991 (0.45616)	-0.09407 (0.58666)	-0.07053 (0.5723)	-0.1755	0.230548	0.06661	0.664082
P35221	CTNNA1	-0.21356 (1.00007)	-0.62242 (0.94371)	-0.83997 (1.58463)	-0.425	0.310533	-0.03837	0.949321
P26232	CTNNA2	-0.09463 (1.54634)	-0.13218 (2.08428)	0.1142 (1.40715)	-0.30055	0.740925	0.23314	0.771825
Q9UI47	CTNNA3	-0.18318 (1.17745)	-0.48106 (1.08228)	-0.23639 (0.90363)	-0.50191	0.220958	0.32205	0.415318
Q8WYA6	CTNNBL1	-0.22593 (1.00946)	-0.45488 (0.66271)	-0.41738 (0.99996)	-0.28865	0.403134	0.03727	0.943096
O60716	CTNND1	0.57052 (1.97322)	0.46035 (1.27423)	0.4932 (1.5695)	0.03008	0.998487	0.25094	0.614908
P17812	CTPS1	0.33386 (0.97003)	0.35112 (1.35768)	0.33918 (1.2321)	0.23372	0.949961	0.20972	0.666216
P17538	CTRB1	0.24552 (0.87957)	0.59965 (0.9005)	0.55331 (0.93503)	0.37704	0.152504	-0.07354	0.76362
Q99895	CTRC	1.1485 (0.52451)	1.09644 (0.93868)	1.12841 (1.01396)	0.02687	0.866698	-0.1426	0.485156
P40313	CTRL	0.0713 (0.99123)	-0.12517 (1.29248)	-0.02839 (1.3258)	-0.06434	0.889421	0.0487	0.897961
P10619	CTSA	-0.187 (0.48374)	0.32304 (0.71373)	0.20556 (0.77819)	0.55136	0.00692848	-0.01226	0.971751
P07858	CTSB	0.14371 (0.92948)	1.00636 (0.84429)	0.82146 (1.0665)	0.66996	0.00208804	-0.10012	0.781535
P53634	CTSC	0.29262 (0.55201)	0.34432 (0.50687)	0.6533 (0.78353)	0.20337	0.357174	0.31976	0.0309966
P07339	CTSD	-0.41525 (0.23709)	-0.02329 (0.61803)	0.45644 (0.90555)	0.40449	0.00477816	0.51519	0.000571781	X
P14091	CTSE	1.24639 (1.03812)	1.29373 (0.57374)	1.22902 (0.62619)	0.13381	0.690278	-0.02595	0.928236
Q9UBX1	CTSF	-0.65446 (0.32256)	-0.14598 (0.65214)	-0.12042 (0.76499)	0.4241	0.000702518	-0.01383	0.956723
P09668	CTSH	-1.50013 (0.75304)	-0.9013 (0.87531)	-0.69508 (1.24799)	0.67051	0.00502808	0.32505	0.209777
P07711	CTSL	0.04863 (0.22739)	0.58565 (0.39608)	1.04047 (0.66857)	0.51124	3.63518e-06	0.47226	4.84528e-05	X
Q5NE16	CTSL3P	-1.27486 (6.7943)	-1.46235 (5.81787)	-1.24025 (6.36086)	-0.37203	0.76362	0.26834	0.85046
P43234	CTSO	0.36329 (0.53911)	0.4126 (0.42361)	0.60759 (0.55785)	0.04149	0.822507	0.3325	0.00217048
P25774	CTSS	0.23495 (0.18001)	0.48353 (0.27626)	0.63108 (0.27424)	0.19622	0.0105805	0.12371	0.0696976
O60911	CTSV	0.60038 (0.44706)	-0.35287 (0.41194)	-0.56654 (0.98733)	-1.05476	6.17814e-14	-0.21428	0.242684
P56202	CTSW	0.04528 (0.89928)	0.02818 (1.33713)	0.02598 (1.2952)	0.03681	0.878238	0.09139	0.860861
Q9UBR2	CTSZ	-0.02755 (0.27663)	0.39207 (0.48611)	0.53679 (0.5442)	0.39551	1.74791e-06	0.17533	0.111705
Q9P2B4	CTTNBP2NL	-1.45137 (0.87486)	-1.38143 (0.62165)	-1.66354 (0.78785)	-0.40967	0.576662	0.06912	0.832208
Q9NWM3	CUEDC1	0.27903 (0.62836)	0.4511 (0.76417)	0.62956 (0.66984)	0.12761	0.426985	0.14559	0.504485
Q13620	CUL4B	0.07667 (1.07983)	-0.04707 (0.81828)	-0.07734 (0.85105)	-0.17759	0.672171	-0.07189	0.894486
Q14999	CUL7	-0.42972 (1.17028)	-0.13456 (1.1018)	-0.13151 (1.1796)	0.00125	0.999356	-0.10362	0.855325
Q9NTM9	CUTC	-1.33273 (0.65411)	-0.48615 (0.60623)	-0.63461 (0.79076)	0.79823	0.000306329	-0.22763	0.42758
O14529	CUX2	-0.2203 (1.34865)	-0.23529 (1.09595)	-0.38719 (1.05229)	-0.3438	0.466999	0.04633	0.934298
Q86UP6	CUZD1	-0.02685 (0.35639)	-0.19528 (0.66137)	-0.18542 (0.71253)	-0.10439	0.421522	0.00433	0.990621
Q9P013	CWC15	0.06736 (0.43062)	0.14007 (0.40937)	0.51304 (0.62703)	0.24617	0.346975	0.35296	0.00686707
Q9HCG8	CWC22	0.56693 (1.71155)	0.01767 (1.04397)	0.19852 (1.48112)	-0.5696	0.142905	0.17496	0.642221
Q69YN2	CWF19L1	-0.76475 (2.14242)	-0.94873 (2.35345)	-1.0949 (6.05363)	-0.22754	0.689741	-1.13777	0.113078
Q2TBE0	CWF19L2	0.21484 (0.7294)	0.08338 (1.15728)	0.15492 (1.36915)	-0.12148	0.732403	0.09316	0.848534
P78423	CX3CL1	0.35265 (0.45286)	0.56413 (0.55304)	0.68175 (0.8321)	0.25814	0.0786136	0.04976	0.856111
P78310	CXADR	-0.0218 (0.36671)	0.2493 (0.63628)	0.47351 (0.86549)	0.29288	0.146103	0.28686	0.17113
P09341	CXCL1	0.69462 (1.07608)	0.78266 (0.95317)	0.44729 (1.31933)	0.14857	0.739211	-0.41669	0.209626
P02778	CXCL10	0.13422 (0.68429)	0.93841 (0.80244)	1.17379 (0.89453)	0.89177	0.000187542	0.26208	0.295089
O14625	CXCL11	1.14998 (0.80035)	1.45097 (0.88596)	1.64061 (1.35028)	0.61396	0.00914031	0.11485	0.717542
O43927	CXCL13	-1.13604 (0.78085)	-1.0044 (0.89131)	-0.52886 (1.05105)	-0.02234	0.889421	0.47972	0.0521473
O95715	CXCL14	0.33628 (0.64304)	1.16433 (0.48065)	1.11718 (0.51359)	0.77547	9.23753e-05	-0.03489	0.927863
Q9H2A7	CXCL16	0.0025 (0.38754)	0.22111 (0.26524)	0.37531 (0.4557)	0.22765	0.0166445	0.17259	0.0282735	X
Q6UXB2	CXCL17	0.87096 (0.53629)	2.62416 (0.68644)	3.04902 (0.78836)	1.89728	1.24654e-08	0.41307	0.00299597	X
P19876	CXCL3	1.75888 (1.02857)	1.72975 (1.01804)	0.65024 (1.34188)	0.02181	1	-1.0811	8.05464e-05
P42830	CXCL5	0.9694 (1.74221)	1.49889 (1.18215)	0.25211 (2.02617)	0.57374	0.308653	-1.32529	0.000371057
P80162	CXCL6	1.06317 (0.90398)	1.30043 (1.01773)	1.24024 (0.87747)	0.38724	0.0599728	-0.15285	0.582485
P10145	CXCL8	-0.36404 (0.33567)	0.55286 (0.63147)	0.6082 (1.09651)	0.8165	1.93071e-06	-0.01896	0.947254
Q07325	CXCL9	0.44963 (0.53939)	1.49236 (0.82627)	2.15488 (1.24296)	1.19079	3.42994e-06	0.53923	0.0422761	X
A8MYA2	CXorf49	0.21746 (0.82659)	-0.31442 (1.12942)	-0.41946 (1.53272)	-0.63641	0.100358	0.03457	0.966288
P0DPH9	CXorf51B	-1.28649 (2.36466)	-2.49164 (5.53493)	-1.4454 (6.0292)	-1.58289	0.172881	0.46255	0.690462
P00167	CYB5A	-0.09495 (0.80896)	-0.12577 (0.87342)	0.01084 (1.0077)	0.31469	0.779257	0.13226	0.814067
Q6BCY4	CYB5R2	-0.02025 (0.43381)	0.23367 (0.50929)	0.42369 (0.68088)	0.18811	0.208117	0.0961	0.544787
Q14093	CYLC2	0.61628 (0.91374)	-0.00908 (1.33459)	0.10102 (1.14008)	-0.96358	0.0320292	0.67641	0.0478297	X
Q9NQC7	CYLD	0.49963 (1.43595)	0.04677 (1.01218)	0.50018 (1.0508)	-0.59026	0.549694	0.43404	0.193194
P05177	CYP1A2	-0.21837 (1.53551)	-0.66103 (1.01249)	-0.46079 (1.254)	-0.10439	0.74696	0.08778	0.833923
Q07973	CYP24A1	-0.37656 (1.04208)	-1.27632 (1.66473)	-1.37294 (1.4176)	-1.22164	0.203929	-0.53148	0.380196
Q6V0L0	CYP26C1	-0.19146 (0.54175)	-0.07492 (1.03943)	-0.09457 (0.62181)	-0.21814	0.851474	0.16082	0.325993
P08684	CYP3A4	0.27812 (0.79236)	-0.01604 (0.79664)	0.23215 (0.86668)	-0.43969	0.11043	0.31925	0.241656
P13584	CYP4B1	-0.96144 (1.36125)	-1.38104 (1.4546)	-1.22788 (1.12418)	-0.70874	0.195844	0.24753	0.474487
A8MQ03	CYSRT1	2.4303 (5.4687)	0.17042 (5.27062)	0.57289 (5.20376)	-0.10664	0.990621	-0.03165	0.9862
Q99418	CYTH2	-0.02047 (0.57335)	-0.18518 (0.60242)	-0.17904 (0.41565)	-0.09708	0.914775	-0.01247	0.961404
O43739	CYTH3	0.07861 (0.82355)	0.14788 (1.28158)	0.52885 (1.1452)	-0.39782	0.943433	0.60693	0.270606
Q9NRR1	CYTL1	0.9161 (0.43441)	0.83157 (0.966)	1.11439 (1.01821)	-0.03891	0.905963	0.36395	0.129014
O75553	DAB1	-0.40756 (0.68089)	-0.4113 (0.81838)	-0.11813 (0.68252)	0.07177	0.792183	0.37338	0.0107343
P98082	DAB2	0.15072 (0.57772)	-0.07097 (1.01818)	1.03361 (1.48302)	0.11868	0.958318	0.79887	0.00022466
Q5VWQ8	DAB2IP	0.05316 (0.68819)	0.21765 (0.92442)	0.45141 (1.15953)	0.21496	0.494723	0.54503	0.0310469
Q9NYF0	DACT1	-0.4337 (0.98927)	-0.29405 (1.05018)	-0.53672 (0.91336)	0.00898	0.990621	-0.2654	0.437952
Q14118	DAG1	0.03941 (0.31029)	0.31297 (0.47588)	0.51072 (0.73308)	0.29104	0.00532451	0.29618	0.00642785	X
P51397	DAP	0.32157 (0.63391)	0.41858 (0.67293)	0.83872 (1.29386)	0.05793	0.851474	0.63102	0.00789794
Q9UIK4	DAPK2	-0.98296 (0.78546)	-0.57114 (0.75059)	-0.54091 (0.69219)	0.20264	0.46332	0.17823	0.330804
Q9UN19	DAPP1	0.37076 (0.65735)	0.10756 (0.5349)	0.25397 (0.8632)	-0.12774	0.139666	0.12137	0.666216
P14868	DARS1	0.22881 (0.49061)	0.32585 (0.44526)	0.37638 (0.40802)	0.08083	0.829752	0.13659	0.485156
Q9NQZ3	DAZ1	-0.57624 (1.40161)	-0.79875 (0.92193)	-1.00232 (0.82754)	-0.25536	0.642264	-0.09543	0.85331
Q86SG3	DAZ4	-0.83255 (0.5462)	-0.9178 (0.55586)	-0.89205 (0.56703)	-0.0815	0.752799	0.11881	0.62106
P09172	DBH	0.71202 (0.96162)	0.20015 (1.44492)	0.16353 (0.80363)	-0.52699	0.107726	0.10215	0.749178
P07108	DBI	-0.18259 (0.17479)	0.08019 (0.2437)	0.44842 (0.60799)	0.31224	8.32895e-05	0.44271	0.000370882	X
Q16643	DBN1	-0.08818 (0.60923)	-0.0575 (0.49736)	0.31392 (0.88187)	0.08473	0.851474	0.30788	0.0268143
Q9UJU6	DBNL	0.66027 (0.60639)	0.53652 (0.77367)	0.85915 (0.93038)	-0.03479	0.700664	0.32201	0.067069
Q10586	DBP	-2.75005 (1.12155)	-2.5927 (1.31173)	-2.6452 (1.57304)	-0.06576	0.925355	0.31135	0.462694
Q6ZNG2	DBX2	0.24801 (1.32195)	0.1341 (0.90512)	-0.05034 (0.87343)	-0.28214	0.538584	-0.18623	0.590759
Q5T6F0	DCAF12	-1.26044 (1.35719)	-1.50144 (1.70086)	-1.9519 (2.28967)	-0.2021	0.795234	-0.85457	0.342069
Q96PD2	DCBLD2	0.29245 (0.4943)	0.88474 (0.49861)	1.04953 (0.68517)	0.51974	0.000324759	0.15638	0.229961
P43146	DCC	0.0974 (0.52204)	-0.10803 (0.42777)	-0.0406 (0.53806)	-0.26905	0.0612339	0.04232	0.74696
A2VCK2	DCDC2B	-0.11903 (0.92546)	-0.39003 (0.93594)	-0.24787 (1.01186)	-0.14464	0.549694	0.31285	0.366145
A8MYV0	DCDC2C	-2.15277 (1.22433)	-2.64869 (1.56866)	-2.36189 (1.66384)	-0.49781	0.609086	0.20861	0.837453
Q8N568	DCLK2	-1.22976 (1.30617)	-1.96328 (1.17873)	-1.81007 (1.23239)	-0.65148	0.0449538	0.51459	0.0864712
Q9C098	DCLK3	-0.67698 (1.36144)	-0.86678 (5.26619)	-1.06791 (6.0404)	-0.39705	0.679013	-0.61319	0.596373
Q96SD1	DCLRE1C	-0.49974 (1.91876)	0.14252 (1.44927)	-0.06067 (1.88017)	0.50649	0.549694	-0.38671	0.62352
P07585	DCN	-0.25241 (0.2439)	0.06196 (0.28779)	0.13102 (0.35262)	0.31741	1.30313e-05	0.0831	0.388245
Q9NPI6	DCP1A	0.07574 (0.6183)	0.11408 (0.55982)	0.25193 (0.65502)	-0.07924	0.976764	0.22102	0.281092
Q8IZD4	DCP1B	-0.22908 (0.23797)	-0.03446 (0.47225)	0.12418 (0.50681)	0.24301	0.139641	0.17327	0.114442
Q8IU60	DCP2	-0.02891 (0.66275)	-0.1796 (1.06509)	-0.26407 (0.91123)	-0.06546	0.774838	-0.09038	0.785058
Q96C86	DCPS	0.52755 (0.37715)	0.49972 (0.28329)	0.56124 (0.38947)	-0.01125	0.949961	0.15478	0.0899223
P32321	DCTD	1.26396 (1.26305)	1.4109 (1.24964)	1.73953 (1.05128)	-0.01615	0.980684	0.39404	0.0826744
Q14203	DCTN1	0.39911 (0.84929)	0.47954 (0.96192)	0.55808 (0.91316)	0.13539	0.686552	0.06369	0.816743
Q13561	DCTN2	-0.40574 (0.48)	-0.07347 (0.409)	0.11615 (0.4441)	0.29928	0.0351488	0.1841	0.0664071
Q9UJW0	DCTN4	-0.55527 (0.53002)	-0.53516 (0.58469)	-0.48555 (0.55343)	-0.01022	0.706176	0.05872	0.731221
O00399	DCTN6	-0.20392 (0.72066)	-0.39955 (0.54261)	-0.30721 (0.67934)	-0.23182	0.280564	0.21803	0.474487
Q9H773	DCTPP1	0.63297 (0.4484)	1.00433 (0.49089)	1.10833 (0.46019)	0.43755	0.000321556	0.10441	0.45782
Q96GG9	DCUN1D1	0.10786 (0.49303)	-0.01143 (0.72442)	-0.10106 (0.83655)	-0.04141	0.824316	-0.02489	0.913468
Q6PH85	DCUN1D2	-4.03709 (0.65027)	-4.18519 (0.7378)	-4.28336 (0.379)	-0.26301	0.362671	-0.07827	0.666216
Q7Z4W1	DCXR	-0.42116 (1.05369)	0.17124 (0.89164)	0.02609 (1.1014)	0.54656	0.0838665	-0.15599	0.629768
Q9BW61	DDA1	-0.31375 (0.75896)	0.03253 (0.66793)	0.01016 (0.65699)	0.1639	0.679013	0.12575	0.502814
O94760	DDAH1	-0.22987 (0.38197)	0.15404 (0.56831)	0.36152 (0.82231)	0.42014	0.00126848	0.43493	0.00730877	X
P20711	DDC	0.93773 (0.86865)	0.85952 (0.5125)	0.44063 (0.96104)	-0.06548	0.829752	-0.28057	0.165601
O94830	DDHD2	0.33694 (0.5429)	0.50163 (0.52413)	0.76861 (0.48552)	0.12392	0.426985	0.25526	0.0135853
Q8WTU0	DDI1	-0.31629 (0.71711)	-0.15093 (0.4287)	-0.20751 (0.45405)	0.093	0.514068	-0.04339	0.815854
Q5TDH0	DDI2	3.54008 (0.95066)	3.68282 (1.07635)	3.23489 (0.92736)	-0.00747	0.988633	-0.44191	0.0172277
Q8IXT1	DDIAS	-0.44758 (1.67788)	-0.35606 (1.37365)	-0.68764 (2.08187)	0.18686	0.752799	-0.46836	0.565104
P35638	DDIT3	0.05799 (0.76054)	0.11531 (0.97091)	0.04907 (1.36933)	-0.08289	0.858516	-0.00674	0.990621
Q08345	DDR1	0.19287 (0.15178)	0.26183 (0.31112)	0.27815 (0.27404)	0.07885	0.301456	0.0574	0.432381
P30046	DDT	0.01447 (0.43438)	0.26227 (0.41321)	0.34965 (0.57046)	0.18356	0.136632	0.17662	0.21894
Q92499	DDX1	-0.24334 (1.01809)	-0.1821 (2.05483)	-0.22759 (1.83932)	-0.39146	0.740925	-0.00767	0.994873
Q13206	DDX10	-3.20868 (1.64098)	-3.0045 (1.11851)	-2.8423 (1.25444)	0.34782	0.636547	-0.0204	0.983774
Q9UMR2	DDX19B	0.34585 (1.33609)	0.57451 (0.72645)	1.09923 (1.16078)	-0.04474	0.819526	0.56827	0.0166598
Q9UHI6	DDX20	0.04329 (1.31401)	-0.52664 (1.6042)	-0.54934 (1.27124)	-0.46488	0.457011	0.48843	0.330087
Q9NR30	DDX21	-0.8457 (1.98981)	-1.16665 (1.5139)	-0.65861 (1.53052)	-0.22799	0.779257	0.45219	0.42101
Q9BUQ8	DDX23	0.15395 (0.42211)	0.46179 (0.46112)	0.68553 (0.67994)	0.27916	0.0600267	0.18868	0.147303
Q9UHL0	DDX25	0.50868 (5.90229)	3.86855 (6.46364)	5.05172 (6.11849)	1.29489	0.520227	0.41393	0.639963
O00148	DDX39A	-0.32635 (0.46999)	-0.30264 (0.43043)	-0.3655 (0.36156)	0.05057	0.777601	-0.05655	0.614908
Q9NQI0	DDX4	-0.37124 (2.15742)	0.02716 (1.35644)	-0.38627 (5.74843)	0.42101	0.549694	-0.58393	0.495758
Q9NXZ2	DDX43	0.17394 (0.72108)	0.16638 (1.12109)	0.16354 (1.268)	0.22602	0.779257	-0.0381	0.945918
Q9Y6V7	DDX49	-0.35196 (1.42404)	-0.37429 (0.87756)	-0.40511 (0.91363)	-0.1828	0.894486	-0.13982	0.754039
Q86TM3	DDX53	0.0571 (1.00833)	-0.03021 (1.03174)	-0.20189 (1.21629)	-0.25194	0.555403	-0.39734	0.345603
Q8NHQ9	DDX55	0.02866 (1.11192)	-0.11708 (0.83012)	-0.14776 (0.6788)	0.03006	1	-0.02421	0.947254
Q5T1V6	DDX59	-0.99918 (0.82771)	-0.87675 (1.49704)	-0.54061 (1.93931)	-0.10917	0.962069	0.3442	0.58253
Q8IY21	DDX60	1.46308 (1.71603)	1.09416 (0.69724)	0.98727 (1.08078)	-0.16455	0.751272	-0.15031	0.540425
Q5H9U9	DDX60L	0.18542 (1.52753)	-0.49128 (0.95415)	-0.46207 (0.72394)	-0.80328	0.0955837	-0.04703	0.933461
Q16698	DECR1	1.54592 (0.82025)	1.67261 (1.1244)	1.76738 (0.96414)	0.21924	0.461932	0.09668	0.785058
Q6ZN54	DEF8	-0.2052 (0.84066)	-0.16913 (0.78341)	0.04566 (1.08665)	0.31215	0.706176	0.30815	0.451107
P59665	DEFA1	-0.14385 (0.45331)	0.35986 (0.81747)	0.70611 (1.38579)	0.49075	0.00770028	0.64802	0.00294514	X
P60022	DEFB1	-0.40993 (0.81562)	0.17268 (0.51588)	0.52144 (0.75096)	0.54314	0.00199233	0.34918	0.0358194	X
P81534	DEFB103A_DEFB103B	-0.25674 (0.79738)	-0.37481 (1.04772)	-0.26201 (0.86274)	-0.2772	0.502328	0.38378	0.257202
Q8WTQ1	DEFB104A_DEFB104B	-1.24847 (0.65382)	-1.47668 (0.64063)	-1.24275 (0.83678)	-0.22708	0.374385	0.23083	0.416354
Q30KQ8	DEFB112	-1.23125 (0.6947)	-1.78835 (0.8996)	-1.33804 (0.97264)	-0.40336	0.199873	0.3075	0.212805
Q30KQ4	DEFB116	-0.35398 (0.26179)	-0.37401 (0.50298)	-0.36482 (0.67721)	-0.04406	0.860861	0.00137	0.998487
Q96PH6	DEFB118	-0.1205 (1.05141)	-0.40691 (1.28969)	-0.07432 (0.80241)	-0.26271	0.532701	0.1355	0.715334
Q5J5C9	DEFB121	0.11185 (0.66264)	-0.13969 (0.51958)	-0.23492 (0.40943)	-0.36417	0.0826744	-0.10981	0.672171
O15263	DEFB4A_DEFB4B	-1.63326 (1.44744)	-2.12103 (2.63142)	-1.22259 (2.08246)	-0.20931	0.780415	0.85847	0.0364866
P78524	DENND2B	-0.70335 (1.15539)	-0.49439 (1.09495)	-0.3954 (1.05505)	0.36722	0.614908	0.10611	0.814701
Q68D51	DENND2C	-0.35498 (0.91841)	-0.54174 (0.88173)	-0.55907 (0.86872)	-0.27363	0.532701	-0.00133	0.998487
O43583	DENR	0.54421 (0.9977)	0.41706 (0.9394)	0.34182 (1.0973)	-0.10888	0.609086	-0.13835	0.699888
Q5TB30	DEPDC1	-1.62076 (1.71359)	-1.94234 (2.06884)	-1.97374 (1.52182)	0.1461	0.789827	0.04309	0.964741
Q9NTK1	DEPP1	-0.12722 (0.59993)	-7e-05 (0.77572)	0.01054 (0.66136)	0.0634	0.824884	-0.01009	0.977367
Q05D60	DEUP1	-0.16916 (0.79307)	-0.5274 (0.80718)	-0.82859 (1.13567)	-0.44972	0.0745744	-0.25106	0.285099
O00273	DFFA	0.73454 (0.47509)	0.569 (0.51431)	0.78596 (0.62557)	-0.04021	0.601604	0.18013	0.219476
Q14129	DGCR6	0.16584 (1.31839)	-0.00741 (1.28339)	0.41962 (1.20623)	-0.01824	0.980392	0.25234	0.340382
P23743	DGKA	0.95394 (0.76971)	0.7534 (0.66001)	0.97204 (0.68833)	-0.24045	0.344233	0.15494	0.390202
Q9Y6T7	DGKB	0.13707 (0.74523)	0.08168 (0.94695)	0.30056 (0.86463)	-0.22074	0.64888	0.37495	0.0578679
Q16760	DGKD	-0.0242 (0.77113)	-0.12278 (0.51594)	-0.05676 (0.71831)	-0.16827	0.520227	0.03506	0.929184
Q86XP1	DGKH	-0.45148 (0.60626)	-0.58219 (1.59724)	-0.26432 (1.36514)	-0.17345	0.717542	0.11185	0.860861
O75912	DGKI	-2.55633 (0.439)	-2.6595 (1.1337)	-2.05271 (1.46)	-0.08869	0.712502	0.87355	0.004977
Q13574	DGKZ	-0.50163 (0.37181)	-0.5472 (0.75998)	-0.48684 (0.69504)	0.03097	0.92552	0.02862	0.923462
Q02127	DHODH	-1.36134 (4.14079)	-0.98308 (1.92941)	-0.95192 (2.05757)	1.16945	0.532701	-0.43014	0.576662
P49366	DHPS	-3.01378 (0.72619)	-2.79425 (0.54008)	-2.72102 (0.8)	0.12623	0.618285	0.1398	0.522198
Q6PKH6	DHRS4L2	-2.15768 (0.90991)	-1.93432 (0.74244)	-1.71586 (0.67399)	0.12907	0.829752	0.23066	0.492805
Q9Y394	DHRS7	-2.04406 (1.03487)	-1.65766 (1.49479)	-1.87179 (1.11333)	0.83734	0.295089	-0.21883	0.605166
Q9H2U1	DHX36	0.33134 (1.26655)	0.23293 (1.09705)	0.34988 (0.94683)	0.00332	0.998487	0.12964	0.730665
Q8IY37	DHX37	-0.50534 (0.73872)	-0.3171 (1.12761)	-0.44771 (0.82027)	0.16978	0.740925	-0.34886	0.218782
Q14562	DHX8	0.1878 (0.91412)	0.06063 (0.70634)	0.13659 (0.82893)	-0.12392	0.735028	0.01717	0.956432
Q9NR28	DIABLO	0.13486 (0.45812)	-0.06752 (0.83072)	0.43515 (0.97644)	-0.1129	0.139666	0.38256	0.182049
Q9NSV4	DIAPH3	-0.14383 (1.29813)	-0.19748 (1.58912)	-0.07353 (1.37174)	-0.52945	0.757844	0.38912	0.462694
Q9P265	DIP2B	0.81003 (1.98692)	0.26085 (1.85268)	0.50743 (1.4619)	-0.74441	0.491318	0.26735	0.731043
Q9Y2E4	DIP2C	1.22278 (1.88747)	-0.13642 (1.43618)	0.2597 (6.31975)	-0.7991	0.127557	-0.18817	0.895117
Q0P6D2	DIPK1C	0.14208 (1.26065)	0.03897 (1.06548)	0.36019 (1.05118)	-0.27466	0.860861	0.23536	0.537715
Q9H7Y0	DIPK2B	0.61735 (0.51586)	0.51247 (0.44556)	0.50098 (0.48884)	-0.09397	0.549694	-0.04521	0.730665
Q8TF46	DIS3L	0.65306 (2.08734)	-0.06247 (1.40967)	0.01526 (1.82368)	-0.286	0.495758	0.2529	0.64888
Q8IYB7	DIS3L2	-0.38652 (0.59994)	-0.68062 (1.30031)	-0.64598 (1.7078)	-0.21715	0.68507	-0.01315	0.988792
Q155Q3	DIXDC1	0.09049 (4.53039)	0.12753 (4.0496)	0.17363 (0.54181)	-0.16404	0.990621	-0.65808	0.326239
O94907	DKK1	0.70463 (0.54877)	1.10534 (1.01155)	1.14873 (1.20336)	0.53036	0.0529086	-0.07539	0.845508
Q9UBP4	DKK3	0.38426 (0.36356)	0.84886 (0.46431)	0.98154 (0.57778)	0.45089	0.0001623	0.09286	0.569499
Q9UBT3	DKK4	0.33539 (0.68533)	0.66626 (0.72059)	1.06392 (0.61051)	0.39458	0.0864712	0.3398	0.0205747
Q9UK85	DKKL1	0.25734 (0.57277)	0.73764 (0.86314)	0.67664 (1.09751)	0.51856	0.050007	-0.0144	0.980016
Q6UYE1	DLEU7	-0.12082 (1.85058)	0.20053 (2.01718)	0.70719 (2.03637)	-0.00508	0.928236	0.86166	0.156902
P78352	DLG4	-0.02666 (0.32763)	0.03492 (0.57017)	0.26971 (0.62115)	0.16994	0.609086	0.22869	0.17264
Q15398	DLGAP5	-0.42239 (1.49591)	-0.54147 (1.03683)	-0.29116 (1.05874)	0.18198	0.954921	0.47323	0.228159
P80370	DLK1	0.28422 (0.56262)	0.93076 (0.64255)	0.97204 (0.99736)	0.67266	0.000773024	0.07793	0.789827
O00548	DLL1	0.24799 (0.32658)	0.31804 (0.51821)	0.64296 (0.73233)	0.20027	0.165967	0.38156	0.00130313
Q9NR61	DLL4	-0.71603 (2.15529)	-0.10668 (1.23132)	-0.38125 (1.50994)	1.03415	0.184062	0.07803	0.909841
P36957	DLST	0.35736 (0.59332)	0.34901 (0.54318)	0.41957 (0.68811)	-0.21488	0.76362	0.09618	0.686552
O60479	DLX3	-0.95907 (6.61118)	-1.05917 (5.87676)	-1.02659 (4.16455)	0.22618	0.958318	0.71964	0.452415
Q9NPF5	DMAP1	-0.46866 (1.26071)	-0.30575 (1.62632)	-0.20814 (1.39854)	0.20882	0.689741	-0.24212	0.49503
Q14565	DMC1	0.49096 (1.77592)	0.09788 (1.04792)	-0.08966 (1.48412)	-0.38727	0.341605	0.13168	0.782738
P11532	DMD	0.13748 (0.46039)	0.46948 (0.72396)	0.96541 (0.8798)	0.41014	0.0310469	0.55975	0.00169731	X
Q13316	DMP1	3.0898 (0.67158)	2.05857 (0.96637)	1.88653 (0.73122)	-1.01283	2.04018e-06	-0.10259	0.7049
Q5HYR2	DMRTC1	-0.69418 (1.15555)	-0.51674 (0.8233)	-0.65545 (0.98598)	-0.03749	0.949702	0.01209	0.9726
Q9P2D7	DNAH1	-0.28082 (0.98833)	-1.09581 (1.58368)	-1.46821 (1.78655)	-1.149	0.0805367	-0.10668	0.914328
Q8IVF4	DNAH10	-0.55969 (1.05159)	-0.4881 (1.40436)	-0.34766 (1.168)	-0.40563	0.962069	0.54226	0.23373
Q96DT5	DNAH11	-0.90608 (0.78054)	-0.74373 (0.92373)	-0.78616 (0.79837)	0.24564	0.595418	0.14824	0.697518
Q9UFH2	DNAH17	-1.04379 (1.1363)	-1.254 (0.75584)	-1.18405 (1.02364)	-0.3567	0.325993	0.17158	0.614908
Q8TE73	DNAH5	-0.40038 (0.43992)	-0.8282 (0.58902)	-0.77582 (0.74924)	-0.37742	0.0371947	-0.1126	0.790702
Q9C0G6	DNAH6	-3.91678 (2.34889)	-5.04708 (3.277)	-5.04461 (2.37035)	-0.93439	0.397307	0.05267	0.962069
Q8WXX0	DNAH7	-1.10258 (2.99557)	-2.4794 (1.82271)	-2.0659 (2.31516)	-1.32524	0.0766401	0.16996	0.871456
Q9NYC9	DNAH9	-0.07593 (5.29169)	0.53088 (6.40176)	0.2723 (3.96767)	0.22936	0.943433	0.1942	0.894486
Q5VTH9	DNAI4	-1.11492 (5.50615)	-0.30618 (5.07743)	0.09532 (5.3634)	1.04531	0.469538	0.23793	0.845508
Q6TDU7	DNAI7	-0.28273 (1.3857)	-0.19889 (1.33523)	-0.10291 (1.32972)	0.24885	0.589528	0.12111	0.840841
P31689	DNAJA1	0.28278 (1.68399)	0.38791 (1.3978)	0.08791 (1.27523)	-0.57511	0.774838	-0.23376	0.642264
O60884	DNAJA2	0.22303 (0.52317)	0.35251 (0.45643)	0.62109 (0.73835)	0.21584	0.179296	0.25884	0.0703843
Q8WW22	DNAJA4	1.30647 (0.85535)	1.45874 (0.87684)	1.3318 (0.70504)	-0.00237	0.76362	-0.03631	0.906542
P25685	DNAJB1	2.86231 (0.77048)	2.76704 (1.02621)	2.89736 (1.2193)	-0.10707	0.853056	0.04256	0.896508
P59910	DNAJB13	-0.00514 (3.28112)	-0.81592 (4.4638)	-1.14412 (5.62262)	-0.90627	0.30535	-0.45983	0.679871
Q8TBM8	DNAJB14	-0.29682 (0.6603)	-0.22869 (0.68202)	0.24325 (0.95814)	0.34532	0.538584	0.48527	0.00449539
P25686	DNAJB2	1.27064 (0.93074)	1.46677 (0.89204)	1.37081 (0.53409)	0.12527	0.669223	-0.10275	0.555782
Q8WWF6	DNAJB3	-0.2166 (0.72231)	-0.17235 (0.86282)	-0.05734 (0.74946)	-0.08254	0.851474	0.04609	0.88368
Q9UDY4	DNAJB4	0.42817 (0.42905)	0.71335 (0.36765)	0.92634 (0.51018)	0.14031	0.478771	0.32034	0.00123574
Q8NHS0	DNAJB8	0.16009 (0.22452)	0.07332 (0.37301)	0.16987 (0.349)	-0.08552	0.416354	0.20775	0.0775826
Q8IXB1	DNAJC10	-0.25326 (1.52144)	-0.6201 (1.50674)	-0.09113 (1.48358)	-0.71376	0.320719	0.48534	0.386013
Q9UKB3	DNAJC12	0.3828 (1.40512)	0.46466 (1.01046)	0.50708 (1.18947)	0.01933	0.988258	0.00167	0.998487
Q9NVM6	DNAJC17	0.56941 (0.58256)	0.53938 (0.725)	0.44731 (0.62957)	0.02196	0.950791	-0.05334	0.801869
Q96DA6	DNAJC19	0.54459 (0.55497)	0.37889 (0.66696)	0.185 (0.78059)	-0.32389	0.474487	-0.03693	0.907867
Q5F1R6	DNAJC21	0.02513 (0.2577)	-0.02335 (0.38836)	0.13173 (0.4125)	-0.04496	0.750316	0.13125	0.0580959
Q9NZQ0	DNAJC27	0.89102 (1.5518)	0.60617 (2.15044)	0.1205 (2.31909)	-0.50749	0.479924	-0.51447	0.506741
Q9NX36	DNAJC28	-0.49323 (2.11829)	-0.57194 (6.04906)	-0.24464 (3.96138)	-0.28894	0.856111	0.43089	0.731003
Q96LL9	DNAJC30	0.06294 (0.45168)	0.01855 (0.3993)	0.03114 (0.40866)	0.0108	0.954921	-0.01862	0.94773
O75061	DNAJC6	1.52364 (0.35258)	1.61369 (1.08528)	1.8091 (1.09114)	0.0284	0.947754	0.24706	0.275522
Q99615	DNAJC7	-0.316 (0.15394)	-0.2566 (0.21411)	-0.05458 (0.40036)	0.09295	0.432381	0.21831	0.00435042
Q8WXX5	DNAJC9	0.82685 (1.0516)	1.21754 (0.65592)	1.26629 (1.02178)	0.25955	0.34266	0.00615	0.985083
Q4LDG9	DNAL1	0.14524 (1.4998)	-0.33862 (0.83575)	-0.22815 (0.80255)	-0.33522	0.362671	0.13256	0.679871
O14645	DNALI1	-2.30765 (1.57878)	-2.26054 (1.75456)	-2.25635 (1.35083)	0.17654	0.80876	0.05223	0.938614
P24855	DNASE1	0.15736 (0.66257)	0.59781 (0.44644)	0.45397 (0.75024)	0.29929	0.254746	-0.15062	0.502901
Q8NFT8	DNER	0.14218 (0.20628)	-0.17943 (0.34632)	-0.2158 (0.43549)	-0.289	0.000843803	-0.06635	0.523479
Q5SXM8	DNLZ	-0.7652 (2.30576)	-0.32307 (3.36518)	-0.71888 (2.30961)	0.65937	0.642264	-0.55548	0.474405
Q05193	DNM1	2.281 (1.05159)	1.21325 (2.17239)	2.19128 (1.55652)	-0.72752	0.050007	0.75872	0.0188539
Q9UQ16	DNM3	0.11717 (0.42402)	0.60098 (0.63675)	0.81517 (0.93334)	0.41802	0.0184214	0.36202	0.0733853
Q6XZF7	DNMBP	-0.3525 (0.29954)	0.10544 (0.42906)	0.44163 (0.59145)	0.49431	9.32442e-06	0.41377	0.00113437	X
Q9ULA0	DNPEP	-1.81176 (0.7302)	-1.27916 (0.51042)	-1.12022 (1.11786)	0.64698	0.00567503	-0.00409	0.990621
O43598	DNPH1	1.60028 (0.88445)	1.76328 (0.8173)	1.52828 (0.94061)	0.17505	0.56858	-0.15998	0.390199
Q86X45	DNAAF11	-0.98007 (1.84181)	-0.73178 (1.45036)	-0.77263 (0.91613)	0.10929	0.894486	0.00609	0.990621
Q9NVR5	DNAAF2	-0.15647 (5.70534)	-0.30581 (5.67213)	-0.22632 (6.19176)	-0.16356	0.980392	0.50065	0.695295
Q8WXU2	DNAAF4	-0.39888 (0.38837)	-0.50983 (0.62612)	-0.49179 (0.54392)	-0.01949	0.801869	-0.01095	0.969876
Q9NQM4	DNAAF6	1.48338 (1.68033)	1.956 (1.38503)	1.73203 (2.30045)	0.28315	0.634308	0.16365	0.735028
Q8IYS4	DNAAF8	0.55331 (7.63969)	-0.45742 (2.70605)	0.13528 (4.20318)	-0.46879	0.514068	0.15505	0.895248
Q14184	DOC2B	-0.73692 (1.22395)	-0.52618 (1.9987)	-0.37286 (2.35131)	0.41981	0.576662	-0.16011	0.876055
Q96BY6	DOCK10	-0.29938 (2.57764)	-0.10693 (1.45866)	0.01315 (1.56417)	0.30979	0.949961	-0.59015	0.377207
Q5T8R8	DOCK8-AS1	-0.41275 (1.54068)	-1.04166 (1.30116)	-0.91293 (1.05448)	-0.30284	0.295089	-0.17081	0.74696
Q9BZ29	DOCK9	-0.85615 (0.61684)	-0.98053 (0.76681)	-0.94626 (1.51802)	0.10537	0.962069	0.20879	0.68507
Q9BU89	DOHH	0.18971 (0.98426)	0.27464 (0.71188)	0.29419 (0.63964)	0.15894	0.700664	0.02542	0.945183
Q99704	DOK1	0.38707 (0.5912)	-0.11986 (1.27489)	0.6691 (1.19554)	-0.38069	0.208117	0.66467	0.00734983
O60496	DOK2	0.43696 (0.61162)	0.37977 (0.83044)	0.77094 (0.9654)	-0.00507	0.620435	0.41015	0.0653601
Q18PE1	DOK7	-0.31772 (0.89681)	-0.08897 (1.06087)	-0.0922 (0.90865)	0.10463	0.779257	-0.03465	0.914775
Q9Y3R5	DOP1B	-0.72324 (2.66873)	-0.31454 (1.21994)	-0.80019 (2.31008)	0.59957	0.609086	-0.00153	0.999413
P16444	DPEP1	0.5232 (0.3598)	0.24608 (0.70474)	0.02063 (0.5041)	-0.36032	0.0315372	-0.12374	0.555063
Q9H4A9	DPEP2	-1.67325 (0.32667)	-1.78154 (0.3821)	-1.55945 (0.56078)	-0.10959	0.381574	0.27318	0.00210764
Q92782	DPF1	-0.09485 (1.68822)	-0.08454 (0.92433)	-0.02632 (1.00489)	0.08571	0.851474	-0.07071	0.877491
Q92784	DPF3	-0.14435 (0.9644)	-0.91856 (1.31577)	-0.6318 (1.00109)	-0.61116	0.0561338	0.09971	0.821781
Q9H4G8	DPH3P1	-0.59451 (1.03732)	-0.45323 (1.21211)	-0.33264 (1.14275)	0.03519	0.923462	0.39056	0.357174
Q8N608	DPP10	-0.23181 (0.80763)	-0.31663 (0.52662)	-0.30252 (0.7126)	-0.17137	0.403819	0.13063	0.466466
P27487	DPP4	0.46541 (0.29406)	0.18687 (0.42608)	0.04303 (0.51888)	-0.17832	0.0605309	-0.20141	0.0383244
P42658	DPP6	0.32106 (0.47375)	0.12418 (0.67068)	0.25146 (0.51849)	-0.05708	0.679013	0.11004	0.546611
Q9UHL4	DPP7	-0.70076 (0.30711)	-0.32924 (0.82813)	-0.47894 (1.09172)	0.15192	0.432381	0.08609	0.779257
Q7L190	DPPA4	0.33749 (1.21299)	0.16212 (0.9575)	0.28131 (1.24786)	-0.85129	0.549694	0.29912	0.679871
Q07507	DPT	0.25157 (0.31599)	0.82407 (0.5031)	1.11397 (0.4829)	0.5304	0.000125269	0.20575	0.0865443
Q9C005	DPY30	-1.09968 (0.31092)	-0.71672 (0.47294)	-0.15824 (0.87395)	0.40825	0.000584256	0.57509	9.44315e-05	X
Q8NBI3	DRAXIN	1.40393 (0.66631)	1.64365 (0.64446)	1.71897 (0.51386)	0.24703	0.187625	0.09943	0.601604
Q96MC2	DRC1	-0.08367 (1.34055)	-0.10192 (0.60851)	-0.00269 (0.78546)	-0.0723	0.899784	0.09716	0.933084
Q9H069	DRC3	0.18702 (0.87061)	0.14941 (0.73255)	0.31017 (0.95109)	-0.0247	0.962069	0.11608	0.706176
P14416	DRD2	-0.03332 (1.69854)	0.18969 (1.85792)	0.43321 (1.71905)	-1.01762	0.614908	0.78023	0.297507
P55039	DRG2	0.15162 (0.33371)	0.11642 (0.32326)	0.25624 (0.32062)	0.02717	0.84404	0.1223	0.0745744
A6NNA5	DRGX	-0.2537 (3.77385)	-0.05108 (1.68803)	0.48294 (1.85655)	0.24922	0.954921	0.85508	0.244217
Q9NRR4	DROSHA	0.13854 (1.90649)	0.06726 (0.99577)	0.15877 (1.15309)	-0.05499	0.814067	0.10198	0.851474
Q02487	DSC2	0.29922 (0.37867)	0.53055 (0.36381)	0.82631 (0.64139)	0.31381	0.00300638	0.31302	0.00177346	X
O60469	DSCAM	0.80644 (0.48728)	0.93313 (0.64991)	1.18065 (0.6331)	0.17707	0.225215	0.2188	0.212019
Q9BVC3	DSCC1	-1.83239 (1.64557)	-1.61518 (1.33706)	-1.64864 (1.35652)	0.01555	0.988258	0.10483	0.833218
Q14126	DSG2	1.04662 (0.2821)	0.97261 (0.51672)	1.10533 (0.49114)	0.01551	0.945258	0.09121	0.529426
P32926	DSG3	1.09758 (0.45675)	0.79252 (0.42662)	0.86775 (0.64699)	-0.30165	0.014309	0.02094	0.923462
Q86SJ6	DSG4	0.76777 (0.39653)	0.03822 (0.98278)	0.07216 (0.72293)	-0.7891	1.7489e-06	0.01454	0.966845
Q9NZW4	DSPP	-0.72247 (2.2194)	-0.38785 (1.98643)	-0.69311 (2.13673)	-0.00332	0.947254	-0.33155	0.613768
Q8TEA8	DTD1	0.44311 (0.81224)	0.10705 (0.82921)	0.55216 (1.30547)	-0.27578	0.136894	0.45411	0.0687333
Q6ZMT9	DTHD1	-0.80932 (0.74939)	-0.66334 (1.90318)	-1.11407 (1.35605)	0.0656	0.943883	-0.27218	0.672171
Q9NZJ0	DTL	0.48758 (1.3811)	0.17828 (1.10628)	0.51916 (1.55915)	-0.30789	0.491318	0.50212	0.1754
O60941	DTNB	-0.33339 (0.50575)	0.37581 (0.39416)	0.91403 (0.79055)	0.77104	3.63518e-06	0.52476	0.00196795	X
Q86UW9	DTX2	0.23467 (1.34974)	0.09972 (1.66493)	0.02281 (1.04404)	-0.02866	0.914775	-0.30968	0.386013
Q8N9I9	DTX3	0.44785 (0.24139)	0.93442 (0.2875)	1.03726 (0.45219)	0.4954	4.43729e-06	0.16835	0.104086
Q8TDB6	DTX3L	-0.51717 (0.55866)	-0.26026 (0.4434)	-0.00865 (0.62976)	0.30259	0.12459	0.24864	0.175661
P23919	DTYMK	1.81769 (0.81772)	1.9023 (0.73463)	1.86215 (0.78119)	0.11148	0.740925	-0.00718	0.98415
Q9NRD8	DUOX2	0.1441 (0.31562)	0.12403 (0.32758)	0.20791 (0.39715)	-0.18141	0.626188	0.1426	0.256717
Q6P1R4	DUS1L	0.03625 (0.43933)	0.17721 (5.11959)	0.57848 (5.24716)	0.8123	0.444252	0.91366	0.286418
Q9NX74	DUS2	-0.07178 (0.66943)	-0.1246 (0.79211)	-0.25529 (0.77481)	-0.00637	0.905963	-0.06504	0.840841
Q96G46	DUS3L	-1.76977 (0.78378)	-1.81139 (0.84523)	-1.85836 (0.58029)	-0.01024	0.768947	0.00477	0.994323
Q9H1R2	DUSP15	0.18102 (0.49436)	0.07265 (0.58185)	0.23594 (0.3817)	-0.22442	0.631521	0.09278	0.474487
Q8WTR2	DUSP19	0.07504 (0.75486)	0.05832 (0.57915)	0.28858 (0.931)	-0.21645	0.889421	0.28617	0.156769
Q68J44	DUSP29	0.01454 (1.26786)	1.12453 (1.23639)	1.2585 (1.07469)	0.81859	0.0529086	0.17346	0.689741
P51452	DUSP3	0.01268 (1.50109)	-0.51288 (1.21747)	-0.73513 (0.74588)	-0.6863	0.191862	-0.4809	0.0781947
P33316	DUT	1.65583 (1.08027)	1.44503 (0.9974)	1.96331 (1.04262)	0.20599	0.943433	0.15805	0.664716
O77932	DXO	0.42925 (0.42905)	0.68349 (0.75223)	0.78453 (0.6902)	0.21402	0.166198	0.09981	0.546091
Q14204	DYNC1H1	-0.13157 (0.53852)	-0.0439 (0.66953)	-0.10123 (0.74521)	-0.05807	0.819526	0.28464	0.22023
Q13409	DYNC1I2	0.31038 (0.97463)	0.57975 (0.91923)	0.50076 (1.01719)	0.39017	0.357174	-0.05135	0.905963
Q8NCM8	DYNC2H1	0.58559 (1.28658)	0.48198 (1.19024)	0.40339 (1.30957)	-0.25656	0.606536	0.16982	0.667168
Q8WVS4	DYNC2I1	0.13893 (1.01999)	0.07335 (0.90271)	0.02174 (0.72557)	-0.22792	0.835173	0.10158	0.781535
Q8TCX1	DYNC2LI1	-0.78896 (1.06046)	-1.02164 (1.53221)	-1.17259 (1.52655)	0.23384	0.642264	-0.39945	0.544787
P63172	DYNLT1	1.67627 (0.74526)	1.97376 (0.58026)	2.00086 (0.78532)	0.35337	0.116074	-0.12332	0.627425
P51808	DYNLT3	0.43575 (0.54601)	0.3953 (0.44513)	0.35301 (0.58239)	-0.07076	0.740925	-0.00739	0.966845
Q9NR20	DYRK4	-0.81888 (1.02303)	-0.88477 (1.09048)	-0.93868 (1.01228)	-0.49857	0.620435	0.23829	0.543215
Q9NVP4	DZANK1	0.24567 (1.68457)	-0.17268 (1.62452)	0.3218 (1.44964)	-0.56673	0.507802	0.57904	0.126375
Q8IYY4	DZIP1L	-0.07172 (2.83146)	-0.16858 (1.34652)	0.05473 (1.15458)	-1.00318	0.549694	0.61254	0.208117
Q86Y13	DZIP3	0.54227 (0.67038)	0.4065 (0.92419)	0.45717 (0.59356)	-0.57871	0.280564	0.02224	0.954921
Q9Y4D1	DAAM1	2.35379 (2.47248)	1.95975 (1.76308)	2.53349 (2.43899)	-0.12124	0.878343	0.49545	0.0639398
Q96CJ1	EAF2	0.16693 (1.16121)	0.45311 (1.11174)	0.37799 (1.2496)	-0.07617	0.856111	-0.27653	0.337633
Q56P03	EAPP	0.14742 (0.93131)	0.14445 (0.67899)	0.4128 (1.41033)	-0.0349	0.971893	0.25173	0.295089
O00559	EBAG9	0.57021 (0.40993)	0.42844 (0.81005)	0.84778 (1.00803)	0.09444	0.980392	0.31371	0.100358
Q14213_Q8NEV9	EBI3_IL27	0.08621 (0.55833)	0.195 (0.53085)	0.37914 (0.60974)	0.21119	0.153621	0.17911	0.127637
O95905	ECD	-0.12191 (4.99542)	-0.03001 (4.71744)	0.15069 (4.48649)	0.01432	0.88368	0.19236	0.878238
P42892	ECE1	-0.44268 (0.28671)	-0.49163 (0.44914)	-0.43921 (0.52539)	-0.03619	0.850336	0.07864	0.502328
Q96DC8	ECHDC3	-2.32221 (1.25964)	-1.52678 (1.28702)	-1.46858 (1.38361)	0.70764	0.0561338	0.2427	0.630184
P30084	ECHS1	-1.11446 (1.30359)	-0.26912 (1.41045)	-0.2181 (1.53719)	0.74258	0.0589184	0.01911	0.976764
P42126	ECI1	-0.5209 (0.29702)	-0.51175 (0.55466)	-0.40951 (0.48952)	0.14764	0.808598	0.14391	0.442867
O75521	ECI2	-0.27627 (1.18098)	0.0769 (0.954)	0.03826 (0.96399)	0.0279	0.589528	-0.15585	0.596859
Q16610	ECM1	0.14582 (0.5467)	0.31937 (0.92688)	0.28701 (0.71328)	0.07191	0.757844	-0.06347	0.832645
Q5VYK3	ECPAS	0.86565 (1.3282)	0.8449 (1.7952)	0.74032 (1.25981)	-0.71702	0.824316	0.33176	0.747494
Q19T08	ECSCR	-0.50204 (0.55312)	-0.5565 (0.53817)	-0.46135 (0.77506)	-0.06064	0.988258	0.19964	0.175986
Q9BQ95	ECSIT	0.38982 (2.03878)	0.86324 (1.77644)	1.04576 (1.80273)	0.54275	0.373033	0.37579	0.294077
Q9H8V3	ECT2	-0.02192 (0.73117)	0.13403 (0.75754)	0.03868 (1.28175)	0.07313	0.706176	-0.15025	0.689741
Q9HAV5	EDA2R	-0.30571 (0.34739)	1.07234 (0.55106)	1.68797 (0.89044)	1.30465	2.73328e-07	0.67499	0.0009117	X
Q9UNE0	EDAR	0.21567 (0.5637)	0.37393 (0.64758)	0.59603 (0.63763)	0.20135	0.437952	0.19413	0.371304
Q8WWZ3	EDARADD	-0.13476 (5.17646)	-0.06429 (1.6521)	-0.02386 (3.16338)	-0.04842	0.872554	-0.31985	0.754481
P56851	EDDM3B	-0.10584 (3.05518)	-0.16842 (2.66888)	-0.56318 (3.22962)	-0.12531	0.878238	-0.10085	0.860861
Q9BV94	EDEM2	-1.57716 (0.56838)	-1.59767 (1.04629)	-1.60431 (1.10202)	-0.15526	0.846493	0.09158	0.88368
O60869	EDF1	-0.45209 (0.65341)	-0.32119 (0.83628)	0.28576 (0.84047)	0.26864	0.386013	0.54761	0.00683085
O43854	EDIL3	-0.63404 (0.39695)	-0.19526 (0.43806)	-0.37577 (0.65472)	0.434	5.93968e-05	-0.05474	0.750983
P05305	EDN1	1.31279 (0.36719)	1.68902 (0.4064)	1.86085 (0.80002)	0.43199	0.000459753	0.33838	0.00242314	X
P24530	EDNRB	0.98655 (0.61978)	1.12168 (0.46971)	1.21527 (0.61253)	0.09305	0.362671	0.29303	0.0454624
Q5JPI9	EEF1AKMT2	-0.23881 (1.90304)	-0.31657 (1.54588)	-1.06325 (3.91893)	-0.1852	0.768947	-1.06405	0.0822432
P29692	EEF1D	-0.62527 (0.41359)	-0.39592 (0.58541)	0.07301 (0.7842)	0.24944	0.285459	0.4253	0.00407378
Q5T9C2	EEIG1	-0.79153 (1.73737)	-0.40886 (0.79975)	-0.23908 (1.33132)	0.12791	0.601604	0.20517	0.605893
Q5T8I3	EEIG2	-0.35853 (1.6468)	-1.38535 (1.72374)	-1.1075 (1.57738)	-0.80444	0.130651	0.48121	0.352363
Q7L9B9	EEPD1	-0.85843 (1.19321)	-0.92174 (1.17021)	-0.74458 (1.22777)	-0.21817	0.76362	0.3621	0.18637
A6NFE3	EFCAB10	-0.59654 (0.784)	-0.92197 (1.02861)	-0.6628 (1.37507)	-0.72687	0.0844901	0.64293	0.0600287
Q6NXP0	EFCAB12	0.20182 (1.6487)	-0.01665 (1.62563)	-0.42194 (1.61125)	0.11878	0.538584	-0.37043	0.457011
Q8IY85	EFCAB13	-3.68703 (4.39647)	-5.24755 (1.76523)	-5.09011 (4.40735)	-1.21911	0.237947	0.35223	0.707333
Q5VUJ9	EFCAB2	-0.15828 (0.6765)	0.00506 (0.74675)	0.0186 (1.00676)	-0.02059	0.976764	0.08614	0.752953
A8MWE9	EFCAB8	1.59622 (1.53104)	1.25502 (3.09359)	0.47464 (4.8679)	-0.82139	0.549694	-0.74101	0.393679
Q9HA90	EFCC1	0.16979 (0.66363)	0.02597 (1.33057)	-0.04391 (1.19511)	-0.10332	0.835173	-0.20317	0.683687
Q12805	EFEMP1	0.44414 (0.43314)	1.15996 (0.66866)	1.49957 (0.56344)	0.78299	3.24592e-06	0.32278	0.0134155	X
O95967	EFEMP2	1.46113 (0.61683)	2.08227 (1.083)	2.53919 (1.15511)	0.67142	0.00266013	0.40436	0.0720982
Q9BUP0	EFHD1	0.08847 (0.4499)	0.79944 (0.5999)	1.03519 (0.73375)	0.73074	3.93681e-08	0.32019	0.058546
Q96C19	EFHD2	-0.67444 (0.3713)	-0.19565 (0.46878)	-0.0912 (0.75944)	0.36116	0.0113352	0.27235	0.0681826
P20827	EFNA1	-0.04631 (0.38922)	0.33538 (0.43816)	0.90419 (0.6493)	0.39733	0.00255592	0.54662	0.00010814	X
P52798	EFNA4	0.19737 (0.22156)	0.38274 (0.43048)	0.86448 (0.72175)	0.2959	0.00255592	0.5271	0.000990186	X
P52799	EFNB2	0.148 (0.77186)	0.28675 (0.73875)	0.31008 (0.86162)	0.0167	0.962069	0.18917	0.445923
P01133	EGF	0.05064 (0.69454)	-0.33922 (1.63274)	0.2446 (1.41846)	-0.20703	0.641414	0.60039	0.0403568
Q8IUX8	EGFL6	-0.0772 (1.90774)	1.00957 (1.88399)	1.23056 (1.72295)	1.22423	0.00823953	0.24817	0.575828
Q9UHF1	EGFL7	1.90731 (0.54585)	2.41743 (0.75216)	2.44403 (0.76616)	0.74024	0.000421315	0.024	0.943433
Q63HQ2	EGFLAM	0.74804 (0.43486)	0.87643 (0.47748)	0.83351 (0.56484)	0.13331	0.375014	0.04634	0.819526
P00533	EGFR	0.26905 (0.16436)	0.037 (0.2584)	-0.04892 (0.28929)	-0.24968	4.76161e-06	-0.09781	0.0649937
Q9GZT9	EGLN1	0.29436 (0.61452)	0.75998 (0.57124)	0.9329 (0.7321)	0.30207	0.0256143	0.19851	0.10337
Q8NDI1	EHBP1	0.12856 (0.34643)	0.30846 (0.41391)	0.49679 (0.61908)	0.22418	0.0864712	0.17295	0.10764
Q9NZN4	EHD2	0.45951 (1.00644)	0.44436 (1.23833)	0.55769 (1.37082)	0.23754	0.695295	-0.07936	0.829474
Q9NZN3	EHD3	2.3578 (0.73861)	1.31804 (1.79522)	1.86928 (1.5431)	-1.09539	0.00744143	0.5588	0.127074
Q9H223	EHD4	0.82418 (0.35003)	1.20876 (0.70026)	1.34419 (0.75148)	0.31681	0.00745977	0.29128	0.0556443
Q9H9B1	EHMT1	-0.38081 (0.41939)	-0.44504 (0.74609)	-0.378 (0.6797)	0.21913	0.928236	-0.01576	0.973618
Q9Y6B2	EID1	0.0325 (0.80307)	-0.00419 (1.1383)	-0.02257 (1.05954)	0.09196	0.914775	-0.00746	0.993175
P47813	EIF1AX	5.29989 (4.3442)	4.41991 (3.89172)	4.29184 (4.82661)	-0.04022	0.824316	-0.30813	0.626297
Q9BQI3	EIF2AK1	-0.24673 (1.03556)	-0.25287 (0.9843)	-0.17056 (1.15277)	-0.03359	0.899784	0.2829	0.554012
P19525	EIF2AK2	-0.56698 (0.79063)	-0.86806 (1.02708)	-0.4471 (1.05609)	-0.0985	0.626188	0.32394	0.156702
Q9NZJ5	EIF2AK3	-0.66325 (0.67512)	-0.5554 (0.78209)	0.01919 (1.10919)	0.25175	0.417194	0.32762	0.127557
Q9UI10	EIF2B4	1.50886 (0.64232)	1.55877 (0.98738)	1.43059 (0.91314)	-0.03729	0.928236	-0.05248	0.842425
Q13144	EIF2B5	0.5229 (0.95361)	0.3244 (1.81884)	0.41076 (1.84966)	-0.31043	0.801869	0.47448	0.569499
P41214	EIF2D	0.21223 (1.00618)	0.32934 (0.79716)	0.41088 (0.92138)	-0.10009	0.78955	0.12427	0.620428
P20042	EIF2S2	0.78745 (0.70122)	0.40179 (1.21441)	0.97453 (1.1548)	-0.25002	0.404043	0.36973	0.113932
O75821	EIF3G	0.19732 (1.07935)	-0.10083 (1.21405)	-0.20002 (1.83841)	-0.51474	0.457011	-0.14196	0.856804
Q7L2H7	EIF3M	-0.11128 (3.74459)	-0.11921 (2.12851)	0.04218 (4.59306)	-0.02295	0.966845	0.16589	0.894143
P23588	EIF4B	2.67592 (0.95786)	2.56618 (1.33164)	2.56965 (1.18427)	-0.09371	0.832908	-0.07912	0.808598
P06730	EIF4E	1.5257 (3.45583)	1.52329 (2.65698)	1.64617 (3.84298)	-0.14651	0.856111	0.38955	0.549694
O60573	EIF4E2	-0.13753 (0.90132)	-0.36183 (0.79344)	-0.39233 (0.89535)	-0.37279	0.614908	-0.05551	0.90841
Q13541	EIF4EBP1	2.52126 (1.18606)	2.63902 (0.96021)	2.7229 (0.87872)	0.12833	0.729649	0.18684	0.495758
Q9NRA8	EIF4ENIF1	-0.14334 (1.49702)	-0.3285 (1.35888)	-0.4285 (1.18194)	-0.43518	0.331032	-0.04188	0.940171
Q04637	EIF4G1	0.05057 (0.77373)	0.28548 (1.07414)	0.96923 (1.27608)	0.35397	0.154721	0.64783	0.000852575
O43432	EIF4G3	0.1007 (1.30818)	-0.07784 (1.18688)	0.2164 (1.14615)	-0.0889	0.875649	0.29046	0.316784
Q15056	EIF4H	1.60181 (0.51683)	1.47925 (0.90125)	1.93532 (0.78319)	-0.05664	0.878238	0.5164	0.00794735
P55010	EIF5	0.76885 (1.40528)	0.65764 (1.10902)	0.45993 (0.95043)	-0.25651	0.672171	-0.14448	0.757844
P63241	EIF5A	-0.04402 (0.23404)	-0.08838 (0.32797)	-0.18734 (0.29867)	-0.01196	0.932547	-0.10905	0.0961367
Q9GZV4	EIF5A2	0.23881 (0.54585)	0.07913 (0.6678)	0.33314 (0.62835)	-0.19287	0.495758	0.16889	0.257542
Q6IS14	EIF5AL1	-3.96035 (1.86234)	-4.70329 (1.78632)	-4.77864 (2.03734)	-0.29965	0.495758	-0.614	0.49444
Q53HC9	EIPR1	0.17928 (0.77276)	-0.26793 (1.28307)	-0.16368 (1.49566)	-0.56666	0.225215	0.15622	0.787765
Q9H777	ELAC1	0.41796 (0.77998)	0.05115 (0.75133)	0.38197 (0.77917)	-0.30169	0.254792	0.36652	0.0687246
P08246	ELANE	-1.0081 (0.6357)	-0.94374 (0.60785)	-0.82266 (0.64607)	0.14618	0.532701	0.32532	0.107576
Q14576	ELAVL3	0.57988 (0.57442)	0.25019 (0.60184)	0.23268 (0.73317)	-0.47019	0.0474416	0.05073	0.887488
P26378	ELAVL4	-1.92205 (0.8043)	-1.66313 (0.91718)	-1.43088 (1.05641)	0.3362	0.666216	0.39459	0.126113
Q9UKW6	ELF5	-0.56645 (0.5867)	-0.53311 (0.60663)	-0.49495 (0.66401)	0.07429	0.814067	0.02707	0.939367
Q5R3F8	ELFN2	-0.50434 (0.87879)	-0.33547 (0.88514)	-0.1798 (1.00424)	0.19534	0.514068	0.15562	0.56363
P15502	ELN	-0.13556 (0.21921)	0.29415 (0.42924)	0.51258 (0.52871)	0.50801	5.62553e-08	0.29112	0.0164933	X
Q14241	ELOA	-1.78054 (0.46821)	-1.45358 (0.53219)	-1.35108 (0.62769)	0.24351	0.220327	0.11479	0.459164
Q15370	ELOB	-0.54312 (0.68609)	-0.26584 (0.77484)	-0.11942 (0.78478)	0.51224	0.107726	0.13683	0.740925
Q6PCB8	EMB	-3.57513 (0.5658)	-3.65809 (0.65816)	-3.66804 (0.97251)	0.06052	0.872554	0.1406	0.68507
Q15006	EMC2	0.0844 (0.47593)	0.06787 (0.49827)	0.06871 (0.62346)	-0.05527	0.789827	-0.01496	0.962069
Q9NPA0	EMC7	0.68638 (1.85174)	0.46483 (1.80616)	0.4445 (1.58895)	-0.64806	0.636547	0.64299	0.355245
Q96AY2	EME1	-0.29219 (1.52424)	-0.27461 (1.35102)	0.0458 (0.97154)	-0.65872	0.614908	1.08229	0.00590332
Q92979	EMG1	0.56076 (1.37632)	0.61434 (0.76019)	0.26626 (1.06751)	-0.28048	0.679013	-0.26795	0.238696
Q96A84	EMID1	-0.06141 (0.36405)	0.06398 (0.40134)	-0.01748 (0.36947)	0.02702	0.724381	0.07251	0.557449
O00423	EML1	0.42045 (0.69058)	0.69788 (0.70239)	0.71948 (1.05404)	0.30367	0.351793	-0.01206	0.98793
Q9HC35	EML4	-0.34885 (0.34359)	-0.25757 (0.76944)	0.14703 (0.7507)	0.13274	0.530926	0.33499	0.0351903
Q6ZMW3	EML6	-2.00388 (1.66176)	-1.5223 (1.46739)	-1.707 (1.09724)	0.34103	0.432381	0.21745	0.769426
Q05925	EN1	-1.66973 (1.88702)	-2.00702 (2.17427)	-2.16996 (1.64063)	-0.29367	0.998487	-0.52557	0.589528
P19622	EN2	-0.03172 (1.06468)	0.0825 (0.89423)	0.15848 (0.96247)	-0.05588	0.911775	0.20391	0.57478
Q8N8S7	ENAH	0.72557 (0.27066)	1.03585 (0.47209)	1.18472 (0.72912)	0.2817	0.018975	0.1097	0.479924
O94919	ENDOD1	-2.99406 (5.30444)	-0.75064 (5.92047)	-1.39087 (6.09263)	0.8165	0.601604	-0.25451	0.82009
P21128	ENDOU	0.49767 (0.60958)	0.13871 (0.79652)	0.11502 (0.99852)	-0.35928	0.0349418	0.05718	0.846493
P17813	ENG	0.31361 (0.30648)	0.13308 (0.33603)	0.17501 (0.35438)	-0.16607	0.0563896	0.04538	0.636547
P06733	ENO1	0.72366 (0.36009)	0.76148 (0.65078)	0.92051 (0.63903)	0.17498	0.277257	0.14206	0.336322
P09104	ENO2	0.18393 (0.61437)	0.42929 (0.39624)	0.58709 (0.299)	0.28967	0.024484	0.11248	0.243226
P13929	ENO3	-0.44447 (0.77813)	-0.61068 (0.70087)	-0.85877 (0.89893)	-0.3151	0.30535	-0.2672	0.417394
Q9UHY7	ENOPH1	1.18013 (1.14694)	0.56745 (1.40007)	0.68823 (1.47221)	-0.42233	0.308619	-0.07906	0.801869
Q07075	ENPEP	0.04948 (1.27093)	-0.55964 (2.82264)	-0.39586 (2.2131)	-0.89532	0.188954	0.08513	0.936372
P22413	ENPP1	0.86271 (0.4116)	0.88026 (0.55798)	0.97006 (0.46644)	0.14805	0.872554	0.10311	0.474487
Q13822	ENPP2	0.15629 (0.46811)	0.0917 (0.47229)	0.06622 (0.57057)	-0.20345	0.556082	-0.06397	0.735307
Q9UJA9	ENPP5	1.17013 (0.46899)	0.30772 (0.50053)	0.00305 (0.49252)	-0.79833	2.90813e-05	-0.27557	0.0124922	X
Q6UWR7	ENPP6	0.98241 (0.45489)	0.66033 (0.52492)	0.37589 (0.80262)	-0.2516	0.0831199	-0.34578	0.00774853
Q6UWV6	ENPP7	-0.94742 (1.63765)	-0.44572 (1.21128)	-0.24974 (1.77896)	0.49776	0.227852	0.15136	0.730665
O43768	ENSA	0.83131 (1.95701)	0.96986 (2.42516)	1.39572 (2.32389)	-0.19784	0.905963	0.63478	0.304712
Q8IYW4	ENTHD1	0.58906 (6.40309)	0.27006 (5.18866)	0.25277 (5.90913)	-0.02369	0.971893	0.00658	0.998487
Q9Y5L3	ENTPD2	0.1029 (0.75768)	-0.12701 (0.79115)	-0.06716 (0.8252)	-0.22589	0.390713	0.07942	0.788639
O75355	ENTPD3	0.39131 (0.94093)	0.32355 (0.49144)	0.04026 (0.68633)	-0.06816	0.851474	-0.29483	0.102449
Q9Y227	ENTPD4	0.16177 (1.32133)	0.02154 (0.89369)	0.5179 (0.99217)	0.112	0.889421	0.35134	0.104532
O75356	ENTPD5	-0.27851 (0.3335)	-0.17073 (0.26642)	-0.19058 (0.43933)	0.08296	0.359143	-0.00786	0.949258
O75354	ENTPD6	0.46237 (0.30222)	0.37803 (0.24891)	0.42978 (0.3235)	-0.14191	0.310533	-0.00448	0.980392
Q96C92	ENTR1	-0.46487 (0.94776)	0.00986 (0.59942)	0.07673 (0.57903)	0.56585	0.0161213	0.07271	0.761868
Q9NPA8	ENY2	-0.20299 (0.78144)	-0.22018 (0.551)	0.09844 (0.52771)	-0.03578	0.966845	0.31211	0.114541
Q96L91	EP400	-0.14383 (1.74849)	0.02408 (1.31341)	-0.15684 (1.16463)	-0.27065	0.990621	0.20022	0.724381
Q6ZTU2	EP400P1	0.8036 (3.57964)	0.7693 (1.79478)	0.7701 (2.41144)	-0.80852	0.706176	-0.28477	0.733549
Q99814	EPAS1	-0.06617 (1.62495)	-0.00278 (1.32414)	0.01625 (1.46093)	0.18336	0.878238	-0.20249	0.74696
O43491	EPB41L2	0.34371 (0.33553)	0.55317 (0.52)	0.66111 (0.63994)	0.27285	0.0563571	0.1777	0.235205
Q9Y2J2	EPB41L3	0.13631 (0.36279)	0.74316 (0.52556)	1.09735 (0.90278)	0.68805	0.000106757	0.45324	0.014252	X
Q9HCS5	EPB41L4A	-2.40232 (1.09254)	-2.61199 (1.18454)	-2.70849 (0.93317)	-0.0939	0.932547	0.03823	0.954921
Q9HCM4	EPB41L5	-2.28802 (1.36983)	-2.77009 (4.7774)	-2.47402 (5.10487)	-0.40509	0.576662	0.12131	0.916053
Q9H2F5	EPC1	0.00585 (0.58482)	-0.03244 (0.98581)	0.13523 (0.90824)	0.02299	0.64888	0.16507	0.666785
Q52LR7	EPC2	1.23412 (0.74189)	0.88462 (1.40737)	1.45517 (1.46101)	-0.22388	0.631521	0.74575	0.0486606
P16422	EPCAM	-0.2732 (1.27708)	-0.81484 (1.72796)	-0.95046 (1.33948)	-0.15096	0.626188	-0.2353	0.563095
Q9UM22	EPDR1	0.17858 (0.56001)	0.28889 (0.81626)	0.70276 (0.80989)	0.1609	0.448444	0.35374	0.0248297
Q9HCE0	EPG5	0.16226 (1.1628)	0.14526 (0.70597)	0.48227 (0.89464)	-0.30929	0.520604	0.4893	0.00770028
Q6UW88	EPGN	0.00529 (0.28104)	0.02758 (0.43738)	0.04781 (0.5107)	-0.05922	0.76362	0.26805	0.127394
P21709	EPHA1	0.14274 (0.86451)	0.39648 (0.46858)	0.65914 (0.53188)	0.26441	0.228167	0.24116	0.0507534
Q5JZY3	EPHA10	-0.55059 (0.88554)	-0.50943 (0.79014)	-0.52278 (1.16353)	0.18364	0.785058	-0.01568	0.977851
P29317	EPHA2	0.06835 (0.23802)	0.32737 (0.49995)	0.69282 (0.79646)	0.33848	0.000599055	0.40057	0.0044892	X
P29320	EPHA3	0.20629 (0.90462)	0.83589 (0.92399)	0.72026 (0.95025)	0.80788	0.0589184	0.09513	0.757541
P54764	EPHA4	0.54852 (0.36571)	0.24622 (0.4176)	0.32188 (0.49974)	-0.34443	0.000169122	0.12054	0.444019
P54760	EPHB4	0.05045 (0.24482)	0.12116 (0.27439)	0.37944 (0.48093)	0.13213	0.261418	0.25709	0.00587493
O15197	EPHB6	0.37305 (0.26227)	0.4751 (0.34156)	0.68194 (0.56586)	0.01598	0.958318	0.25533	0.0256143
P34913	EPHX2	-1.17218 (0.92497)	-0.78866 (1.59247)	-0.93948 (1.5759)	0.27409	0.695295	0.42385	0.325993
Q9Y6I3	EPN1	-0.3443 (1.024)	-0.65121 (1.09913)	-0.55156 (1.74836)	0.14078	0.76362	0.13273	0.797765
Q9H201	EPN3	-0.20459 (1.04863)	-0.35317 (1.34672)	-0.3785 (1.1773)	-0.10966	0.717542	-0.1793	0.677507
P01588	EPO	-1.3306 (0.86486)	-1.53593 (0.85886)	-1.03185 (1.08844)	-0.27335	0.569499	0.77165	0.00367319
P58107	EPPK1	0.60702 (0.58197)	0.60079 (0.64881)	0.85121 (0.75419)	-0.08163	0.770868	0.38762	0.031637
Q9H6S3	EPS8L2	0.88065 (0.43358)	1.0616 (0.32234)	1.17017 (0.61144)	0.18775	0.159222	0.18661	0.134026
P04626	ERBB2	0.13557 (0.23318)	0.22713 (0.32218)	0.17237 (0.36752)	0.14836	0.0918333	-0.05243	0.614908
P21860	ERBB3	-0.07544 (0.23876)	-0.02239 (0.17558)	-0.00404 (0.36605)	0.12714	0.582485	0.04093	0.595418
Q15303	ERBB4	0.10507 (0.30573)	0.2292 (0.41371)	0.12843 (0.32439)	0.15761	0.225215	-0.11585	0.146103
Q96RT1	ERBIN	0.15978 (0.75218)	0.09697 (0.64956)	0.49348 (0.84287)	-0.07428	0.824316	0.37423	0.0108221
O15083	ERC2	-0.13816 (1.92667)	-0.01563 (2.57745)	-0.06586 (2.22077)	0.18389	0.856111	-0.01812	0.990621
P07992	ERCC1	0.07004 (0.53212)	-0.36418 (0.56005)	-0.11163 (0.94003)	-0.42197	0.00714764	0.06167	0.861478
Q92889	ERCC4	0.58262 (0.77656)	0.22625 (1.34099)	0.31676 (0.99255)	-0.69016	0.121933	0.37222	0.335628
Q2NKX8	ERCC6L	-0.88103 (5.11411)	-0.43337 (5.17944)	0.09234 (5.38398)	0.41042	0.757844	0.3226	0.779257
O14944	EREG	-0.01227 (0.7974)	0.32275 (0.75121)	0.18658 (0.86164)	0.36178	0.0464151	0.079	0.73025
P50548	ERF	-0.39463 (0.70007)	-0.07996 (0.50039)	0.22587 (0.62632)	0.32083	0.191862	0.09744	0.638989
P11308	ERG	0.66086 (1.31244)	0.76091 (1.00489)	0.62151 (1.03031)	0.36477	0.491318	-0.16781	0.605708
Q8IV48	ERI1	-0.84329 (0.59106)	-0.80091 (0.48965)	-0.86544 (0.53476)	0.00221	0.994873	-0.03593	0.840101
A8K979	ERI2	-0.39382 (0.83311)	-0.45898 (1.65117)	-0.48182 (1.35826)	-0.24304	0.909841	0.33852	0.620435
Q86X53	ERICH1	-1.35207 (1.58697)	-1.52795 (1.5217)	-1.62148 (1.2003)	-0.46021	0.485156	-0.23331	0.681827
Q5RHP9	ERICH3	-1.99255 (1.70385)	-1.87897 (1.94281)	-1.73539 (1.38696)	-0.02237	0.932547	0.04714	0.966845
A6NGS2	ERICH4	-0.59945 (0.36576)	-0.7125 (0.39423)	-0.70522 (0.3885)	-0.0995	0.724381	-0.03046	0.896674
Q7L0X2	ERICH6	0.22013 (1.46066)	-0.30069 (2.11414)	-0.43128 (1.77972)	-0.98841	0.118958	0.11557	0.879958
O75460	ERN1	-0.19777 (0.4941)	-0.25624 (0.57283)	-0.32033 (0.63177)	-0.06642	0.779257	0.07709	0.660602
Q96DN0	ERP27	0.1844 (1.24072)	0.90569 (1.0228)	0.79754 (1.06613)	0.67689	0.03686	0.00182	0.998487
P30040	ERP29	0.7691 (0.72793)	0.59548 (0.86304)	0.9539 (1.08129)	-0.22049	0.176195	0.32564	0.247443
Q9BS26	ERP44	0.29906 (0.20938)	0.45012 (0.26816)	0.43787 (0.3152)	0.15367	0.0250721	0.03785	0.648198
Q9UJM3	ERRFI1	-0.14269 (2.11318)	-0.67407 (5.17986)	-0.07391 (5.46983)	-0.89328	0.331005	0.69779	0.388245
O71037	ERVK-19	-0.28895 (2.11698)	-0.43578 (1.81219)	-0.20453 (1.61712)	-0.45683	0.485156	0.34323	0.566455
B6SEH8	ERVV-1	-1.13544 (1.05323)	-1.5915 (0.84979)	-1.3292 (1.81636)	-0.32453	0.447463	0.2818	0.470691
Q96AP7	ESAM	0.43244 (0.30077)	0.65443 (0.34189)	0.85951 (0.45136)	0.31126	0.000292154	0.23107	0.0713505
Q9NQ30	ESM1	1.43973 (0.53725)	1.49762 (0.6517)	1.5319 (0.51914)	0.02702	0.913875	0.07011	0.757844
Q14674	ESPL1	-3.27267 (1.26828)	-3.47637 (1.27003)	-3.33854 (1.20005)	-0.02415	0.994873	0.34751	0.491318
P03372	ESR1	0.26048 (1.45234)	0.10948 (1.54647)	0.09008 (1.62895)	-0.37128	0.779257	0.00786	0.994157
Q9BSJ8	ESYT1	0.90091 (0.62435)	0.72956 (1.18359)	1.37275 (1.13027)	-0.07467	0.502328	0.55004	0.0885476
A0FGR8	ESYT2	0.58364 (1.13229)	0.78837 (1.05927)	1.43283 (1.02936)	0.36531	0.556082	0.50552	0.0589184
Q9NVF9	ETNK2	0.99057 (1.33323)	1.24388 (0.60669)	1.18664 (0.67647)	0.0661	0.909841	0.03207	0.927311
P43268	ETV4	0.24363 (0.43912)	0.19369 (0.77103)	0.14772 (0.61418)	-0.17611	0.405317	0.00925	0.975907
P58658	EVA1C	0.01699 (0.36566)	0.50238 (0.35978)	0.61897 (0.47882)	0.44981	3.13172e-07	0.21306	0.0501106
P34910	EVI2B	-0.1404 (1.35883)	-0.0631 (0.72204)	-0.01412 (0.84641)	-0.20355	0.746515	0.04363	0.898108
O60447	EVI5	-0.4688 (0.30885)	-0.41395 (0.29915)	-0.39298 (0.51459)	0.09484	0.757844	0.0673	0.658825
Q96CN4	EVI5L	-0.16768 (0.62226)	-0.64622 (1.33976)	0.41168 (1.54982)	-0.1083	0.589528	0.82432	0.0140427
Q9UI08	EVL	2.27199 (0.85881)	2.21311 (0.80804)	1.85277 (1.2862)	-0.19514	0.592764	-0.40964	0.0894066
Q92817	EVPL	0.2144 (1.02227)	0.5917 (1.18788)	0.3504 (1.1847)	0.0864	0.295089	0.15363	0.825046
A8MZ36	EVPLL	-1.53546 (1.01476)	-2.03026 (1.06679)	-1.76076 (0.99126)	-0.59891	0.195844	0.39002	0.220642
Q03828	EVX2	0.05362 (3.21004)	-0.53044 (4.07217)	0.432 (2.39544)	-0.6501	0.706176	1.47467	0.0310469
Q9H790	EXO5	-1.53548 (0.64157)	-1.49573 (0.70201)	-1.41249 (0.87435)	-0.14262	0.851474	0.00453	0.990621
Q9UPT5	EXOC7	-0.06573 (0.98664)	0.20584 (0.67402)	0.61898 (0.73955)	0.5082	0.142905	0.30296	0.0935095
Q01780	EXOSC10	0.30804 (0.55383)	0.11719 (1.07701)	0.13935 (0.81294)	-0.32848	0.263495	0.14603	0.647042
Q9NQT5	EXOSC3	0.02943 (1.39502)	-0.07979 (1.38002)	-0.13517 (0.96098)	0.1036	0.988258	0.21576	0.655331
Q9NPD3	EXOSC4	0.14732 (0.28204)	0.12324 (0.40135)	0.01913 (0.37399)	-0.14777	0.949961	-0.08969	0.448221
Q9NQT4	EXOSC5	0.90601 (1.88705)	0.25451 (1.82577)	0.37808 (1.70022)	-0.72422	0.336191	0.36602	0.609577
Q8NEV8	EXPH5	-1.13321 (1.04982)	-1.50696 (1.5211)	-1.16024 (1.53716)	-0.72878	0.374385	0.58222	0.327291
Q92935	EXTL1	-0.0941 (0.56348)	-0.33147 (0.42094)	-0.39137 (0.58804)	-0.21647	0.24812	-0.09334	0.614908
O43909	EXTL3	-0.19182 (0.77073)	-0.45805 (1.17053)	-0.45989 (1.5566)	-0.19954	0.835173	-0.38315	0.48151
P15311	EZR	0.14033 (0.17287)	0.27736 (0.28226)	0.40354 (0.33308)	0.18474	0.0165778	0.15783	0.0563571
P00742	F10	0.21479 (0.38636)	0.01063 (0.2297)	0.08962 (0.35765)	-0.19983	0.0726476	0.15228	0.0622
P03951	F11	0.08393 (0.29163)	0.12955 (0.29753)	0.33831 (0.55293)	0.01057	0.949961	0.04528	0.735028
Q9Y624	F11R	0.42739 (0.27373)	0.71211 (0.49852)	1.1304 (0.71289)	0.33226	0.0231935	0.42303	0.00741111	X
P00748	F12	0.18684 (0.59953)	0.16431 (0.51829)	0.20833 (0.64966)	-0.07869	0.768947	-0.0598	0.743406
P05160	F13B	0.62465 (0.40229)	0.8854 (0.39023)	0.9159 (0.68487)	0.27801	0.0239659	0.05306	0.772886
P00734	F2	-0.0947 (0.26265)	-0.21854 (0.41519)	-0.21745 (0.28608)	0.07432	0.976764	-0.12846	0.502127
P0DMU3	F231L	-0.15451 (1.48021)	0.00195 (1.92546)	0.28827 (1.37833)	-0.68463	0.937912	0.91503	0.184062
P25116	F2R	0.80672 (0.21163)	1.20404 (0.40525)	1.62962 (0.69547)	0.40982	4.20835e-05	0.54269	0.000739711	X
P13726	F3	-0.11423 (0.42127)	0.42355 (0.35102)	0.49843 (0.62926)	0.48729	6.7549e-05	0.08241	0.620435
P08709	F7	0.71212 (0.59158)	0.82599 (0.46624)	1.06251 (0.3543)	0.12411	0.514068	0.17348	0.0785854
P00740	F9	0.437 (0.28548)	0.60897 (0.29578)	0.75622 (0.34506)	0.21834	0.0076268	0.17214	0.00461125	X
P07148	FABP1	-1.29153 (1.18583)	-0.09698 (1.52401)	0.65313 (2.00905)	0.99477	0.00192068	1.11228	0.00189261	X
P12104	FABP2	0.19525 (0.66807)	0.14123 (0.61876)	0.51095 (1.28205)	0.00061	0.999413	0.34392	0.214635
P05413	FABP3	-0.25228 (0.44682)	0.61777 (0.68344)	1.02135 (0.89352)	1.04753	2.93862e-08	0.51261	0.00652643	X
P15090	FABP4	-0.80688 (1.28628)	0.20362 (1.0998)	1.35068 (1.53974)	1.13276	0.000786818	1.01601	0.000226833	X
Q01469	FABP5	-0.16124 (0.41533)	0.07877 (0.40465)	0.55019 (1.04712)	0.28507	0.0310469	0.58051	0.000405482	X
P51161	FABP6	0.54433 (0.48139)	0.70657 (0.85754)	0.87484 (1.02637)	0.29977	0.271178	0.26927	0.309189
Q0Z7S8	FABP9	0.5034 (0.94258)	0.20012 (1.19486)	0.27459 (1.55982)	-0.44124	0.386013	-0.06267	0.922882
Q13158	FADD	0.3786 (0.40462)	0.4716 (0.32569)	0.60643 (0.38689)	0.12209	0.437952	0.1844	0.0581796
Q96CS3	FAF2	-2.82987 (0.85775)	-2.47511 (0.97563)	-2.12874 (1.14019)	0.47125	0.155741	0.37346	0.234581
Q5XKR9	FAM104B	0.04654 (0.65307)	-0.19173 (0.81739)	-0.40561 (0.73895)	-0.22211	0.540425	-0.13577	0.625261
Q6SJ93	FAM111B	-0.54519 (1.42468)	-0.55332 (1.39631)	-0.64306 (1.53392)	-0.19021	0.835173	0.1397	0.81069
Q8IWE2	FAM114A1	0.06965 (0.52977)	0.32598 (0.40034)	0.34764 (0.64084)	0.33187	0.00817097	-0.04973	0.706176
Q9NRY5	FAM114A2	0.56693 (0.92125)	0.82913 (0.45093)	0.88152 (0.40843)	0.2296	0.342461	-0.0522	0.777401
Q96EK7	FAM120B	0.63301 (0.65492)	0.89082 (0.48554)	1.2846 (0.49083)	0.29702	0.100358	0.30502	0.00948297
Q9NX05	FAM120C	-4.94906 (1.64929)	-5.307 (0.91386)	-5.14722 (1.50051)	-0.73929	0.275522	0.1182	0.844812
Q86XD5	FAM131B	-0.97088 (4.69922)	-0.38489 (2.58883)	-0.19825 (2.01287)	0.78235	0.626188	0.33574	0.714842
Q96AQ9	FAM131C	-0.05329 (0.71742)	-0.15213 (0.61967)	-0.10656 (0.48837)	-0.20661	0.620435	0.18184	0.43563
Q49AJ0	FAM135B	0.07452 (1.6592)	-0.24519 (1.61478)	-0.30137 (1.40782)	-0.37452	0.520227	-0.06483	0.897183
O94988	FAM13A	-0.3549 (0.52856)	-0.2007 (0.63853)	0.11728 (0.66259)	0.00584	0.899784	0.37104	0.0027982
Q9NYF5	FAM13B	-0.34303 (1.1969)	-0.2398 (1.45813)	-0.29374 (1.1504)	0.05618	0.846493	0.15088	0.824316
Q8NE31	FAM13C	0.23339 (1.5579)	0.14977 (9.87101)	0.77472 (2.79702)	-1.02263	0.712502	0.82218	0.347745
Q9UHL3	FAM153A	-0.59827 (2.71468)	-0.88057 (3.07073)	-0.57395 (5.52768)	-0.49359	0.768947	0.96173	0.26883
Q3B820	FAM161A	-0.37279 (1.73498)	-0.82147 (0.86579)	-0.88093 (0.85933)	-0.49092	0.426985	-0.25311	0.491318
Q96MY7	FAM161B	-0.10448 (1.31265)	0.02852 (1.00024)	-0.0771 (0.75547)	-0.01993	1	0.01881	0.966845
Q6J272	FAM166A	-1.13919 (1.67592)	-1.58998 (1.56456)	-1.21723 (2.04315)	0.30328	0.998487	0.27499	0.726587
Q96KS9	FAM167A	-1.95221 (1.93171)	-2.30567 (2.03133)	-2.31436 (1.58946)	-0.38755	0.462694	0.18872	0.739231
A6NMN3	FAM170B	-0.7018 (1.34979)	-0.40485 (0.89926)	-0.72663 (1.30384)	0.06309	0.929414	-0.18675	0.679013
A8MVW0	FAM171A2	-0.88778 (2.87524)	-1.67137 (2.94324)	-1.50877 (2.1922)	-0.58489	0.430241	-0.03077	0.977367
Q6P995	FAM171B	0.73726 (0.70209)	0.60773 (0.84915)	0.73034 (0.84986)	-0.15546	0.666216	0.13624	0.654563
Q8WUF8	FAM172A	0.32463 (0.54696)	0.4937 (0.60228)	0.61401 (0.58602)	0.12917	0.497062	0.22705	0.0573009
A6PVY3	FAM177B	-3.40204 (0.71885)	-2.89194 (1.31492)	-3.04682 (1.28468)	1.00254	0.0745744	-0.19863	0.609086
Q8NB25	FAM184A	-0.58084 (1.19627)	-0.57924 (2.16149)	-1.12042 (1.64604)	0.16655	1	-0.27434	0.652702
Q9ULE4	FAM184B	0.67672 (1.61398)	0.64619 (1.14946)	0.86559 (1.74138)	-0.20441	0.717542	0.00881	0.990621
A6NE01	FAM186A	-1.54868 (0.93627)	-1.86409 (0.9011)	-2.00713 (0.94567)	-0.35484	0.341605	-0.12153	0.77646
Q8IYM0	FAM186B	-0.09436 (1.55688)	-0.47623 (1.68587)	-0.49691 (1.74425)	-0.78228	0.320719	-0.13582	0.894486
P78312	FAM193A	-0.05473 (1.15728)	0.47346 (1.35021)	0.58468 (1.38376)	-0.08784	0.735028	0.69147	0.157389
Q96PV7	FAM193B	-4.17368 (1.27865)	-4.45987 (1.08236)	-4.57951 (0.86379)	-0.44604	0.457011	0.10276	0.789827
Q9H8W3	FAM204A	-0.26498 (1.07986)	-0.37008 (1.03952)	-0.75231 (1.69974)	-0.43132	0.68507	-0.13165	0.873028
Q96MK3	FAM20A	0.0506 (0.30544)	0.51599 (0.309)	0.75455 (0.38025)	0.52309	8.78373e-05	0.24988	0.00506804	X
A4D161	FAM221A	0.49836 (0.83781)	0.38143 (1.0701)	0.87277 (0.70321)	-0.05149	0.872554	0.52433	0.000285075
Q8WU58	FAM222B	-0.2912 (1.80466)	-0.60217 (1.02179)	-0.46621 (1.20618)	-0.41994	0.380196	-0.04057	0.949961
F5H4B4	FAM227A	-0.82407 (5.28449)	-0.42664 (5.32919)	-3.4774 (5.07656)	-0.14975	0.846493	-0.49997	0.56481
Q96M60	FAM227B	-1.44708 (0.65903)	-1.67882 (0.61332)	-1.70867 (0.55894)	-0.69176	0.0330398	0.12068	0.673713
Q86W67	FAM228A	-0.80241 (0.93531)	-0.77605 (1.15052)	-0.80462 (0.91414)	0.21835	0.851474	-0.14126	0.699695
P58499	FAM3B	0.65466 (0.38929)	0.82367 (0.63219)	0.96412 (0.65788)	0.17186	0.419692	0.21307	0.0992135
Q92520	FAM3C	-0.09914 (0.50498)	0.45276 (0.48697)	0.77233 (0.71692)	0.53469	4.70664e-05	0.41194	0.00387882	X
Q96BQ1	FAM3D	0.14266 (1.08583)	0.68946 (1.30545)	1.09576 (1.15986)	0.58423	0.0657022	0.45068	0.0193709
Q8NA70	FAM47B	0.27935 (2.00379)	-0.61875 (1.38313)	-0.78207 (1.52972)	-0.47435	0.532701	-0.45913	0.2512
Q5TYM5	FAM72A	1.08819 (0.53673)	0.97623 (0.41985)	0.94994 (0.57176)	-0.28504	0.582485	0.01786	0.933372
Q96LP2	FAM81B	0.82555 (1.53501)	-0.05482 (1.71905)	0.2424 (1.99298)	-1.0843	0.159222	0.02938	0.976764
Q5T0W9	FAM83B	0.3931 (1.57738)	0.07139 (1.53455)	0.49296 (1.40656)	-0.20564	0.757844	0.3535	0.335323
Q9BQN1	FAM83C	-0.10523 (1.95241)	-0.11342 (1.94467)	0.09739 (4.7578)	0.04412	0.994873	0.3267	0.752953
Q8NEG4	FAM83F	1.18165 (0.56101)	0.95151 (0.923)	0.9115 (0.87737)	-0.29737	0.700664	-0.13407	0.626188
A6NDY2	FAM90A10	-2.83024 (1.63774)	-4.03098 (2.37309)	-4.68565 (1.6708)	-0.84103	0.139666	-0.51938	0.426985
Q658Y4	FAM91A1	-0.87454 (0.64881)	-0.93833 (0.63285)	-0.8605 (0.62599)	-0.22845	0.779257	0.07513	0.808598
Q8TC84	FANK1	0.24971 (0.66866)	-0.22713 (0.95761)	0.03622 (1.0068)	-0.29169	0.176195	-0.01878	0.969876
Q12884	FAP	0.27029 (0.46083)	0.16442 (0.3246)	0.11083 (0.49399)	-0.14052	0.247	-0.12561	0.320227
O94887	FARP2	-0.65487 (0.9146)	-0.85891 (1.14034)	-0.52368 (1.16833)	-0.37666	0.362671	0.1931	0.654563
Q9Y285	FARSA	1.02006 (1.31254)	1.59187 (1.67333)	1.7732 (1.7398)	0.44219	0.397307	0.42201	0.563095
P25445	FAS	0.14496 (0.36876)	0.5405 (0.39211)	0.74555 (0.46296)	0.57979	1.03909e-06	0.07604	0.699308
P48023	FASLG	0.98901 (0.56655)	0.37902 (0.40999)	0.35015 (0.61066)	-0.61784	1.94598e-06	-0.09351	0.565643
Q6V0I7	FAT4	0.32844 (1.59882)	0.50339 (1.17624)	0.78087 (1.17657)	0.33001	0.752799	0.23892	0.504656
P98095	FBLN2	0.81196 (0.32284)	1.10489 (0.41896)	1.50736 (0.54467)	0.39441	0.000479234	0.36833	0.00441276	X
Q53RD9	FBLN7	0.13266 (0.53257)	0.33063 (0.37411)	0.3232 (0.57204)	0.16202	0.203929	-0.01436	0.955355
P35556	FBN2	-0.0927 (0.66545)	-0.09088 (0.78359)	0.14237 (1.17123)	0.13013	0.923462	0.33367	0.248344
P09467	FBP1	-4.61516 (1.7585)	-3.55698 (1.08705)	-3.44478 (1.45007)	1.53084	0.0032568	0.14489	0.76362
Q9HCM7	FBRSL1	-0.16962 (1.09706)	-0.41844 (1.01467)	-0.28996 (1.07175)	-0.51762	0.426985	0.32944	0.396407
Q6PCT2	FBXL19	-0.42758 (1.5602)	-0.36526 (1.65593)	-0.86826 (6.20934)	-0.26727	0.994873	-0.70469	0.520227
Q9UKA1	FBXL5	-1.33885 (1.85127)	-2.12454 (2.46295)	-2.03275 (1.83347)	-1.3944	0.159222	0.14718	0.899784
Q9UJT9	FBXL7	1.15007 (4.38196)	0.27627 (2.0924)	0.31987 (2.3843)	-0.93163	0.563095	-0.31833	0.77624
Q8IX29	FBXO16	-0.67526 (1.20423)	-0.8962 (0.77375)	-1.04344 (1.36847)	-0.30823	0.544787	-0.13522	0.812044
Q8NEZ5	FBXO22	0.14829 (0.58629)	0.09933 (0.74629)	0.20817 (0.83566)	-0.20947	0.757844	0.10479	0.730665
Q9NVF7	FBXO28	-0.26831 (0.43933)	-0.06042 (0.5079)	0.10792 (0.53917)	0.17731	0.27073	0.17863	0.0754376
Q5XUX0	FBXO31	0.31513 (1.88515)	-0.75686 (5.85379)	-4.62397 (5.48985)	-2.1425	0.0196025	-0.74451	0.480208
Q9NWN3	FBXO34	-0.66812 (5.95853)	0.27848 (5.40798)	0.80415 (5.47564)	-0.06309	0.905963	0.62029	0.474487
Q9UH90	FBXO40	0.7794 (1.29147)	0.79936 (1.75305)	0.45603 (1.47458)	-0.32834	0.795234	0.10184	0.908007
Q6P3S6	FBXO42	-0.44979 (5.54013)	-0.55211 (5.66312)	-2.20342 (4.73772)	-0.03908	0.878238	-0.81312	0.340645
Q6PJ61	FBXO46	-0.27659 (0.8743)	-0.24722 (0.85764)	-0.40102 (1.08928)	-0.1011	0.808598	0.03941	0.93922
Q9UKT4	FBXO5	-2.3311 (1.15038)	-2.35226 (1.00148)	-2.30321 (0.65803)	0.24282	0.785058	-0.14471	0.774838
Q8WWV6	FCAMR	-0.25789 (0.71349)	0.36761 (1.07921)	0.60319 (0.90623)	0.63686	0.00208804	0.29548	0.236367
P24071	FCAR	-0.03278 (0.59758)	0.01307 (0.94413)	0.36867 (0.8107)	0.16516	0.474921	0.30303	0.098227
P12319	FCER1A	0.18637 (0.24987)	0.21947 (0.42374)	0.20453 (0.57404)	-0.02009	0.920607	0.07202	0.637243
P06734	FCER2	0.39167 (0.52879)	0.44616 (0.7099)	0.61686 (0.99726)	0.05502	0.829752	0.1372	0.549694
P12318	FCGR2A	-0.24964 (0.62847)	0.0707 (0.58079)	0.13853 (0.52631)	0.24952	0.0805367	0.0746	0.792314
P31994	FCGR2B	0.24801 (1.34864)	0.55114 (0.60126)	0.71456 (1.08777)	0.35271	0.391308	0.16829	0.591571
O75015_P08637	FCGR3B_FCGR3A	0.15348 (0.59058)	0.1219 (0.73677)	0.101 (0.58634)	-0.01577	0.959552	0.04716	0.779257
O14526	FCHO1	-0.20413 (0.672)	-0.27739 (0.84515)	-0.07236 (1.01424)	-0.07266	0.859373	0.07086	0.829049
Q0JRZ9	FCHO2	2.45505 (0.83376)	2.60886 (0.96746)	2.50443 (0.96143)	0.0532	0.654563	0.11534	0.680224
Q86WN1	FCHSD1	0.16754 (1.09184)	-0.01499 (0.92297)	-0.21072 (0.87784)	-0.49083	0.386013	0.00385	0.995171
O94868	FCHSD2	-0.72861 (0.39344)	-0.78219 (0.46947)	-0.88651 (0.45163)	-0.02306	0.889421	0.00717	0.988258
O00602	FCN1	1.2873 (0.57488)	1.49189 (0.65849)	1.71599 (0.72991)	0.08839	0.768947	0.35724	0.0256939
Q15485	FCN2	0.29923 (0.62073)	0.1775 (0.62153)	0.22145 (0.73008)	-0.11829	0.558257	0.06087	0.799239
Q96LA6	FCRL1	0.20101 (0.67966)	-0.03707 (0.71125)	-0.10003 (0.65032)	-0.22841	0.33559	-0.10631	0.636547
Q96LA5	FCRL2	0.35108 (0.50991)	0.63407 (0.49233)	0.77047 (0.60869)	0.26456	0.172881	0.08651	0.779257
Q96P31	FCRL3	0.63591 (0.82518)	0.90022 (1.14777)	0.88827 (1.30949)	0.25167	0.520227	-0.10686	0.787979
Q96RD9	FCRL5	0.25104 (0.99307)	-0.40221 (0.60921)	-0.05831 (1.28564)	-0.40819	0.0726476	0.1317	0.696465
Q6DN72	FCRL6	0.77318 (1.22923)	0.84047 (0.73428)	0.93004 (1.3576)	-0.04128	0.947254	0.14898	0.636547
Q6BAA4	FCRLB	0.37843 (0.74613)	0.57031 (0.88405)	0.87437 (1.19181)	0.36885	0.437952	0.27752	0.522392
P10109	FDX1	0.23588 (0.81094)	0.28754 (0.81147)	0.49693 (0.74416)	-0.05955	0.808598	0.28231	0.174016
Q6P4F2	FDX2	-3.51895 (3.75074)	-1.23604 (5.24535)	0.35624 (6.34392)	0.8895	0.526796	0.94731	0.256327
P22570	FDXR	0.27266 (0.85073)	0.33626 (0.91063)	0.18293 (1.01123)	-0.04869	0.914775	-0.10424	0.756508
P39748	FEN1	-1.32433 (0.73211)	-1.25934 (0.54408)	-1.16787 (0.51358)	-0.03975	0.840841	0.23047	0.212594
P07332	FES	0.37952 (0.53977)	0.28768 (0.87274)	0.51506 (0.60972)	0.01852	0.988258	0.21009	0.214406
Q9UGM5	FETUB	0.31309 (0.64856)	-0.11138 (0.34051)	0.13507 (0.41752)	-0.47722	0.00226639	0.20911	0.0155522	X
Q9UHY8	FEZ2	0.25513 (1.87357)	0.61559 (1.25516)	0.3948 (1.90237)	0.94832	0.397307	-0.52269	0.348322
P02671	FGA	0.23228 (0.42726)	0.74568 (0.78819)	1.27885 (0.83902)	0.51275	0.00427794	0.34239	0.0745744
Q7Z6J4	FGD2	0.05507 (0.88726)	-0.38891 (0.72795)	-0.50341 (0.8787)	-0.26669	0.42736	-0.17936	0.416786
Q5JSP0	FGD3	-0.04582 (0.95201)	-0.17624 (0.81116)	0.17517 (0.66032)	0.02146	0.955223	0.17899	0.321137
Q6ZV73	FGD6	-2.95139 (4.92975)	-3.12565 (2.70489)	-2.38571 (2.22066)	0.6394	0.730665	0.56723	0.533171
P05230	FGF1	-0.242 (5.80695)	-0.51153 (4.86247)	-0.58337 (5.84864)	0.4471	0.779257	-0.29594	0.779994
P61328	FGF12	-0.83258 (0.71338)	-0.77049 (0.58997)	-0.39281 (0.80141)	0.18298	0.835173	0.44679	0.0117899
O43320	FGF16	-0.00684 (0.49989)	0.0052 (0.5567)	0.18921 (1.06046)	0.08047	0.74696	-0.0399	0.894993
O95750	FGF19	-0.7109 (0.92098)	-0.11707 (1.39819)	-0.19907 (1.61812)	0.38597	0.237947	0.11802	0.757844
P09038	FGF2	0.61325 (0.47187)	0.41875 (0.78411)	0.34773 (0.64239)	-0.06345	0.822453	-0.07492	0.724381
Q9NP95	FGF20	-0.57307 (1.03751)	-0.54178 (0.68299)	-0.51239 (0.64978)	0.03997	0.872554	0.05294	0.879907
Q9NSA1	FGF21	-3.03433 (2.72814)	-0.68092 (1.28881)	0.19277 (2.32448)	2.1216	5.51307e-05	1.05622	0.00501575	X
Q9GZV9	FGF23	-1.73649 (0.45134)	-1.60653 (0.7534)	-0.79274 (1.67018)	0.32908	0.275522	1.12208	0.000196299
P11487	FGF3	0.07549 (0.38458)	-0.17736 (0.35163)	-0.13596 (0.43896)	-0.35491	0.0150926	0.11743	0.1725
P12034	FGF5	0.81939 (0.45224)	1.6678 (0.5459)	1.88035 (0.66374)	0.87786	8.53022e-07	0.16927	0.233862
P10767	FGF6	-0.07644 (0.82632)	-0.30782 (0.65863)	-0.28109 (0.88914)	-0.0893	0.752799	-0.05546	0.872554
P21781	FGF7	-0.24049 (0.68624)	-0.27298 (0.60029)	-0.4166 (0.82862)	-0.0679	0.824884	-0.0775	0.690586
P31371	FGF9	1.11748 (2.16004)	0.82463 (1.94846)	1.39806 (1.72577)	-0.00698	0.966845	0.37815	0.532701
Q14512	FGFBP1	0.06695 (0.51599)	0.37608 (0.61496)	0.26204 (0.64227)	0.20144	0.225215	-0.08071	0.811832
Q9BYJ0	FGFBP2	0.09526 (0.39285)	0.28449 (0.55882)	-0.02308 (0.8135)	0.12612	0.438521	-0.27809	0.0786136
Q8TAT2	FGFBP3	0.05189 (0.47928)	0.88971 (0.49176)	0.99218 (0.50891)	0.80689	7.77655e-08	0.10276	0.560914
P21802	FGFR2	0.21799 (0.51338)	0.16552 (0.41191)	0.3044 (0.55109)	-0.03234	0.875052	0.25826	0.00600366
P22455	FGFR4	0.21095 (0.90071)	0.05217 (0.91645)	0.13071 (0.7088)	-0.08677	0.825308	0.02449	0.947254
P02679	FGG	0.03706 (0.77036)	0.93207 (1.09202)	1.46885 (1.19933)	0.69952	0.0109137	0.44473	0.113111
Q08830	FGL1	0.33594 (0.69811)	0.4627 (0.77172)	0.86708 (1.40717)	0.27267	0.322437	0.42881	0.0589968
P09769	FGR	0.03694 (0.68425)	0.46152 (0.67929)	0.78828 (0.76182)	0.3082	0.0908486	0.40759	0.00966522
P07954	FH	-0.76035 (0.80647)	-0.931 (1.3929)	-1.39761 (1.44484)	0.21438	0.988258	-0.16936	0.822695
B1AJZ9	FHAD1	-0.66046 (2.20541)	-0.50623 (1.5759)	-0.17884 (1.2567)	0.48082	0.74696	0.20099	0.617114
Q8N612	FHIP1B	-1.36639 (2.16199)	-0.79586 (1.42953)	-0.93108 (1.82699)	0.0224	0.808598	0.11408	0.860861
Q5W0V3	FHIP2A	-2.50334 (0.49835)	-2.68261 (0.58789)	-2.82789 (0.7724)	-0.29081	0.195844	0.01459	0.962069
P49789	FHIT	0.38259 (1.15657)	0.50423 (0.94495)	0.49006 (0.968)	0.14158	0.752799	-0.03174	0.946378
Q2V2M9	FHOD3	0.01767 (1.28329)	-0.11554 (1.42331)	0.47938 (1.59249)	0.14897	0.990621	0.2226	0.647605
Q92562	FIG4	-0.16284 (0.87435)	0.00038 (0.86581)	0.08478 (0.80804)	0.25445	0.752799	0.05951	0.885507
Q5HY92	FIGN	-0.07935 (0.78393)	-0.28868 (1.06039)	-0.3284 (0.97526)	0.01888	0.569499	-0.25672	0.492144
Q6PIW4	FIGNL1	-2.9588 (2.65558)	-3.54656 (5.38879)	-3.28723 (2.18873)	-0.75477	0.549694	0.67745	0.495758
Q7Z7B0	FILIP1	-1.32723 (0.95406)	-1.69385 (2.0631)	-1.47473 (1.59997)	-1.12792	0.162583	0.73831	0.184677
Q9Y3D6	FIS1	0.79403 (0.60134)	1.39927 (0.7843)	1.5539 (0.58692)	0.60225	6.47644e-05	0.10511	0.506168
Q96AY3	FKBP10	0.81598 (0.61652)	0.29148 (0.52879)	0.24499 (0.52669)	-0.3767	0.00884457	-0.13902	0.409106
Q9NWM8	FKBP14	-1.20433 (0.71786)	-0.83861 (0.81833)	-0.63053 (0.67366)	0.31552	0.172881	0.20452	0.314062
Q5T1M5	FKBP15	-0.00856 (0.43959)	0.3113 (0.37648)	0.61232 (0.56018)	0.49272	0.00017059	0.29927	0.00570335	X
P68106	FKBP1B	-0.22645 (0.67655)	-0.58671 (1.50481)	0.22558 (1.20797)	-0.53921	0.285459	0.81096	0.00286333
Q02790	FKBP4	0.33873 (0.60419)	0.38627 (0.49395)	0.75381 (0.85366)	0.08391	0.810946	0.358	0.00146167
Q13451	FKBP5	-0.41929 (0.66278)	-0.36568 (0.53492)	0.27995 (0.71716)	0.14528	0.68507	0.62518	0.000156706
Q9Y680	FKBP7	-0.88857 (0.42316)	-1.13434 (0.62744)	-1.07849 (0.84992)	-0.10012	0.421522	0.20026	0.620435
Q9UIM3	FKBPL	0.25735 (0.68387)	0.4259 (0.75159)	0.45347 (0.71136)	0.24791	0.576662	0.06402	0.769288
Q96Q35	FLACC1	0.02277 (0.45416)	0.00826 (0.35144)	-0.00765 (0.49671)	0.01847	0.942884	0.14826	0.598982
Q8NFF5	FLAD1	-0.03744 (1.24185)	-0.1941 (0.72346)	-0.06163 (0.62138)	-0.12944	0.835173	0.17545	0.471343
Q8NFG4	FLCN	0.10443 (0.93346)	-0.01438 (0.81969)	-0.27366 (0.80415)	0.06307	0.913409	-0.3152	0.0785854
Q01543	FLI1	1.29293 (1.46151)	0.66712 (1.32597)	0.74029 (1.23092)	-0.51829	0.256717	0.13972	0.894326
O43155	FLRT2	0.06298 (0.55112)	0.02891 (0.59673)	0.12247 (0.47761)	-0.04492	0.87499	0.09192	0.597436
P17948	FLT1	0.45273 (0.33087)	0.52648 (0.38819)	0.74568 (0.56136)	0.01211	0.949961	0.20132	0.0748378
P36888	FLT3	0.0462 (0.45722)	-0.48658 (0.54408)	-0.65056 (0.64989)	-0.54469	3.96065e-05	-0.13541	0.43094
P49771	FLT3LG	0.57731 (0.60028)	0.93984 (0.43025)	0.92587 (0.56249)	0.4961	0.000240671	-0.06364	0.745833
P35916	FLT4	0.26786 (0.6064)	0.23904 (0.36587)	0.40536 (0.43443)	0.02433	0.932547	0.11194	0.250539
Q96CP2	FLYWCH2	0.25123 (0.71477)	0.38187 (0.90808)	0.7247 (0.84011)	0.25684	0.323089	0.23983	0.20128
O95466	FMNL1	-1.9337 (0.56695)	-1.70341 (0.61374)	-1.77066 (0.71519)	0.21333	0.426985	-0.10039	0.700664
Q8IVF7	FMNL3	0.07305 (2.31348)	0.43501 (1.72842)	0.6592 (1.86748)	0.56275	0.774838	0.42071	0.570963
Q06787	FMR1	-0.21257 (0.71568)	0.09327 (0.60417)	0.038 (0.94958)	0.23057	0.346975	-0.11103	0.661697
P02751	FN1	0.32557 (0.99852)	0.96276 (1.46467)	1.16852 (1.57716)	0.4783	0.11043	0.13917	0.676744
Q96RU3	FNBP1	-0.20276 (0.32226)	-0.08422 (0.20198)	-0.15011 (0.36082)	0.04456	0.556082	0.00386	0.980392
Q8N3X1	FNBP4	0.38743 (0.46377)	0.6145 (0.67792)	0.9137 (0.73536)	0.21328	0.216837	0.45735	0.000812632
Q4ZHG4	FNDC1	0.14138 (0.38703)	0.41952 (0.55439)	0.64516 (0.88698)	0.31248	0.0421298	0.07338	0.791527
P49354	FNTA	0.38784 (0.67555)	0.51741 (0.54872)	0.60115 (0.91089)	0.13169	0.785058	0.12565	0.586561
Q04609	FOLH1	-0.46182 (1.60916)	-0.38292 (1.37663)	-0.16438 (1.32134)	0.14273	0.672171	0.26635	0.456914
P15328	FOLR1	0.02101 (0.16356)	0.43892 (0.40435)	0.64905 (0.63226)	0.46828	1.04809e-07	0.19866	0.138811
P14207	FOLR2	0.04844 (0.40586)	0.48889 (0.49067)	0.62564 (0.50716)	0.36636	0.00132587	0.12016	0.312951
P41439	FOLR3	-6.33495 (0.51112)	-5.61753 (1.17864)	-5.5701 (0.7574)	1.98364	0.000403316	-0.40591	0.767591
P01100	FOS	0.08843 (0.61918)	0.22022 (0.67507)	0.07551 (0.70696)	0.23862	0.243575	-0.20957	0.0836057
P53539	FOSB	0.07992 (1.61846)	0.27718 (1.77099)	0.12904 (1.5102)	-0.15039	0.74696	0.19945	0.840841
P55318	FOXA3	0.14263 (0.75589)	0.03983 (1.16399)	0.00016 (0.83986)	-0.08862	0.851474	0.02851	0.947254
P55316	FOXG1	0.31246 (0.5623)	0.29213 (0.66835)	0.23565 (0.4759)	-0.17912	0.808598	0.03744	0.889421
Q9UPW0	FOXJ3	0.14755 (0.49802)	0.48271 (0.5837)	0.48003 (0.7117)	0.09495	0.526796	0.03334	0.92528
Q01167	FOXK2	-1.19389 (1.15253)	-1.03007 (0.64959)	-0.71381 (0.92803)	-0.23939	0.943433	0.31876	0.199873
Q12952	FOXL1	-3.29495 (1.09678)	-2.79978 (1.10577)	-2.57365 (1.41473)	0.93004	0.187625	-0.03984	0.958696
O15353	FOXN1	-1.62406 (1.3769)	-1.80899 (1.23506)	-1.76339 (1.65423)	-0.60312	0.614908	0.32408	0.68507
Q12778	FOXO1	-0.25365 (0.5421)	-0.45077 (0.72194)	-0.36942 (0.61814)	-0.2363	0.386013	0.11904	0.580015
O43524	FOXO3	-1.49069 (1.49224)	-1.57733 (1.15719)	-1.37283 (0.97851)	-0.20116	0.949961	0.40579	0.228329
Q8IVH2	FOXP4	-0.98411 (0.96892)	-1.93942 (1.23382)	-1.82442 (1.32603)	-0.84097	0.00598975	-0.07362	0.892568
Q5SZK8	FREM2	0.16727 (0.9295)	-0.02855 (0.63989)	0.04736 (0.66161)	-0.13465	0.601604	0.21437	0.308271
Q8N878	FRMD1	-1.16357 (5.91748)	-0.21046 (2.21105)	-1.0978 (1.74525)	0.63641	0.636547	-0.29935	0.706176
Q9Y2L6	FRMD4B	-0.10491 (1.50888)	-0.38367 (2.17472)	0.22569 (1.99659)	-0.53489	0.768947	0.39833	0.532701
Q96NE9	FRMD6	-0.25396 (1.14416)	-0.28631 (2.3348)	0.04592 (1.7301)	-0.1624	0.856111	0.32606	0.64888
Q6ZUT3	FRMD7	-0.01942 (0.41997)	0.07376 (0.3827)	-0.07862 (0.35929)	0.01084	0.905963	-0.10354	0.368751
Q9BZ67	FRMD8	-0.0229 (0.97937)	0.17486 (1.0294)	0.56871 (1.07961)	-0.06194	0.878238	0.42597	0.0864712
Q5SYB0	FRMPD1	-0.45088 (1.22281)	-0.04736 (1.42523)	-0.3007 (1.90681)	0.39147	0.403134	-0.20998	0.777249
Q6IN97	FRMPD2B	0.19432 (5.22186)	0.09845 (0.65996)	0.18491 (1.37605)	-0.86864	0.706176	0.18017	0.865206
Q92765	FRZB	1.09596 (0.27276)	1.07326 (0.38443)	1.14186 (0.33638)	0.05788	1	0.02077	0.889023
A1L4K1	FSD2	0.16161 (0.83515)	0.12768 (0.78648)	0.20612 (1.22522)	0.00659	0.992962	0.13203	0.633522
P01225	FSHB	-0.14375 (0.46277)	0.52417 (1.63674)	0.93258 (1.64085)	0.84977	0.005388	0.1095	0.710231
Q8NA03	FSIP1	0.35661 (0.93859)	0.03928 (1.10946)	0.04848 (0.97198)	-0.31193	0.549694	0.0128	0.980392
Q5CZC0	FSIP2	-1.15378 (0.96185)	-1.49385 (0.85378)	-1.54676 (0.81861)	-0.30326	0.367894	-0.06923	0.840841
P19883	FST	0.0553 (1.00547)	0.80184 (0.52054)	0.95273 (0.70626)	0.51142	0.0150926	0.22051	0.139666
Q12841	FSTL1	0.28026 (0.22707)	0.22794 (0.36776)	0.50596 (0.4128)	-0.0003	0.999413	0.23076	0.00163967
O95633	FSTL3	-0.23271 (0.26008)	0.49308 (0.48463)	0.96537 (0.74226)	0.72996	4.55131e-08	0.46195	0.00026335	X
O95954	FTCD	-0.75422 (1.83074)	0.13766 (1.20994)	0.12888 (1.74498)	0.84045	0.0360803	-0.03121	0.960868
P02792	FTL	-1.66183 (0.81557)	-1.08234 (1.86614)	-0.99701 (1.62546)	0.79846	0.102629	0.37675	0.275522
Q9C0B1	FTO	-0.0026 (0.52651)	0.32587 (0.38514)	0.44458 (0.52493)	0.32113	0.00617834	0.22574	0.0219409	X
Q96I24	FUBP3	-0.25387 (0.96902)	-0.26156 (0.9367)	-0.11918 (1.07762)	-0.00788	0.990621	0.01255	0.986306
P04066	FUCA1	-0.57187 (2.2477)	-0.15722 (1.17375)	-0.38659 (1.41927)	0.53948	0.437952	0.02853	0.958318
A2VDF0	FUOM	-1.04726 (0.5338)	-0.16615 (0.64543)	0.05875 (1.00951)	1.08845	1.13027e-06	0.17291	0.481481
P09958	FURIN	-0.5158 (0.47543)	0.13072 (0.38726)	0.45853 (0.60658)	0.59941	1.9469e-05	0.24891	0.0226844	X
P35637	FUS	0.47412 (0.39277)	0.77154 (0.40502)	0.88469 (0.48093)	0.28922	0.0266421	0.12419	0.229016
P19526	FUT1	-1.1545 (0.593)	-1.12825 (0.77276)	-1.29698 (1.0513)	-0.07949	0.918874	0.00302	0.994873
P21217_Q11128	FUT3_FUT5	0.03122 (0.50566)	0.73898 (0.94947)	0.9265 (0.85205)	0.59103	0.00146792	0.29045	0.103227
Q9BYC5	FUT8	0.6435 (0.84477)	0.4744 (0.88892)	0.19053 (0.70809)	0.09788	0.768475	-0.37537	0.0364417
Q16595	FXN	0.57944 (0.50195)	0.91035 (0.66481)	1.16606 (0.96818)	0.38873	0.0841245	0.32439	0.036183
Q96DB9	FXYD5	0.21877 (0.58113)	0.08765 (0.81403)	0.43887 (1.00102)	-0.06275	0.894486	0.21616	0.438359
O15117	FYB1	1.32052 (0.82912)	0.86198 (1.59678)	1.53531 (1.77794)	-0.12396	0.444252	0.36434	0.400496
Q5VWT5	FYB2	1.02743 (2.48496)	1.5502 (1.63583)	1.71919 (2.05701)	0.35396	0.689741	0.51722	0.188387
Q9BQS8	FYCO1	-0.03325 (0.33161)	0.43403 (0.63592)	0.76578 (0.87823)	0.62864	0.00155657	0.33394	0.0578138
Q9ULW2	FZD10	-0.79124 (1.24291)	-0.69188 (0.80411)	-0.53558 (1.32119)	0.1781	0.851474	0.31598	0.456154
Q9H461	FZD8	-0.39904 (0.88127)	0.10408 (0.84039)	0.14706 (0.88833)	0.46905	0.0955837	0.15289	0.702397
O00144	FZD9	-3.18224 (1.3109)	-3.34998 (1.03408)	-3.09925 (1.81565)	-0.60707	0.502328	0.58042	0.0802934
Q6NZ36	FAAP20	0.31254 (0.6059)	0.3477 (0.59894)	0.34336 (0.70961)	-0.14133	0.909841	0.24011	0.485156
Q13480	GAB1	0.48734 (1.49627)	0.91759 (1.1684)	1.25598 (0.96434)	0.11904	0.832771	0.35712	0.118958
Q2WGN9	GAB4	-2.24918 (0.72786)	-2.1297 (0.95838)	-2.02286 (1.74157)	-0.17711	0.829752	0.5068	0.26676
O95166	GABARAP	-0.34096 (0.61218)	-0.12346 (0.54567)	0.07609 (0.70231)	0.23264	0.397307	0.14714	0.386819
P48169	GABRA4	0.32388 (2.00735)	0.25744 (1.64284)	0.23221 (2.07552)	0.23975	0.789827	0.51778	0.379429
O00591	GABRP	0.61319 (1.2763)	0.35727 (1.11119)	0.37858 (1.45593)	-0.31257	0.609086	0.10111	0.829752
Q99259	GAD1	0.4345 (1.04317)	0.21513 (1.6595)	-0.08305 (1.53202)	-0.35138	0.595418	0.16974	0.845508
Q05329	GAD2	-0.69087 (0.83917)	-0.78192 (0.89893)	-0.57138 (0.90427)	-0.10573	0.532701	0.00087	0.999413
O75293	GADD45B	-1.07929 (1.05036)	-1.15663 (0.78266)	-1.18461 (0.71751)	-0.05909	0.990621	-0.12297	0.611101
O95257	GADD45G	-4.14416 (1.22818)	-5.08532 (1.54642)	-4.37596 (1.83217)	-0.79683	0.139666	0.43925	0.545045
Q8TAE8	GADD45GIP1	0.07617 (0.32756)	0.22563 (0.48882)	0.56272 (0.50659)	0.22909	0.155741	0.30923	0.0137516
Q6NT46	GAGE2A	-1.0517 (0.49283)	-1.07041 (0.39672)	-1.19078 (0.3688)	-0.09074	0.949961	-0.13515	0.377025
O76087	GAGE7	-0.17284 (0.48757)	-0.15713 (1.0121)	-0.12885 (0.76401)	-0.15313	0.840841	0.23711	0.304548
O14976	GAK	0.07428 (5.11994)	-0.03996 (5.3498)	0.63765 (5.05236)	-0.49528	0.998487	0.6795	0.32891
P22466	GAL	0.59872 (1.13047)	0.24286 (1.06195)	0.22294 (1.22082)	-0.57636	0.015389	-0.04028	0.918874
Q01415	GALK2	-0.36165 (4.07508)	-1.00306 (5.75074)	-0.43988 (4.86059)	-0.75076	0.549694	1.04147	0.235061
Q96C23	GALM	-0.22361 (0.35353)	0.23949 (0.44224)	0.54233 (0.75959)	0.53527	0.000178513	0.30664	0.0746612
Q86SR1	GALNT10	0.21934 (0.24639)	0.32034 (0.48155)	0.51426 (0.41556)	0.19175	0.0978009	0.13688	0.156592
Q10471	GALNT2	0.52425 (0.39703)	0.29436 (0.33687)	0.29066 (0.36259)	-0.20282	0.0523472	-0.02677	0.857355
Q14435	GALNT3	0.9169 (0.51749)	0.73931 (0.52857)	0.91261 (0.6028)	-0.21092	0.437952	0.16782	0.208117
Q7Z7M9	GALNT5	1.17444 (0.59994)	1.2896 (0.68201)	1.41673 (0.62066)	0.12323	0.549643	0.18111	0.224476
Q86SF2	GALNT7	0.61521 (0.14807)	0.33207 (0.24002)	0.30275 (0.44396)	-0.25074	0.000253675	-0.09808	0.341616
Q14353	GAMT	0.37194 (2.34186)	0.19504 (1.34907)	-0.0282 (1.53883)	0.44605	0.998487	-0.35623	0.417747
Q8TET4	GANC	-1.12659 (1.54926)	-0.85015 (1.43493)	-0.59251 (0.87562)	0.35306	0.421522	0.26466	0.63644
P17677	GAP43	0.53154 (0.65639)	0.25114 (0.57221)	0.47484 (1.02824)	-0.34282	0.322561	0.2014	0.426985
P04406	GAPDH	4.13813 (0.79136)	4.11363 (0.63069)	4.25091 (0.96975)	-0.00937	0.98415	0.10049	0.65598
Q75VX8	GAREM2	0.13315 (1.21855)	-0.22539 (1.22841)	0.0451 (1.1529)	-0.43559	0.203929	0.08085	0.905325
Q96KD3	GARIN1B	-1.46756 (1.0482)	-1.87764 (1.17902)	-1.68383 (1.14855)	-0.42705	0.325993	0.31468	0.399103
Q8N9W8	GARIN2	0.22849 (1.28473)	-0.37385 (1.2085)	-0.12743 (1.13906)	-0.48837	0.12459	0.02819	0.949961
Q8N5Q1	GARIN5B	-1.80513 (1.00463)	-2.37712 (1.95033)	-1.91873 (1.86864)	-0.27377	0.474487	0.29034	0.630068
O15063	GARRE1	-0.06463 (0.58245)	-0.53864 (0.89325)	-0.41189 (0.93502)	-0.49465	0.0637942	0.03106	0.949961
[truncated: 3,419 more rows]

## Sheet: Table S3a
Table S3a. Combined list of age-associated proteins from the literature
		Argentieri.2024	Coenen.2023	Evans.2024	Lehallier.2019	Lind.2019	Menni.2014	Sathyan.2020	Sun.2023	Tanaka.2018	Tanaka.2020	Tin.2019	Goeminne.2025	Oh.2023	Moaddel.2025	Oh.2025	Morseburg.2025	Wang.2025	Wang.2025	Wang.2025
UniProt	Gene_name	PMID:39117878	PMID:36911498	PMID:37982669	PMID:31806903	PMID:30802263	PMID:25123647	PMID:33089916	PMID:37794186	PMID:31639705	PMID:33210602	PMID:31639705	PMID: 39488213	PMID:38057571	PMID:39952253	PMID:40634782	PMID:40287427	PMID:41062785	PMID:39316596	PMID:41299092	count
P39900	MMP12	X	UP		UP	UP	UP	UP	UP	UP	UP	UP	UP	UP	UP	UP	UP	UP	UP	X	18
Q99988	GDF15	X	UP	UP	UP	UP		UP	UP	UP	UP	UP	UP	UP	UP	UP	UP	UP	UP	X	18
Q76M96	CCDC80	X	UP		UP		UP	UP	UP	UP	UP	UP	UP	UP	UP	UP	UP	UP	UP	X	17
O00300	TNFRSF11B	X	UP		UP	UP		UP	UP		UP	UP	UP	UP	UP	UP	UP	UP	UP	X	16
O60911	CTSV	X	DOWN		DOWN			DOWN	DOWN	DOWN	DOWN	DOWN	DOWN	DOWN	DOWN	DOWN	DOWN	DOWN	DOWN	X	16
P00533	EGFR	X	DOWN		DOWN			DOWN	DOWN	DOWN	DOWN	DOWN	DOWN	DOWN	DOWN	DOWN	DOWN	DOWN	DOWN	X	16
P21246	PTN	X	UP		UP		UP	UP	UP	UP	UP	UP	UP	UP		UP	UP	UP	UP	X	16
Q4KMG0	CDON	X	DOWN		DOWN			DOWN	DOWN	DOWN	DOWN	DOWN	DOWN	DOWN	DOWN	DOWN	DOWN	DOWN	DOWN	X	16
Q9BU40	CHRDL1	X	UP		UP		UP	UP	UP	UP	UP		UP	UP	UP	UP	UP	UP	UP	X	16
Q12805	EFEMP1	X	UP					UP	UP	UP	UP	UP	UP	UP	UP	UP	UP	UP	UP	X	15
Q96D42	HAVCR1	X	UP		UP	UP		UP	UP			UP	UP	UP	UP	UP	UP	UP	UP	X	15
Q96GP6	SCARF2	X	UP		UP			UP	UP		UP	UP	UP	UP	UP	UP	UP	UP	UP	X	15
O00253	AGRP	X	DOWN		DOWN	UP			DOWN	DOWN			DOWN	DOWN	DOWN	DOWN	DOWN	DOWN	DOWN	X	14
P01298	PPY		UP		UP			UP	UP	UP	UP	UP	UP	UP	UP	UP	UP	UP		X	14
P07949	RET	X	DOWN		DOWN			DOWN	DOWN	DOWN	DOWN		DOWN	DOWN	DOWN	DOWN	DOWN	DOWN		X	14
P12872	MLN	X	UP		UP			UP	UP			UP	UP	UP	UP	UP	UP	UP	UP	X	14
P22105	TNXB	X	DOWN		DOWN			DOWN	DOWN			DOWN	DOWN	DOWN	DOWN	DOWN	DOWN	DOWN	DOWN	X	14
P25445	FAS	X	UP		UP			UP	UP	UP	UP	DOWN	UP	UP	UP		UP	UP	UP		14
P28325	CST5	X	UP					UP	UP	UP	UP		UP	UP	UP	UP	UP	UP	UP	X	14
P49862	KLK7	X	DOWN		DOWN			DOWN	DOWN	DOWN	DOWN	DOWN	DOWN	DOWN		DOWN		DOWN	DOWN	X	14
Q03405	PLAUR		UP		UP	UP		UP	UP	UP	UP	UP	UP	UP	UP		DOWN	DOWN	UP		14
Q13231	CHIT1	X	UP		UP			UP	UP	UP	UP		UP	UP	UP		UP	UP	UP	X	14
Q9BQB4	SOST	X	UP		UP			UP	UP	UP	UP	UP	UP	UP	UP		UP	Male UP/Female DOWN		X	14
NT-proBNP	NT-proBNP	X			UP	UP			UP	UP	UP	UP	UP		UP		UP	UP	UP	X	13
O95633	FSTL3		UP		UP		UP	UP	UP	UP	UP	UP	UP	UP	UP		UP	UP			13
P02778	CXCL10		UP		UP			UP	UP	UP	UP	UP	UP	UP	UP		UP	UP	UP		13
P06756	ITGAV	X			X				UP	X	X		UP	UP	UP	UP	UP	UP	UP	X	13
P10721	KIT	X	DOWN		DOWN				DOWN		DOWN		DOWN	DOWN	DOWN	DOWN	DOWN	DOWN	DOWN	X	13
P18084	ITGB5	X			X				UP	X	X		UP	X	UP	UP	UP	UP	UP	X	13
P18627	LAG3				UP				UP	UP	UP	UP	UP	UP	UP	UP	UP	UP	UP	X	13
P27930	IL1R2		DOWN		DOWN			DOWN	DOWN	DOWN	DOWN	DOWN	DOWN	DOWN	DOWN		DOWN	DOWN	DOWN		13
P36222	CHI3L1		UP		UP	UP		UP	UP	UP	UP	UP	UP	UP	UP		UP	UP			13
P41222	PTGDS	X	UP		UP			UP	UP			UP	UP	UP	UP		UP	UP	UP	X	13
Q01344	IL5RA	X	UP		UP				UP	UP	UP		UP	UP	UP	UP	UP	UP		X	13
Q07325	CXCL9	X			UP			UP	UP	UP	UP		UP	UP/DOWN	UP	UP	UP	UP		X	13
Q07507	DPT	X	UP		UP			UP	UP	UP	UP		UP	UP		UP	UP	UP	UP		13
Q14508	WFDC2	X	UP		UP			UP	UP			UP	UP	UP	UP		UP	UP	UP	X	13
Q6NW40	RGMB	X			DOWN			UP	UP		UP		UP	UP	UP	DOWN	DOWN	DOWN	DOWN	X	13
Q76LX8	ADAMTS13	X	DOWN		DOWN			DOWN	DOWN	DOWN	DOWN	DOWN	DOWN	DOWN	DOWN		DOWN	DOWN			13
Q96PQ0	SORCS2	X						DOWN	UP		DOWN	DOWN	UP	DOWN	UP	UP	UP	UP	DOWN	X	13
Q9BWV1	BOC	X	DOWN		DOWN				DOWN	DOWN	DOWN		DOWN	DOWN	DOWN	DOWN	DOWN	DOWN		X	13
Q9BXY4	RSPO3		UP		UP			UP	UP	UP	UP	UP	UP	UP	UP		UP	UP	UP		13
Q9H4F8	SMOC1		UP		UP			UP	UP	UP	UP	UP	UP	UP	UP		UP	DOWN	UP		13
Q9HAV5	EDA2R	X			UP			UP	UP		UP	UP	UP	UP	UP	UP	UP	UP		X	13
Q9HCB6	SPON1		UP		UP	UP		UP	UP	UP	UP		UP	UP	UP		DOWN	DOWN	UP		13
Q9UBP4	DKK3	X	UP					UP	UP	UP	UP	UP	UP	UP	UP		UP	UP	UP		13
Q9UBX1	CTSF	X			UP				UP	UP	UP		UP	UP	UP	UP	UP	UP	UP	X	13
Q9UM47	NOTCH3	X	UP					UP	UP	UP	UP		UP	UP	UP	UP	UP	UP		X	13
O14791	APOL1		DOWN		DOWN			DOWN	DOWN	DOWN	DOWN	DOWN	DOWN	DOWN		DOWN		DOWN	DOWN		12
O43155	FLRT2		UP		UP			UP	UP	UP	UP	UP	UP	UP	UP		DOWN	DOWN			12
O76076	CCN5:WISP2	X	UP					UP	UP				UP	UP	UP	UP	UP	UP	UP	X	12
O95998	IL18BP		UP		UP			UP	UP	UP	UP	UP	UP	UP	UP		UP	UP			12
P00750	PLAT	X				UP			UP	UP	UP		UP	UP	UP	UP	UP	UP		X	12
P01034	CST3		UP	UP			UP	UP	UP	UP	UP	UP	UP	UP	UP		UP				12
P01189	POMC	X			UP			UP	UP		UP	UP	UP	UP/DOWN		UP		UP	DOWN	X	12
P01833	PIGR				DOWN				UP		DOWN	DOWN	UP	DOWN	UP	DOWN	DOWN	DOWN	DOWN	X	12
P05060	CHGB	X	UP		UP			UP	UP			UP	UP	UP	UP		UP	UP		X	12
P12111	COL6A3	X						UP	UP			UP	UP	UP	UP	DOWN	DOWN	DOWN	DOWN	X	12
P18065	IGFBP2		UP	UP				UP	UP	UP	UP	UP	UP	UP	UP		UP	UP			12
P19438	TNFRSF1A		UP		UP	UP		UP	UP	UP	UP	UP	UP	UP	UP		UP				12
P20023	CR2	X	DOWN					DOWN	DOWN				DOWN	DOWN	DOWN	DOWN	DOWN	DOWN	DOWN	X	12
P20333	TNFRSF1B		UP		UP	UP		UP	UP	UP	UP	UP	UP	UP	UP		DOWN				12
P21757	MSR1		UP		UP			UP	UP		DOWN	DOWN	UP	UP/DOWN	UP		UP	UP	UP		12
P22079	LPO	X			DOWN				DOWN		DOWN		DOWN	DOWN	DOWN	DOWN	DOWN	DOWN	DOWN	X	12
P24592	IGFBP6				UP		UP	UP	UP	UP	UP	UP	UP	UP	UP		UP	UP			12
P35968	KDR		DOWN		DOWN			DOWN	DOWN		DOWN	DOWN	DOWN	DOWN	DOWN		DOWN	DOWN	DOWN		12
P41271	NBL1		UP		UP			UP	UP	UP	UP	UP	UP	UP	UP		DOWN	DOWN			12
P52823	STC1		UP	UP	UP			UP	UP	UP	UP		UP	UP	UP		DOWN		UP		12
P55773	CCL23		UP		DOWN			UP	UP	UP	UP		UP	UP	UP		DOWN	DOWN	DOWN		12
Q02487	DSC2		UP		UP			UP	UP	UP	UP	UP	UP	UP	UP		UP	UP			12
Q07954	LRP1				UP			UP	UP	UP	UP	UP	UP	UP/DOWN	UP		UP	UP	UP		12
Q9BYZ8	REG4		UP		UP			UP	UP	UP	UP	UP	UP	UP	UP		UP	UP			12
Q9H5V8	CDCP1	X	UP					UP	UP				UP	UP	UP	UP	UP	UP	UP	X	12
Q9NPY3	CD93	X			DOWN			UP	UP		UP		UP		UP	DOWN	DOWN	DOWN	DOWN	X	12
Q9NQ79	CRTAC1	X	UP					UP	UP				UP	UP	UP	UP	UP	UP	UP	X	12
Q9UJA9	ENPP5	X	DOWN		DOWN			DOWN	DOWN				DOWN	DOWN	DOWN		DOWN	DOWN	DOWN	X	12
O94856	NFASC		UP		UP				UP			UP	UP	UP	UP		UP	UP	UP	X	11
O95715	CXCL14	X			UP				UP				UP	DOWN	UP	UP	UP	UP	DOWN	X	11
P00797	REN	X						UP	UP		UP	UP	UP	UP	UP		UP	UP	UP		11
P01033	TIMP1			UP			UP	UP	UP	UP	UP		UP	UP	UP		UP	UP			11
P01215	CGA				UP				UP	X	X		UP	DOWN	UP		DOWN	DOWN	DOWN	X	11
P01225	FSHB	X			X				UP	X	X		UP	UP/DOWN		UP		Male DOWN/Female UP	UP	X	11
P01236	PRL	X			DOWN				DOWN		DOWN		DOWN		DOWN	DOWN	DOWN	DOWN	DOWN	X	11
P02771	AFP	X			UP				UP		UP		UP	UP	UP	UP	UP	UP		X	11
P04155	TFF1	X	UP		UP				UP		UP		UP	UP	UP		UP	UP		X	11
P04179	SOD2	X			DOWN				DOWN		DOWN		DOWN	DOWN	DOWN	DOWN	DOWN	DOWN		X	11
P07451	CA3		UP		UP			UP	UP	UP	UP		UP	UP	UP		DOWN	Male DOWN/Female UP			11
P07585	DCN	X			UP				UP		UP	UP	UP		UP	UP	UP	UP		X	11
P08174	CD55		UP		UP			UP	UP	UP	UP		UP	UP	UP		DOWN	UP			11
P15090	FABP4	X	UP			DOWN		UP	UP				UP	UP	UP		DOWN	DOWN		X	11
P16860	NPPB		UP		UP			UP	UP		UP		UP	UP/DOWN		UP	DOWN	Male DOWN/Female UP	DOWN		11
P17936	IGFBP3		DOWN	DOWN	DOWN			DOWN	DOWN		DOWN		DOWN	DOWN	DOWN		UP	UP			11
P20783	NTF3	X			DOWN						DOWN		DOWN	DOWN	DOWN	DOWN	DOWN	DOWN	DOWN	X	11
P29317	EPHA2		UP		UP			UP	UP	UP	UP	UP	UP	UP			UP	UP			11
P35318	ADM				UP	UP		UP	UP	UP			UP	DOWN	UP		UP	UP	DOWN		11
P35442	THBS2	X			UP			UP			UP		UP	UP		DOWN	DOWN	DOWN	DOWN	X	11
P35443	THBS4		UP				UP	UP	UP	UP	UP		UP	UP	UP		DOWN	DOWN			11
P39060	COL18A1		UP		UP			UP	UP	UP	UP	UP	UP	UP	UP		UP				11
P51671	CCL11				UP				UP	UP	UP		UP	UP	UP		UP	UP	UP	X	11
P52798	EFNA4				UP			UP	UP	UP	UP	UP	UP	UP	UP		DOWN	DOWN			11
P80370	DLK1	X			UP				UP				UP	UP/DOWN	UP	UP	UP	UP	UP	X	11
Q01973	ROR1				UP		UP	UP	UP	UP	UP		UP	UP	UP		UP	UP			11
Q03403	TFF2		UP		UP			UP	UP	UP	UP		UP	UP	UP		DOWN	UP			11
Q08431	MFGE8	X			DOWN				UP			DOWN	UP	DOWN		DOWN	DOWN	DOWN	DOWN	X	11
Q13261	IL15RA		UP		UP			UP	UP	UP	UP	UP	UP	UP/DOWN	UP				UP		11
Q15063	POSTN			UP	UP			UP	UP	UP	UP	UP	UP	UP				DOWN	DOWN		11
Q15109	AGER:RAGE	X			DOWN	UP			UP				UP	DOWN		DOWN	DOWN	DOWN	DOWN	X	11
Q15303	ERBB4	X						DOWN	UP		DOWN	DOWN	UP	DOWN		UP	UP	UP		X	11
Q8TDY8	IGDCC4	X	DOWN		DOWN			DOWN	DOWN				DOWN	DOWN		DOWN		DOWN	DOWN	X	11
Q92765	FRZB				UP				UP	UP	UP	UP	UP	UP	UP		UP	UP	UP		11
Q96GW7	BCAN	X	DOWN		DOWN				DOWN		DOWN		DOWN	DOWN	DOWN		DOWN	DOWN		X	11
Q9BUD6	SPON2	X	UP					UP	UP				UP	UP	UP	DOWN	DOWN	DOWN		X	11
Q9NS68	TNFRSF19				UP			UP	UP	UP	UP	UP	UP	UP	UP		DOWN	DOWN			11
O00182	LGALS9				UP				UP	UP	UP	UP	UP	UP	UP		DOWN	DOWN			10
O00292	LEFTY2		UP					UP	UP				UP	UP	UP		UP	UP	UP	X	10
O14793	MSTN		X		DOWN			DOWN	DOWN		DOWN		DOWN	DOWN	DOWN		UP	Male DOWN/Female UP			10
O14836	TNFRSF13B	X							UP		UP	UP	UP	UP	UP		UP	UP		X	10
O15123	ANGPT2	X						UP	UP		UP		UP	UP	UP	DOWN	DOWN	DOWN			10
O15197	EPHB6				DOWN			UP	UP		UP		UP	UP		DOWN	DOWN	DOWN	DOWN		10
P00747	PLG				DOWN			DOWN	DOWN		DOWN	UP	DOWN	DOWN				DOWN	DOWN	X	10
P01374	LTA				X				DOWN		X	X	DOWN	DOWN	DOWN		DOWN	DOWN	DOWN		10
P01588	EPO		UP		UP				UP	UP	UP		UP	UP	UP		UP	UP			10
P01732	CD8A	X							DOWN				DOWN	DOWN	DOWN	DOWN	DOWN	DOWN	DOWN	X	10
P05937	CALB1	X							UP			DOWN	UP	UP	UP	UP	UP	UP		X	10
P07288	KLK3	X			UP				UP		UP		UP	UP		UP		Male UP/Female DOWN	UP	X	10
P09211	GSTP1		UP	UP	UP			UP		UP	UP		UP	UP			UP	UP			10
P10145	CXCL8		UP		UP				UP		UP		UP	UP	UP		DOWN	DOWN	DOWN		10
P10645	CHGA		UP		UP			UP	UP		UP	UP	UP	UP				UP		X	10
P10646	TFPI		UP		UP				UP	UP	UP		UP	UP	UP		UP	UP			10
P12034	FGF5	X			UP				UP				UP		UP	UP	UP	UP	DOWN	X	10
P13726	F3				UP	UP		UP	UP		UP	DOWN	UP	UP	UP		UP				10
P13987	CD59				UP			UP	UP	UP	UP		UP	UP	UP		DOWN	DOWN			10
P15692	VEGFA		UP		UP	UP		UP	UP	UP	UP		UP	UP			UP				10
P17931	LGALS3		UP			UP			UP	UP	UP		UP	UP	UP		UP	UP			10
P21810	BGN			UP	UP				UP	UP	UP		UP	UP			UP	DOWN	UP		10
P21860	ERBB3				DOWN			DOWN	DOWN		DOWN	DOWN	DOWN	DOWN	DOWN		DOWN	DOWN			10
P22223	CDH3	X			DOWN				DOWN		DOWN		DOWN	DOWN		DOWN	DOWN	DOWN		X	10
P22897	MRC1		UP		UP			UP	UP	UP	UP		UP	UP				UP	UP		10
P23280	CA6		DOWN		DOWN			DOWN	DOWN		DOWN		DOWN	DOWN	DOWN		DOWN	DOWN			10
P39059	COL15A1	X			DOWN			UP	UP			UP	UP			DOWN		DOWN	DOWN	X	10
P40121	CAPG		UP					UP	UP	UP	UP		UP	UP	UP		DOWN	DOWN			10
P48061	CXCL12	X						UP	UP		UP	UP	UP	UP			DOWN	DOWN		X	10
P56159	GFRA1				UP				UP	UP	UP		UP	UP	UP		DOWN	DOWN		X	10
P78333	GPC5		DOWN		DOWN			DOWN	DOWN		DOWN		DOWN	DOWN			DOWN	DOWN	DOWN		10
Q12841	FSTL1	X						UP	UP	UP	UP		UP	UP		DOWN		DOWN	DOWN		10
Q13219	PAPPA				UP	UP		UP	UP	UP	UP	UP	UP	UP			DOWN				10
Q13740	ALCAM				UP				UP	UP	UP		UP	UP	UP		UP	UP	UP		10
Q14005	IL16					UP		UP	UP	UP	UP		UP	UP	UP		UP	UP			10
Q14956	GPNMB				UP			UP	UP		UP	UP	UP	UP			DOWN	DOWN	UP		10
Q16663	CCL15							UP	UP	UP	UP	UP	UP	UP	UP		DOWN	DOWN			10
Q6UX15	LAYN							UP	UP	UP	UP	UP	UP	UP	UP		UP	UP			10
Q8N474	SFRP1				UP				UP	UP	UP	UP	UP	UP	UP		DOWN	UP			10
Q8TDQ0	HAVCR2				UP		UP		UP	UP	UP	UP	UP	UP	UP		DOWN				10
Q8WXD2	SCG3	X			DOWN				UP				UP		UP	DOWN	DOWN	DOWN	DOWN	X	10
Q99727	TIMP4		UP		UP			UP	UP			UP	UP	UP	UP		UP	UP			10
Q9BRK3	MXRA8	X	UP		UP				UP				UP	UP		UP		UP	UP	X	10
Q9H2A7	CXCL16				UP				UP	UP	UP		UP	UP	UP		DOWN	DOWN	DOWN		10
Q9H6B4	CLMP		UP		UP			UP	UP			UP	UP	UP	UP		DOWN	DOWN			10
Q9H773	DCTPP1		UP		UP				UP	UP	UP		UP	UP	UP		UP	UP			10
Q9NQ30	ESM1				DOWN	UP		UP	UP		UP		UP	UP	UP		UP	UP			10
Q9NRJ3	CCL28	X			UP				UP		UP	UP	UP	UP		UP	UP	UP			10
Q9UBR2	CTSZ			UP	UP				UP	UP	UP		UP	UP	UP		UP	UP			10
Q9Y286	SIGLEC7				UP				UP	UP	UP		UP	UP	UP		UP	UP	UP		10
O00339	MATN2								UP		UP		UP	UP	UP	DOWN	DOWN	DOWN	DOWN		9
O00548	DLL1							UP	UP	UP	UP	UP	UP	UP	UP			Male DOWN/Female UP			9
O14786	NRP1							UP	UP	UP	UP		UP	UP	UP		UP	UP			9
O15031	PLXNB2		UP		UP				UP	UP	UP		UP	UP	UP		UP				9
O15232	MATN3	X						UP	UP				UP	UP	UP		DOWN	DOWN		X	9
O43278	SPINT1		DOWN		DOWN						DOWN		UP	DOWN		DOWN	DOWN	DOWN	DOWN		9
O43915	FIGF:VEGFD		UP		UP	UP		UP	UP				UP	UP			DOWN	DOWN			9
O43927	CXCL13				DOWN			UP	UP		UP	UP	UP			DOWN	UP	DOWN			9
O60259	KLK8	X			DOWN				DOWN				DOWN			DOWN	DOWN	DOWN	DOWN	X	9
O94779	CNTN5	X			UP				UP				UP		UP	UP	UP	UP		X	9
O95274	LYPD3	X							DOWN				DOWN	DOWN	DOWN	DOWN	DOWN	DOWN		X	9
O95841	ANGPTL1							UP	UP				UP	UP	UP	DOWN	DOWN	DOWN		X	9
P00742	F10				DOWN			DOWN	DOWN		DOWN	DOWN	DOWN	DOWN				DOWN	DOWN		9
P00749	PLAU				UP				UP	UP	UP		UP	DOWN	UP		UP	UP			9
P01008	SERPINC1		DOWN		DOWN			DOWN	DOWN		DOWN		DOWN	DOWN				DOWN	DOWN		9
P01229	LHB	X			UP				UP	X	X		UP	UP			UP	Male DOWN/Female UP			9
P01275	GCG				UP				UP		UP	UP	UP	UP			DOWN	DOWN	DOWN		9
P02818	BGLAP	X			DOWN				UP		DOWN		UP	DOWN		DOWN		DOWN		X	9
P03956	MMP1			UP		DOWN			UP		UP	UP	UP	UP			UP	UP			9
P04070	PROC				UP			DOWN	UP		DOWN		UP	DOWN			UP	UP	UP		9
P05231	IL6				UP	UP			UP		UP		UP	DOWN	UP		UP	UP			9
P06850	CRH	X							DOWN				DOWN	DOWN	DOWN		DOWN	DOWN	DOWN	X	9
P07196	NEFL	X							UP				UP	UP	UP	UP	UP	UP		X	9
P07306	ASGR1							UP	UP		UP		UP	UP	UP	DOWN	DOWN	DOWN			9
P07858	CTSB		UP	UP				UP	UP	UP	UP		UP	UP	UP						9
P07942	LAMB1			UP	X				UP	X	X		UP	X				UP	X		9
P09382	LGALS1				UP				UP			DOWN	UP	UP	UP		DOWN	DOWN	UP		9
P09466	PAEP	X							DOWN				DOWN	DOWN	DOWN	DOWN	DOWN	Male UP/Female DOWN		X	9
P09603	CSF1					UP			UP		UP	DOWN	UP	UP	UP		UP	DOWN			9
P09960	LTA4H								UP		UP	DOWN	UP	UP	UP		DOWN	DOWN	DOWN		9
P10147	CCL3				UP				UP	UP	UP		UP	UP	UP		UP	UP			9
P10451	SPP1							UP	UP	UP	UP		UP	UP	UP		DOWN	DOWN			9
P10912	GHR		DOWN		DOWN			DOWN	DOWN		DOWN	DOWN	DOWN	DOWN				UP			9
P14555	PLA2G2A				UP				UP	UP	UP		UP	UP	UP		DOWN	Male UP/Female DOWN			9
P19022	CDH2	X							UP		UP		UP		UP	UP	UP	UP		X	9
P19883	FST					UP			UP			UP	UP	DOWN	UP		UP	UP	UP		9
P19957	PI3		UP					UP	UP	UP	UP		UP	UP			UP	UP			9
P20774	OGN							UP	UP				UP	UP	UP	UP	UP	UP		X	9
P21709	EPHA1							UP	UP	UP	UP		UP	UP	UP		UP	UP			9
P21741	MDK				UP				UP		UP	UP	UP	UP			DOWN	DOWN	DOWN		9
P32004	L1CAM	X			UP				UP		UP		UP			UP	UP	UP		X	9
P35613	BSG	X							UP				UP		UP	DOWN	DOWN	DOWN	DOWN	X	9
P43489	TNFRSF4				UP			UP	UP		UP		UP	UP	UP		UP	UP			9
P48023	FASLG	X							DOWN				DOWN		DOWN	DOWN	DOWN	DOWN	DOWN	X	9
P48960	ADGRE5:CD97							UP	UP		UP		UP	UP	UP		UP	UP	UP		9
P51888	PRELP	X			DOWN				UP				UP		UP	UP	UP	UP		X	9
P52943	CRIP2		UP					UP	UP			UP	UP	UP	UP		UP	UP			9
P55291	CDH15				DOWN			DOWN	UP				UP	DOWN	UP		UP	UP	DOWN		9
P57087	JAM2							UP	UP	UP	UP	UP	UP	UP	UP		DOWN				9
P58294	PROK1	X						DOWN	DOWN				DOWN		DOWN	DOWN	DOWN	DOWN		X	9
P61769	B2M		UP					UP	UP	UP	UP	UP	UP	UP				DOWN			9
P78552	IL13RA1				UP				UP	UP	UP	DOWN	UP	UP			DOWN	Male UP/Female DOWN			9
P80098	CCL7				UP				UP	UP	UP		UP	UP	UP		DOWN	DOWN			9
Q01151	CD83								UP				UP	UP	UP	DOWN	DOWN	DOWN	UP	X	9
Q02246	CNTN2				UP				UP		UP		UP	UP	UP		UP	UP	UP		9
Q03167	TGFBR3							UP	UP		UP		UP	UP	UP		DOWN	DOWN	DOWN		9
Q06033	ITIH3		UP					UP	UP			UP	UP	UP	UP		UP	Male UP/Female DOWN			9
Q07654	TFF3		UP		DOWN			UP	UP		UP		UP	UP			DOWN	Male UP/Female DOWN			9
Q08708	CD300C							UP	UP		UP		UP	UP	UP		DOWN	DOWN	DOWN		9
Q12884	FAP	X						DOWN	UP				UP	DOWN			UP	UP	UP	X	9
Q14162	SCARF1							UP	UP		UP	UP	UP	DOWN			DOWN	DOWN	UP		9
Q14515	SPARCL1				UP				UP	UP	UP		UP	UP	UP		UP	UP			9
Q15661	TPSAB1		UP					UP	UP				UP	UP	UP		UP	UP	UP		9
Q16270	IGFBP7			UP	UP				UP	UP	UP		UP		UP		UP	DOWN			9
Q16288	NTRK3				UP				UP	UP	UP		UP	UP			UP	UP	UP		9
Q2MKA7	RSPO1		UP					UP	UP				UP	UP/DOWN	UP		UP	UP	UP		9
Q5KU26	COLEC12				DOWN				UP		DOWN		UP		UP		UP	UP	DOWN	X	9
Q5T4W7	ARTN				DOWN			DOWN			DOWN		DOWN	DOWN	DOWN		DOWN	DOWN	DOWN		9
Q6UXK2	ISLR2				DOWN				DOWN		DOWN		DOWN	DOWN		DOWN	DOWN	DOWN	DOWN		9
Q6UXV0	GFRAL	X			UP				UP				UP	UP		UP		UP	UP	X	9
Q86VB7	CD163				UP				UP	UP	UP		UP	UP			DOWN	DOWN	DOWN		9
Q969Z4	RELT								UP	UP	UP	UP	UP	DOWN	UP		DOWN	DOWN			9
Q96B86	RGMA	X			DOWN				DOWN				DOWN	DOWN	DOWN	DOWN	DOWN	DOWN			9
Q96KN2	CNDP1								DOWN	DOWN	DOWN	UP	DOWN	DOWN	DOWN		UP	UP			9
Q96PD2	DCBLD2	X			UP				UP				UP		UP	UP	UP	UP		X	9
Q99983	OMD				DOWN				UP		UP		UP	DOWN	UP		UP	UP		X	9
Q9GZV9	FGF23					UP			UP		UP		UP		UP	DOWN	DOWN	DOWN	DOWN		9
Q9HCU0	CD248	X	UP						UP				UP	UP		UP		UP	UP	X	9
Q9HD89	RETN				DOWN			UP	UP		UP	UP	UP	UP			DOWN	DOWN			9
Q9NPH6	OBP2B				DOWN				DOWN				DOWN	DOWN	DOWN		DOWN	DOWN	DOWN	X	9
Q9NQX5	NPDC1				UP			UP	UP			UP	UP	UP	UP		DOWN	DOWN			9
Q9NR71	ASAH2				DOWN			DOWN			DOWN		DOWN	DOWN	DOWN		DOWN	Male UP/Female DOWN	DOWN		9
Q9NTU7	CBLN4		DOWN		DOWN			DOWN	DOWN				DOWN	DOWN	DOWN		DOWN	DOWN			9
Q9NZ53	PODXL2	X							DOWN				DOWN		DOWN	DOWN	DOWN	DOWN	DOWN	X	9
Q9P0G3	KLK14	X							DOWN				DOWN	UP		DOWN	DOWN	DOWN	DOWN	X	9
Q9UBT3	DKK4				UP				UP	UP	UP		UP	UP	UP		UP	DOWN			9
Q9UBU3	GHRL	X			UP				UP		DOWN		UP	DOWN			DOWN	DOWN	DOWN		9
Q9UBX7	KLK11					UP		UP	UP			UP	UP	UP	UP		UP	UP			9
Q9UHX3	ADGRE2							UP	UP		UP		UP	UP	UP	UP	UP	UP			9
Q9UK23	NAGPA		DOWN		DOWN			DOWN				DOWN	UP	DOWN				DOWN	DOWN	X	9
Q9UK85	DKKL1	X							UP		DOWN	DOWN	UP	DOWN			UP	UP		X	9
Q9Y5K2	KLK4	X			UP				UP				UP		UP	UP	UP	UP		X	9
Q9Y653	ADGRG1:GPR56	X							UP				UP	UP	UP	UP	UP	UP		X	9
Q9Y6N7	ROBO1	X			DOWN				UP				UP			DOWN	DOWN	DOWN	DOWN	X	9
A6NI73	LILRA5				UP			UP	UP				UP	UP			DOWN	DOWN	DOWN		8
O00585	CCL21		DOWN		DOWN			DOWN	UP				UP	DOWN				UP	DOWN		8
O14558	HSPB6		UP					UP	UP				UP	UP	UP		UP	UP			8
O14625	CXCL11				UP				UP		UP	UP	UP	UP			UP	UP			8
O14904	WNT9A	X							UP				UP		UP	UP	UP	UP		X	8
O14960	LECT2	X						DOWN	UP				UP	DOWN		UP		UP		X	8
O15394	NCAM2		DOWN		DOWN				DOWN				DOWN	UP			DOWN	DOWN	DOWN		8
O15444	CCL25				UP				UP		DOWN		UP	DOWN	UP		UP	UP			8
O15467	CCL16				UP				UP		UP		UP	UP	UP		UP	DOWN			8
O60635	TSPAN1	X							UP				UP		UP	UP	UP	Male UP/Female DOWN		X	8
O75326	SEMA7A				UP				UP				UP	UP	UP		UP	UP		X	8
O75462	CRLF1							UP	DOWN				DOWN	UP	DOWN	DOWN	UP	Male UP/Female DOWN			8
O75509	TNFRSF21							UP	UP		UP		UP	UP	UP		UP	UP			8
O75888	TNFSF13	X							UP				UP		UP	UP	UP	UP		X	8
O95256	IL18RAP								DOWN				DOWN	DOWN		DOWN	DOWN	DOWN	UP	X	8
O95388	WISP1:CCN4				UP				UP		DOWN		UP	DOWN	UP		UP	DOWN			8
O95544	NADK				UP				UP			DOWN	UP	UP			UP	UP	UP		8
O95817	BAG3	X							UP			UP	UP			DOWN	DOWN	DOWN		X	8
P00995	SPINK1	X							UP				UP	UP	UP		DOWN	DOWN		X	8
P01137	TGFB1				UP				UP			UP	UP	DOWN	UP		UP	UP			8
P01730	CD4								UP		UP	UP	UP		UP		UP	UP	UP		8
P02144	MB				UP				UP	UP	UP		UP		UP		DOWN	UP			8
P02671	FGA				X				UP	X	X	X	UP	UP				UP			8
P02760	AMBP		UP					UP	UP				UP	UP	UP		DOWN	DOWN			8
P02765	AHSG		DOWN		DOWN			DOWN		DOWN	DOWN			DOWN				DOWN	DOWN		8
P04118	CLPS				UP				UP				UP	UP	UP		DOWN	DOWN	DOWN		8
P04275	VWF								UP		UP	UP	UP	UP	UP		UP	UP			8
P05155	SERPING1			UP	UP				UP	UP	UP		UP	UP				Male DOWN/Female UP			8
P05164	MPO				DOWN	DOWN			UP		UP		UP	DOWN			UP	UP			8
P05413	FABP3		UP					UP	UP	UP	UP		UP	UP				Male UP/Female DOWN			8
P05451	REG1A								UP	UP	UP		UP	UP	UP		DOWN	DOWN			8
P07148	FABP1				UP				UP		UP	UP	UP	UP	UP		UP				8
P07355	ANXA2				UP				UP	UP	UP	UP	UP	UP/DOWN				UP			8
P07359	GP1BA				DOWN				DOWN		UP		DOWN	DOWN	DOWN		UP	UP			8
P07998	RNASE1		UP		UP			UP	UP			UP	UP	UP				UP			8
P08294	SOD3		UP					UP	UP	UP	UP	UP	UP	UP							8
P08697	SERPINF2		DOWN		DOWN			DOWN	DOWN	DOWN	DOWN		DOWN	DOWN							8
P08962	CD63				DOWN				UP			DOWN	UP	DOWN			UP	UP	UP		8
P09237	MMP7		UP						UP	UP	UP		UP	UP	UP		UP				8
P09467	FBP1				UP			DOWN	UP				UP	DOWN	UP		DOWN	Male DOWN/Female UP			8
P09919	CSF3								DOWN		UP		DOWN	DOWN		DOWN	DOWN	DOWN		X	8
P0CG37	CFC1				UP				UP		UP	UP	UP	UP			UP	UP			8
P0DMV8	HSPA1A			UP						UP	UP		UP	UP/DOWN			DOWN	DOWN	DOWN		8
P13521	SCG2	X							UP				UP		UP	DOWN	DOWN	DOWN		X	8
P13591	NCAM1				DOWN				UP		UP		UP	UP			UP	Male DOWN/Female UP	UP		8
P14136	GFAP	X							UP				UP		UP	UP	UP	UP		X	8
P14151	SELL		DOWN		DOWN				DOWN	DOWN	DOWN		DOWN	DOWN					DOWN		8
P14210	HGF					UP			UP		UP	UP	UP	UP			DOWN	DOWN			8
P15529	CD46		UP					UP	UP				UP	UP	UP		UP	UP			8
P16112	ACAN				DOWN				UP		UP		UP	UP	UP		UP		UP		8
P17813	ENG	X			DOWN				DOWN				DOWN			DOWN	DOWN	DOWN		X	8
P19827	ITIH1		DOWN		DOWN			DOWN	UP			DOWN	UP	DOWN				UP			8
P21583	KITLG:SCF				UP				UP			UP	UP	UP	UP		UP	DOWN			8
P22748	CA4	X							DOWN		UP		DOWN			DOWN	DOWN	DOWN		X	8
P22749	GNLY				UP				UP		UP		UP	UP	UP		UP	UP			8
P24821	TNC				DOWN				UP		UP		UP	UP/DOWN	UP		UP	DOWN			8
P26436	ACRV1	X							UP				UP	DOWN		UP		UP	UP	X	8
P29622	SERPINA4				DOWN			DOWN	UP		DOWN		UP	DOWN				UP	DOWN		8
P31350	RRM2	X	UP											UP	DOWN	DOWN	DOWN	DOWN		X	8
P34130	NTF4	X							DOWN				DOWN	DOWN	DOWN		DOWN	DOWN		X	8
P41159	LEP					DOWN			UP			UP	UP	UP			DOWN	DOWN		X	8
P43320	CRYBB2	X			DOWN				UP				UP	DOWN		UP		UP		X	8
P47992	XCL1	X							UP				UP	DOWN	UP		DOWN	DOWN		X	8
P48304	REG1B		UP					UP	UP				UP	UP	UP		UP	UP			8
P48357	LEPR				UP				UP		UP		UP		UP		UP	UP		X	8
P48740	MASP1				DOWN			DOWN	UP		DOWN	DOWN	UP	DOWN			UP				8
P49755	TMED10		UP		UP			UP	DOWN			UP	DOWN	UP				DOWN			8
P49763	PGF					UP			UP		UP		UP	DOWN	UP		UP	UP			8
P50461	CSRP3				UP			UP	UP		UP	UP	UP	UP					UP		8
P52209	PGD		DOWN					DOWN	UP	DOWN	DOWN	UP	UP	DOWN							8
P52799	EFNB2				UP			UP	UP	UP	UP		UP	UP/DOWN					DOWN		8
P54760	EPHB4							UP	UP		DOWN		UP	UP	UP		DOWN		DOWN		8
P55774	CCL18								UP	UP	UP		UP	UP	UP		DOWN	Male UP/Female DOWN			8
P55957	BID				UP			UP			UP	UP	UP	UP			UP	UP			8
P56470	LGALS4				UP				UP			UP	UP	UP	UP		DOWN	UP			8
P58499	FAM3B	X			UP				UP		UP		UP	UP			DOWN	DOWN			8
P62736	ACTA2	X							UP				UP		UP	UP	UP	UP		X	8
P78310	CXADR	X						DOWN	UP				UP	DOWN		DOWN	DOWN	DOWN			8
P78423	CX3CL1					UP			UP		UP	UP	UP		UP		UP	DOWN			8
P80188	LCN2							UP	UP		UP		UP	UP	UP		UP	UP			8
P80511	S100A12				UP	DOWN			UP		UP		UP	UP			DOWN	DOWN			8
Q01638	IL1RL1					UP			UP		UP		UP	UP			DOWN	DOWN	DOWN		8
Q03154	ACY1							DOWN	UP		DOWN	UP	UP	DOWN			UP	UP			8
Q06141	REG3A		UP					UP	UP				UP	UP			UP	UP	UP		8
Q07011	TNFRSF9								UP	UP	UP		UP	UP	UP		DOWN	UP			8
Q07960	ARHGAP1				UP			UP	DOWN				DOWN	UP			UP	DOWN	UP		8
Q08629	SPOCK1				UP				UP				UP	DOWN	UP		UP	UP		X	8
Q13291	SLAMF1		UP		UP			UP	UP				UP	UP			DOWN	DOWN			8
Q13361	MFAP5		DOWN		DOWN			DOWN	UP				UP	DOWN			DOWN	Male UP/Female DOWN			8
Q13561	DCTN2		UP		UP					UP	UP			UP			UP	UP	UP		8
Q13790	APOF		UP		UP			UP	UP				UP	UP				UP	DOWN		8
Q13822	ENPP2	X						UP	UP				UP	DOWN			DOWN	DOWN		X	8
Q14393	GAS6	X							UP				UP	UP		DOWN	DOWN	DOWN		X	8
Q14767	LTBP2	X							UP				UP		UP	UP	UP	UP		X	8
Q15389	ANGPT1				UP				UP		UP	UP	UP	UP			UP	UP			8
Q15517	CDSN				UP				UP			UP	UP	UP	UP		UP	UP			8
Q16620	NTRK2								UP		UP		UP	UP		UP	UP	UP	UP		8
Q16627	CCL14				UP				UP	UP	UP		UP	UP	UP		UP				8
Q16653	MOG	X							UP				UP		UP	UP	UP	UP		X	8
Q16820	MEP1B	X							UP				UP		UP	UP	UP	UP		X	8
Q2I0M5	RSPO4		UP		UP			UP		UP	UP	UP		UP					UP		8
Q2TAL6	VWC2		UP					UP	UP				UP	UP	UP		UP	UP			8
Q49AH0	CDNF				UP			UP	UP		UP	UP	UP	UP			UP				8
Q6P5S2	LEG1	X	DOWN					DOWN	DOWN				DOWN	DOWN				DOWN		X	8
Q6UXB2	CXCL17	X							UP				UP		UP	UP	UP	UP		X	8
Q6UXH9	PAMR1	X							UP				UP		UP	UP	UP	UP		X	8
Q6UXI7	VIT				UP			UP	UP			UP	UP	UP				DOWN	UP		8
Q7Z5A7	TAFA5:FAM19A5							UP	UP				UP	UP	UP		DOWN	DOWN		X	8
Q86T13	CLEC14A	X			UP				UP				UP		UP		DOWN	DOWN		X	8
Q86VZ4	LRP11							UP	UP				UP	UP	UP		UP	UP	UP		8
Q8IXJ6	SIRT2				DOWN			DOWN	DOWN				DOWN	DOWN			DOWN	DOWN	UP		8
Q8N423	LILRB2				UP				UP	UP	UP		UP	UP	UP		DOWN				8
Q8NBS9	TXNDC5		UP		UP			UP	UP			UP	UP	UP			DOWN				8
Q8NBZ7	UXS1		DOWN						DOWN				DOWN	DOWN	DOWN		DOWN	DOWN	DOWN		8
Q8NHJ6	LILRB4				UP				UP				UP	DOWN	UP		DOWN	DOWN		X	8
Q8TAD2	IL17D	X							UP				UP		UP	UP	UP	UP		X	8
Q8TAT2	FGFBP3		UP					UP	UP				UP	UP		UP		UP		X	8
Q8TE57	ADAMTS16	X							UP				UP		UP	UP	UP	UP		X	8
Q8TE58	ADAMTS15	X							UP		DOWN		UP			DOWN	DOWN	DOWN		X	8
Q8WZ42	TTN		UP		UP			UP	UP				UP	UP				DOWN	UP		8
Q92583	CCL17				UP				UP		UP	UP	UP	UP			DOWN	DOWN			8
Q92692	PVRL2:NECTIN2				UP			UP	UP			UP	UP	UP	UP		UP				8
Q92932	PTPRN2	X							UP				UP		UP	DOWN	DOWN	DOWN		X	8
Q96AP7	ESAM				UP			UP	UP		UP	UP	UP	UP	UP						8
Q96CG8	CTHRC1	X	UP						UP				UP	UP		UP		UP		X	8
Q96PD4	IL17F								DOWN	UP	UP	UP	DOWN	DOWN			DOWN	UP			8
Q9BQ51	PDCD1LG2								UP		UP	UP	UP	UP			UP	Male DOWN/Female UP	UP		8
Q9BQR3	PRSS27								DOWN	DOWN	DOWN	DOWN	DOWN	UP			UP	UP			8
Q9BXJ1	C1QTNF1				UP				UP				UP	UP	UP		DOWN	DOWN	DOWN		8
Q9BXN1	ASPN		UP		UP				UP			UP	UP	UP				DOWN	DOWN		8
Q9BYE9	CDHR2	X							UP				UP		UP	UP	UP	UP		X	8
Q9H3S3	TMPRSS5								UP			DOWN	UP	DOWN	UP		UP	UP	DOWN		8
Q9H4A9	DPEP2	X			DOWN				UP				UP	DOWN	DOWN		DOWN	DOWN			8
Q9H5Y7	SLITRK6								UP				UP	UP	UP		DOWN	DOWN	DOWN	X	8
Q9NZC2	TREM2		UP					UP	UP				UP	UP	UP		UP	UP			8
Q9NZK5	CECR1:ADA2				UP			UP	UP				UP	UP			DOWN	DOWN	UP		8
Q9UHD0	IL19				DOWN			DOWN	UP		DOWN		UP	DOWN			UP	UP			8
Q9UJ70	NAGK								UP		UP	UP	UP	UP				UP	UP	X	8
Q9UKJ1	PILRA							DOWN	UP				UP	UP	UP		UP	UP	DOWN		8
Q9UMR7	CLEC4A								DOWN				DOWN	DOWN	DOWN		DOWN	DOWN	UP	X	8
Q9UNA0	ADAMTS5		UP		UP			UP		UP	UP	UP		UP					UP		8
Q9Y240	CLEC11A			UP	DOWN				UP		UP		UP	DOWN			DOWN	DOWN			8
A6NHS7	MANSC4		UP		UP			UP	UP				UP	UP				UP			7
B1AKI9	ISM1								UP				UP	UP	UP		UP	UP	UP		7
O00244	ATOX1		UP					UP	UP				UP	UP			DOWN	DOWN			7
O14737	PDCD5				UP				UP			UP	UP	UP			DOWN	DOWN			7
O14763	TNFRSF10B					UP			UP		UP		UP		UP		UP	UP			7
O14788	TNFSF11					DOWN			DOWN				DOWN		DOWN		UP	UP	DOWN		7
O43557	TNFSF14					UP			UP			UP	UP	DOWN			UP	UP			7
O43736	ITM2A				DOWN				UP				UP	DOWN	UP		UP	UP			7
O43827	ANGPTL7								UP				UP	UP	UP		UP	UP	DOWN		7
O75015	FCGR3B				UP				DOWN		UP		DOWN	UP			DOWN	DOWN			7
O76036	NCR1							UP	UP		UP		UP	UP			UP	UP			7
O94907	DKK1				UP				UP			UP	UP	DOWN			DOWN		DOWN		7
O95150	TNFSF15		UP		UP			UP		UP	UP	DOWN		UP							7
O95407	TNFRSF6B				UP				UP		UP		UP		UP		UP	DOWN			7
O95445	APOM							DOWN	DOWN			DOWN	DOWN	DOWN			DOWN	DOWN			7
O95631	NTN1		UP		UP			UP		UP	UP	UP		UP							7
O95994	AGR2				DOWN				UP				UP	DOWN	UP		DOWN	DOWN			7
P00734	F2		DOWN		DOWN			DOWN			DOWN	DOWN	DOWN	DOWN							7
P00915	CA1							DOWN	UP			UP	UP	UP	DOWN		DOWN				7
P01009	SERPINA1							UP	UP		UP		UP	UP				DOWN	UP		7
P01011	SERPINA3							UP	UP	UP	UP		UP	UP				UP			7
P01031	C5		UP						UP	UP	UP		UP	UP				UP			7
P01160	NPPA		UP		UP			UP		UP	UP	UP		UP							7
P01210	PENK		UP		UP			UP	UP				UP	UP				Male DOWN/Female UP			7
P01579	IFNG								UP		UP	DOWN	UP	DOWN	UP		DOWN				7
P02452	COL1A1		DOWN		DOWN				UP				UP	DOWN			UP		UP		7
P02748	C9				UP			UP	UP		UP		UP	UP				UP			7
P02751	FN1								UP	UP		DOWN	UP	UP				UP	UP		7
P02774	GC		DOWN					DOWN	DOWN				DOWN	DOWN				DOWN	DOWN		7
P04083	ANXA1				UP				UP	UP	UP		UP					UP		X	7
P05121	SERPINE1				UP			DOWN	UP				UP	DOWN			UP		DOWN		7
P05156	CFI				UP				UP		UP		UP	DOWN				UP	UP		7
P05556	ITGB1				X				UP		X		UP	X	UP		DOWN				7
P06127	CD5							DOWN	UP			DOWN	UP	UP			DOWN	DOWN			7
P06396	GSN							UP	UP		UP		UP	DOWN				UP	DOWN		7
P07108	DBI		UP					UP	UP				UP	UP			DOWN	DOWN			7
P07339	CTSD			UP					UP		UP		UP	UP			UP	UP			7
P08069	IGF1R								UP		UP		UP	UP	UP		UP	UP			7
P08118	MSMB				UP				UP				UP	UP			UP	DOWN	DOWN		7
P08138	NGFR				UP				UP			UP	UP	UP				DOWN	DOWN		7
P08236	GUSB							DOWN	UP				UP	DOWN	DOWN		UP	Male DOWN/Female UP			7
P08319	ADH4				UP			DOWN	UP				UP	DOWN			UP	UP			7
P08833	IGFBP1								UP		UP		UP	UP	UP		DOWN	DOWN			7
P08887	IL6R					UP			UP		UP		UP	DOWN			DOWN	DOWN			7
P09341	CXCL1				UP				UP		UP	UP		DOWN			UP	Male UP/Female DOWN			7
P09486	SPARC				UP			DOWN	UP			UP	UP	DOWN			DOWN				7
P09529	INHBB		UP		X			UP	UP		UP		UP	UP/DOWN							7
P09564	CD7							UP	DOWN				DOWN	UP		DOWN		DOWN	DOWN		7
P09681	GIP	X							UP				UP	UP/DOWN		UP		UP		X	7
P10144	GZMB	X							UP				UP	DOWN		UP	UP	UP			7
P11684	SCGB1A1	X							UP				UP		UP	UP	UP	UP			7
P11717	IGF2R		UP						UP		UP		UP				UP	UP	UP		7
P12830	CDH1								UP		UP		UP	UP	UP		DOWN	DOWN			7
P12931	SRC					UP			DOWN		DOWN	UP	DOWN	DOWN			DOWN				7
P13473	LAMP2								DOWN				DOWN		DOWN	DOWN	DOWN	DOWN		X	7
P13500	CCL2					UP			UP		UP		UP		UP		DOWN	DOWN			7
P13501	CCL5				UP				UP			UP	UP	DOWN			DOWN	DOWN			7
P13647	KRT5								DOWN				DOWN	UP			DOWN	DOWN	DOWN	X	7
P13686	ACP5				UP				UP		UP	UP	UP				DOWN	DOWN			7
P14207	FOLR2							UP	UP				UP	UP	UP		UP	UP			7
P14384	CPM							DOWN	UP				UP	DOWN			DOWN	DOWN	UP		7
P14780	MMP9				DOWN				UP			UP	UP	DOWN			UP	UP			7
P15291	B4GALT1							UP	UP				UP	UP			DOWN	DOWN	DOWN		7
P16035	TIMP2			UP					UP	UP	UP		UP	UP				DOWN			7
P16234	PDGFRA								UP		UP		UP	UP	UP		DOWN	DOWN			7
P16284	PECAM1					UP			UP			UP	UP	DOWN			UP	UP			7
P16871	IL7R	X							DOWN				DOWN	UP			DOWN	DOWN		X	7
P18510	IL1RN				UP				UP	UP	UP		UP				DOWN	DOWN			7
P19021	PAM								UP			UP	UP	DOWN	UP		UP	UP			7
P19320	VCAM1							UP	UP		UP		UP	UP	UP		DOWN				7
P20849	COL9A1	X							UP				UP	DOWN			DOWN	Male DOWN/Female UP		X	7
P22004	BMP6				UP				UP		UP		UP	UP			DOWN	UP			7
P22304	IDS								DOWN		UP	DOWN	DOWN	UP			UP	UP			7
P22692	IGFBP4								UP		UP		UP	UP	UP		UP	UP			7
P24387	CRHBP				DOWN				UP				UP	DOWN			UP	UP	DOWN		7
P25774	CTSS				DOWN				UP	UP	UP		UP	UP					DOWN		7
P26447	S100A4				UP				DOWN	UP			DOWN	DOWN			DOWN	DOWN			7
P26842	CD27								UP		DOWN		UP	DOWN	UP		UP	UP			7
P28845	HSD11B1	X							DOWN				DOWN			DOWN	DOWN	DOWN		X	7
P28907	CD38								UP		UP	UP	UP	DOWN			UP	UP			7
P29017	CD1C	X							DOWN				DOWN		DOWN		DOWN	DOWN		X	7
P29353	SHC1				UP				DOWN		UP	UP	DOWN	DOWN				DOWN			7
P29536	LMOD1	X			UP				UP				UP	UP				UP		X	7
P30041	PRDX6		DOWN					DOWN	DOWN				DOWN	UP			UP	UP			7
P30533	LRPAP1				UP				UP		UP		UP	UP			DOWN	DOWN			7
P31948	STIP1				DOWN			DOWN	DOWN			UP	DOWN	DOWN			DOWN				7
P35052	GPC1				DOWN				UP			DOWN	UP	DOWN			UP	DOWN			7
P35247	SFTPD								UP			UP	UP	UP	UP		UP	UP			7
P35590	TIE1				DOWN				UP		UP		UP	DOWN			UP	UP			7
P36888	FLT3				DOWN				DOWN				DOWN	DOWN		DOWN	DOWN	DOWN			7
P36941	LTBR				DOWN				UP		UP		UP		UP		DOWN	DOWN			7
P37023	ACVRL1							UP	UP			UP	UP	UP	UP			DOWN			7
P40225	THPO				UP				UP				UP	DOWN			DOWN	DOWN	DOWN		7
P41217	CD200								UP		UP		UP	UP	UP		DOWN	UP			7
P42702	LIFR				DOWN				UP			UP	UP	DOWN			DOWN	DOWN			7
P42785	PRCP				UP			DOWN	UP				UP	DOWN			DOWN	DOWN			7
P42892	ECE1				DOWN				UP			DOWN	UP	DOWN			DOWN	DOWN			7
P43234	CTSO								UP			DOWN	UP	UP			UP	UP	DOWN		7
P43629	KIR3DL1		UP						UP				UP	UP			UP	DOWN	UP		7
P46531	NOTCH1				DOWN			DOWN	UP				UP	DOWN			UP	UP			7
P47929	LGALS7:LGALS7_LGALS7B:LGALS7B				UP				UP		UP		UP		UP		UP	UP			7
P47972	NPTX2	X			UP				UP				UP	DOWN				UP		X	7
P48307	TFPI2				UP				UP				UP	UP	UP		DOWN	DOWN			7
P48745	CCN3:NOV								UP			UP	UP		UP		UP	UP	UP		7
P49747	COMP							UP	UP				UP	UP	UP		UP	UP			7
P49771	FLT3LG								UP				UP		UP	UP	UP	UP		X	7
P50452	SERPINB8							UP	UP				UP		UP		DOWN	DOWN	DOWN		7
P50895	BCAM								UP		UP		UP	UP	UP		UP	UP			7
P54727	RAD23B				UP				DOWN			UP	DOWN	UP			UP	DOWN			7
P54764	EPHA4								UP				UP	DOWN		DOWN		DOWN	DOWN	X	7
P55083	MFAP4		UP		UP			UP	UP				UP	UP					DOWN		7
P55103	INHBC				UP				UP				UP	UP			UP	UP	UP		7
P55259	GP2	X							UP				UP			UP	UP	UP		X	7
P55285	CDH6								UP		DOWN	DOWN	UP	DOWN	UP		DOWN				7
P55769	NHP2L1:SNU13				UP			DOWN	DOWN				DOWN	DOWN				Male DOWN/Female UP	DOWN		7
P78324	SIRPA							UP	UP		UP		UP	UP			UP		DOWN		7
P80162	CXCL6					DOWN			UP		UP		UP	DOWN			UP	DOWN			7
P82980	RBP5								UP				UP	UP	UP		DOWN	DOWN	DOWN		7
P98160	HSPG2								UP				UP	DOWN	UP		DOWN	DOWN		X	7
Q02742	GCNT1				UP				UP				UP	UP	UP		UP	UP			7
Q06643	LTB				X				DOWN		X	X	DOWN	DOWN					DOWN		7
Q07021	C1QBP				DOWN			DOWN		UP	UP		UP	DOWN				UP			7
Q07065	CKAP4	X							UP				UP		UP	DOWN	DOWN	DOWN			7
Q08174	PCDH1								UP				UP		UP	UP	UP	UP		X	7
Q08499	PDE4D				UP				DOWN		UP	DOWN	DOWN	UP				DOWN			7
Q12794	HYAL1				DOWN				UP				UP	DOWN			DOWN	UP	DOWN		7
Q12860	CNTN1							DOWN	UP				UP	DOWN			UP	UP	UP		7
Q13232	NME3	X							DOWN				DOWN		DOWN		DOWN	DOWN		X	7
Q13508	ART3				DOWN				DOWN				DOWN	DOWN			DOWN	DOWN	DOWN		7
Q14112	NID2								UP		UP	UP	UP	DOWN			DOWN	DOWN			7
Q14126	DSG2				DOWN				UP				UP	DOWN			UP	DOWN	DOWN		7
Q14242	SELPLG				DOWN	UP			UP				UP				UP	UP	DOWN		7
Q14773	ICAM4				UP				UP				UP	DOWN			UP	UP	UP		7
Q14790	CASP8					DOWN			UP				UP	DOWN		UP	UP	UP			7
Q15113	PCOLCE		UP		UP			UP	UP				UP	UP					UP		7
Q15256	PTPRR	X			DOWN				DOWN				DOWN			DOWN		DOWN		X	7
Q15399	TLR1				DOWN			DOWN	UP			DOWN	UP	DOWN				DOWN			7
Q15485	FCN2				DOWN			DOWN	DOWN				DOWN	DOWN			UP		DOWN		7
Q15582	TGFBI			UP	UP					UP	UP		UP				UP	Male DOWN/Female UP			7
Q15828	CST6				DOWN				DOWN				DOWN	DOWN	DOWN		UP	UP			7
Q16363	LAMA4								UP			UP	UP			DOWN	DOWN	DOWN		X	7
Q16769	QPCT				DOWN				UP				UP				DOWN	DOWN	DOWN	X	7
Q16881	TXNRD1				UP				UP			UP	UP	DOWN			UP	UP			7
Q5VY43	PEAR1		DOWN		DOWN									DOWN	DOWN		DOWN	DOWN	DOWN		7
Q6B8I1	DUSP13:DUSP13A				DOWN				DOWN				DOWN	UP		DOWN		DOWN		X	7
Q6BCY4	CYB5R2	X							UP				UP	UP				UP	DOWN	X	7
Q6FHJ7	SFRP4								DOWN				DOWN	DOWN		DOWN		DOWN	DOWN	X	7
Q6P4E1	GOLM2:CASC4								UP			DOWN	UP	UP			UP	Male DOWN/Female UP	UP		7
Q6UWN8	SPINK6				UP				UP				UP		UP		UP	Male DOWN/Female UP	UP		7
Q6UXM1	LRIG3				DOWN			DOWN	UP		DOWN		UP	DOWN				UP			7
Q6UXZ4	UNC5D							UP	UP		UP	UP	UP	UP				DOWN			7
Q6WN34	CHRDL2	X							DOWN				DOWN	DOWN			DOWN	Male UP/Female DOWN	DOWN		7
Q6ZMJ2	SCARA5							UP	UP				UP	UP	UP		DOWN	DOWN			7
Q7Z3B1	NEGR1		UP		UP			UP		UP	UP	UP		UP							7
Q7Z5L3	C1QL2	X							DOWN				DOWN	DOWN		DOWN		DOWN		X	7
Q8N2Q7	NLGN1		UP					UP	DOWN				DOWN	UP				DOWN	UP		7
Q8N2S1	LTBP4		UP		UP			UP		UP	UP	UP		UP							7
Q8NHL6	LILRB1				UP				UP		UP		UP		UP		UP	UP			7
Q8WU39	MZB1:PACAP							UP					UP	UP		DOWN	DOWN	DOWN		X	7
Q8WVQ1	CANT1				UP				UP				UP	UP			UP	UP	UP		7
Q8WX77	IGFBPL1								UP				UP	DOWN	UP		UP	Male UP/Female DOWN	DOWN		7
Q8WYQ3	CHCHD10				UP			UP	UP			UP	UP	UP				DOWN			7
Q92832	NELL1							DOWN	DOWN			DOWN	DOWN	DOWN			UP	UP			7
Q92854	SEMA4D								DOWN			UP	DOWN		DOWN		UP	UP	UP		7
Q92876	KLK6					UP			UP		UP		UP		UP		UP	UP			7
Q92956	TNFRSF14								UP		UP		UP	UP	UP		DOWN		UP		7
Q96BQ1	FAM3D				UP			UP	UP		UP	UP	UP	UP							7
Q96DU3	SLAMF6							UP	UP		UP		UP	UP			UP	DOWN			7
Q96KG7	MEGF10								UP				UP		DOWN	DOWN	DOWN	DOWN		X	7
Q96LA5	FCRL2	X							UP				UP			UP	UP	UP		X	7
Q96NZ8	WFIKKN1				DOWN				DOWN		DOWN		DOWN	DOWN	DOWN		UP				7
Q96RJ3	TNFRSF13C							DOWN	UP		DOWN		UP	DOWN			UP	Male DOWN/Female UP			7
Q99435	NELL2								UP				UP	UP			DOWN	DOWN	DOWN	X	7
Q99616	CCL13				UP				UP				UP		UP		UP	UP	DOWN		7
Q99731	CCL19				UP				UP		UP		UP	UP			UP	UP			7
Q9BQI0	AIF1L		UP					UP	UP				UP	UP				Male UP/Female DOWN	UP		7
Q9BUN1	MENT				DOWN			DOWN	DOWN			UP	DOWN	DOWN				UP			7
Q9BXD5	NPL	X							UP				UP	DOWN		UP		UP		X	7
Q9BXR6	CFHR5	X						DOWN	UP		UP		UP	DOWN				Male DOWN/Female UP			7
Q9BXS1	IDI2							UP	UP				UP	UP	UP		UP	UP			7
Q9BZR6	RTN4R				DOWN				UP		UP		UP	UP			UP	Male UP/Female DOWN			7
Q9C005	DPY30				UP			UP	UP				UP	UP			DOWN	DOWN			7
Q9GZM7	TINAGL1				UP				UP				UP	UP	UP		UP	DOWN			7
Q9GZN4	PRSS22				DOWN			UP			UP	UP		UP				DOWN	DOWN		7
Q9H2X3	CLEC4M				DOWN				UP	UP	UP		UP	UP				UP			7
Q9H3U7	SMOC2							UP	UP				UP	UP	UP		DOWN	DOWN			7
Q9H8J5	MANSC1				DOWN			UP	UP				UP	UP			UP		DOWN		7
Q9HAT2	SIAE				UP				UP			UP	UP	DOWN			DOWN	DOWN			7
Q9HB29	IL1RL2				UP				UP				UP	UP	UP		UP	UP			7
Q9HC56	PCDH9								UP				UP	UP		UP		UP	UP	X	7
Q9NNX6	CD209				UP				UP				UP	UP			UP	UP	UP		7
Q9NP84	TNFRSF12A								UP			DOWN	UP	UP	UP		DOWN	DOWN			7
Q9NQ25	SLAMF7								UP		UP		UP	DOWN			DOWN	DOWN	DOWN		7
Q9NQ38	SPINK5				DOWN				DOWN				DOWN	UP			DOWN	UP	DOWN		7
Q9NQ76	MEPE	X							DOWN				DOWN			DOWN	DOWN	DOWN		X	7
Q9NZP8	C1RL		DOWN		DOWN				DOWN				DOWN	DOWN				DOWN	DOWN		7
Q9NZQ7	CD274							UP	UP		UP		UP	UP			DOWN	DOWN			7
Q9P0V8	SLAMF8				UP				UP				UP	UP	UP		DOWN	Male UP/Female DOWN			7
Q9UGM5	FETUB								DOWN		DOWN		DOWN	DOWN		DOWN	DOWN	DOWN			7
Q9UGT4	SUSD2	X							UP				UP			UP	UP	UP		X	7
Q9UHC6	CNTNAP2							UP	UP				UP	UP	UP		DOWN	DOWN			7
Q9UJ72	ANXA10								UP				UP	UP	UP		UP	UP	DOWN		7
Q9ULX7	CA14	X							DOWN				DOWN			DOWN	DOWN	DOWN		X	7
Q9Y4X3	CCL27				UP				UP				UP	DOWN	UP		UP	UP			7
A1E959	ODAM	X							DOWN				DOWN				DOWN	DOWN		X	6
A6NC86	PINLYP	X							DOWN				DOWN			DOWN		DOWN		X	6
O00220	TNFRSF10A								UP				UP	DOWN	UP		UP	Male UP/Female DOWN			6
O00241	SIRPB1							UP	UP				UP	UP	UP		DOWN				6
O00451	GFRA2								UP		UP		UP		UP		UP	UP			6
O00468	AGRN								UP				UP	DOWN	UP		DOWN	DOWN			6
O00533	CHL1								UP		UP		UP	UP			DOWN	DOWN			6
O00584	RNASET2							UP	UP				UP	UP	UP		UP				6
O00622	CYR61:CCN1				UP				UP				UP	UP			UP	UP			6
O00626	CCL22				DOWN				UP				UP				DOWN	DOWN	DOWN		6
O14594	NCAN	X	DOWN										DOWN				DOWN	DOWN		X	6
O14773	TPP1							DOWN	UP				UP	DOWN			DOWN	DOWN			6
O15041	SEMA3E				UP					UP	UP	UP		UP					UP		6
O15335	CHAD		DOWN		DOWN				UP				UP	DOWN				UP			6
O15389	SIGLEC5							UP	UP				UP		UP		UP	UP			6
O15496	PLA2G10								UP				UP	DOWN	UP		DOWN	DOWN			6
O43240	KLK10								UP				UP	DOWN			DOWN	DOWN	DOWN		6
O43291	SPINT2				UP				UP			UP	UP				DOWN		DOWN		6
O43405	COCH				UP				UP				UP	UP				UP	UP		6
O43715	TRIAP1								UP				UP	UP			DOWN	DOWN	DOWN		6
O43854	EDIL3	X							UP				UP	UP			DOWN	DOWN			6
O60279	SUSD5	X							UP				UP			UP		UP		X	6
O60476	MAN1A2				UP				UP				UP	DOWN				DOWN	UP		6
O60542	PSPN	X							DOWN				DOWN				DOWN	Male UP/Female DOWN		X	6
O60575	SPINK4								UP				UP	UP	UP		UP	UP			6
O60603	TLR2								UP		UP	DOWN	UP	UP				DOWN			6
O60609	GFRA3								UP				UP	DOWN	UP		UP	DOWN			6
O75077	ADAM23								UP				UP	UP	UP		UP	Male DOWN/Female UP			6
O75173	ADAMTS4				UP				UP		UP		UP	UP				UP			6
O75354	ENTPD6								UP				UP	DOWN	UP		DOWN	DOWN			6
O75356	ENTPD5							DOWN	UP				UP	DOWN	UP		DOWN				6
O76038	SCGN								UP				UP	UP	UP		DOWN	DOWN			6
O94813	SLIT2							UP	UP				UP	UP				UP	UP		6
O94985	CLSTN1							DOWN	UP				UP	DOWN			UP	UP			6
O95166	GABARAP		UP					UP	UP				UP	UP				DOWN			6
O95390	GDF11		X		DOWN			X			X	DOWN		DOWN							6
O95498	VNN2								UP				UP	DOWN			UP	Male UP/Female DOWN	DOWN		6
O95954	FTCD								UP	DOWN	DOWN		UP	DOWN				UP			6
O95965	ITGBL1	X							UP				UP			UP		UP		X	6
O95971	CD160								UP				UP	UP	UP		DOWN	DOWN			6
P00740	F9								UP		UP		UP				UP	UP	UP		6
P00746	CFD								UP	UP	UP	UP	UP	UP							6
P00813	ADA	X							UP				UP				DOWN	DOWN		X	6
P01037	CST1	X							UP	UP	UP		UP	UP							6
P01127	PDGFB				UP	DOWN			UP			UP	UP				DOWN				6
P01178	OXT								DOWN			DOWN	DOWN	DOWN			DOWN	Male UP/Female DOWN			6
P01222	TSHB				X						DOWN		UP	UP			DOWN	DOWN			6
P01241	GH1				UP				UP				UP		UP		UP	UP			6
P01270	PTH				UP				UP		UP		UP	UP				UP			6
P01589	IL2RA								UP				UP	DOWN	UP		UP		UP		6
P02458	COL2A1		DOWN						UP				UP	DOWN				DOWN	UP		6
P02745	C1QA								UP		X		UP		UP		UP	UP			6
P02787	TF				DOWN				DOWN		DOWN		DOWN	DOWN				Male UP/Female DOWN			6
P03950	ANG								UP		UP		UP	DOWN			DOWN	DOWN			6
P03951	F11							DOWN	UP		DOWN		UP	DOWN				DOWN			6
P04080	CSTB					UP			UP				UP		UP		DOWN	DOWN			6
P04090	RLN2	X							DOWN				DOWN			DOWN		Male UP/Female DOWN		X	6
P04233	CD74								UP			DOWN	UP	DOWN	UP		DOWN				6
P04278	SHBG								UP		UP		UP	UP				Male UP/Female DOWN		X	6
P05107	ITGB2								UP				UP	DOWN	UP		DOWN	UP			6
P05546	SERPIND1							DOWN	UP		DOWN		UP	DOWN				DOWN			6
P05783	KRT18				UP				UP				UP		UP		DOWN	DOWN			6
P06213	INSR				UP				UP		UP		UP	UP					UP		6
P06733	ENO1								DOWN		DOWN	UP	DOWN				DOWN	DOWN			6
P07478	PRSS2				UP				UP		UP		UP	UP			UP				6
P07711	CTSL					DOWN			UP				UP		UP		UP	Male UP/Female DOWN			6
P07911	UMOD								DOWN				DOWN	UP	DOWN		UP	UP			6
P08185	SERPINA6				DOWN			DOWN	DOWN				DOWN	DOWN				DOWN			6
P08254	MMP3					DOWN			UP				UP	DOWN			DOWN	DOWN			6
P08571	CD14							UP	UP				UP	UP			DOWN	DOWN			6
P08581	MET				DOWN			DOWN	UP				UP	DOWN			DOWN				6
P08648	ITGA5								UP				UP	UP	UP		DOWN		UP		6
P08709	F7							DOWN	UP				UP	DOWN			UP	UP			6
P09228	CST2		UP					UP		UP	UP			UP					UP		6
P09238	MMP10				UP			UP			UP			UP			DOWN	DOWN			6
P09326	CD48							UP	UP		UP		UP	UP				UP			6
P09417	QDPR							DOWN				UP	UP	DOWN			UP	UP			6
P09601	HMOX1								UP				UP	UP			DOWN	Male DOWN/Female UP	UP		6
P09668	CTSH				UP				UP				UP	UP			DOWN	DOWN			6
P09958	FURIN								UP				UP	UP	UP		UP	UP			6
P10082	PYY				UP				UP				UP	UP				Male DOWN/Female UP	DOWN		6
P11226	MBL2				DOWN				DOWN		UP		DOWN	DOWN				DOWN			6
P11387	TOP1				DOWN			DOWN	DOWN				DOWN	DOWN				UP			6
P11464	PSG1								UP				UP	DOWN	UP		UP	UP			6
P12272	PTHLH				UP			UP		UP	UP	UP		UP							6
P12277	CKB:CKM								UP	X	UP		UP	DOWN					UP		6
P12544	GZMA								UP		UP		UP	UP			DOWN	DOWN			6
P12644	BMP4								UP				UP	UP/DOWN	UP		DOWN	DOWN			6
P12724	RNASE3					UP			UP				UP	UP			DOWN	DOWN			6
P13385	TDGF1:CRIPTO								UP		UP		UP	UP			DOWN	DOWN			6
P13693	TPT1				UP				DOWN			UP	DOWN				DOWN	DOWN			6
P13796	LCP1							DOWN	UP				UP	DOWN				DOWN	DOWN		6
P13929	ENO3	X						DOWN	DOWN				DOWN			DOWN		DOWN			6
P14543	NID1								UP		UP		UP	DOWN			DOWN	DOWN			6
P14778	IL1R1								UP		UP		UP	UP			DOWN	DOWN			6
P15085	CPA1								UP				UP			UP	UP	UP		X	6
P15121	AKR1B1							UP				UP	DOWN	UP			DOWN	DOWN			6
P15260	IFNGR1								UP		UP		UP	UP	UP		UP				6
P15328	FOLR1								UP				UP	UP	UP		DOWN	DOWN			6
P15502	ELN	X							UP				UP			UP		UP		X	6
P15907	ST6GAL1				UP				UP				UP		UP		DOWN	DOWN			6
P16109	SELP				UP				UP				UP	DOWN			UP	UP			6
P16444	DPEP1								DOWN				DOWN	DOWN	DOWN		UP	UP			6
P16562	CRISP2				DOWN				UP					DOWN			UP	UP	UP		6
P16581	SELE							DOWN					UP	DOWN	DOWN		DOWN	DOWN			6
P16671	CD36				UP				UP				UP	UP				DOWN	UP		6
P17174	GOT1				UP				UP	UP	UP	DOWN	UP								6
P17405	SMPD1								UP				UP	UP	UP		DOWN	DOWN			6
P17900	GM2A		UP					UP	UP				UP	UP				UP			6
P17948	FLT1								UP				UP	DOWN	UP		DOWN	DOWN			6
P19256	CD58				DOWN				UP				UP	UP			DOWN	DOWN			6
P19429	TNNI3				UP				UP		UP		UP	UP			DOWN				6
P20062	TCN2								UP				UP	DOWN			DOWN	DOWN	UP		6
P20138	CD33								UP		UP	UP	UP	UP			UP				6
P20851	C4BPB								UP				UP		UP		UP	UP	UP		6
P21695	GPD1							DOWN	UP		DOWN		UP	DOWN				DOWN			6
P21802	FGFR2								UP				UP		UP		UP	Male DOWN/Female UP	UP		6
P22301	IL10							DOWN	UP				UP	UP			DOWN	DOWN			6
P22676	CALB2								UP				UP	UP	UP		DOWN		DOWN		6
P23381	WARS:WARS1								UP				UP	UP			UP	UP	UP		6
P23471	PTPRZ1	X							UP				UP			UP		UP		X	6
P25786	PSMA1				DOWN				DOWN				DOWN	UP/DOWN			UP	DOWN			6
P25815	S100P								UP				UP	UP			DOWN	DOWN	DOWN		6
P26010	ITGB7				DOWN				UP				UP				DOWN	DOWN	DOWN		6
P26951	IL3RA				DOWN							UP				DOWN	DOWN	DOWN	DOWN		6
P27352	CBLIF:GIF								UP				UP	UP	UP		DOWN	UP			6
P28799	GRN				UP				UP		UP		UP	UP			DOWN				6
P28908	TNFRSF8								UP	UP	UP		UP				UP	UP			6
P29350	PTPN6								DOWN		UP		DOWN	UP			DOWN		UP		6
P29460	IL12B							UP	UP		X		UP	UP			UP				6
P30040	ERP29								DOWN	UP	UP	UP	DOWN	DOWN							6
P30043	BLVRB							DOWN	UP				UP	UP	DOWN		DOWN				6
P30613	PKLR											UP	UP	DOWN	DOWN		UP	UP			6
P31949	S100A11				UP				UP			UP	UP	UP			UP				6
P32970	CD70								UP				UP	UP	UP		UP	UP			6
P34096	RNASE4		UP		UP			UP	UP				UP	UP							6
P35070	BTC								UP			UP	UP	DOWN			UP	UP			6
P35218	CA5A								UP				UP	UP			DOWN	DOWN	DOWN		6
P35475	IDUA				DOWN				UP				UP	DOWN			UP		DOWN		6
P35520	CBS				DOWN				UP			DOWN	UP					UP	DOWN		6
P36507	MAP2K2		UP					UP		UP	UP			UP					UP		6
P38484	IFNGR2				UP			DOWN	UP				UP	DOWN				Male UP/Female DOWN			6
P40259	CD79B								UP				UP	UP	UP		DOWN	DOWN			6
P40933	IL15								UP				UP	UP		DOWN	DOWN	DOWN			6
P42701	IL12RB1								UP				UP	DOWN	UP		UP	DOWN			6
P42830	CXCL5								UP			UP	UP	DOWN			UP	UP			6
P43121	MCAM								UP				UP		UP	UP	UP	UP			6
P43490	NAMPT				UP						UP	DOWN		UP			UP	UP			6
P43652	AFM							DOWN	UP		DOWN		UP	DOWN				UP			6
P45379	TNNT2							UP		UP	UP	UP		UP					UP		6
P45452	MMP13				DOWN				UP				UP	DOWN			UP	UP			6
P48052	CPA2				DOWN				UP				UP	DOWN			UP	UP			6
P49223	SPINT3				DOWN				DOWN				DOWN	DOWN				Male DOWN/Female UP		X	6
P49767	VEGFC				UP				UP		UP		UP	UP			UP				6
P51460	INSL3	X			DOWN				DOWN				DOWN					DOWN		X	6
P51884	LUM		UP					UP		UP	UP			UP					UP		6
P53674	CRYBB1		UP					UP	UP				UP	UP					DOWN		6
P54826	GAS1				UP			UP		UP	UP	UP		UP							6
P58417	NXPH1								UP		UP		UP	UP			DOWN	UP			6
P59282	TPPP2				UP			UP	DOWN				DOWN	UP				UP			6
P59665	DEFA1_DEFA1B:DEFA1								UP			UP	UP	DOWN			DOWN	DOWN			6
P61244	MAX								DOWN			UP	DOWN	DOWN			DOWN	DOWN			6
P63098	PPP3R1								UP		DOWN	UP	UP	UP			DOWN				6
P68400	CSNK2A1				UP				DOWN			DOWN	DOWN	DOWN					DOWN		6
P78539	SRPX	X							UP				UP			UP		UP		X	6
P78556	CCL20					UP			UP				UP	DOWN			DOWN	DOWN			6
P98095	FBLN2	X							UP				UP			DOWN		DOWN		X	6
P98172	EFNB1				UP			UP		UP	UP	UP		UP							6
Q00796	SORD							DOWN	UP				UP		DOWN		DOWN	DOWN			6
Q01105	SET		DOWN					DOWN			DOWN	UP		DOWN					DOWN		6
Q02083	NAAA				UP				UP				UP	UP			DOWN	UP			6
Q03426	MVK								UP				UP	DOWN	DOWN		DOWN	UP			6
Q04760	GLO1				DOWN				DOWN			UP	DOWN				DOWN		DOWN		6
Q05315	CLC								UP				UP	DOWN	UP		DOWN	DOWN			6
Q06830	PRDX1								DOWN			UP	DOWN	UP			DOWN	DOWN			6
Q08334	IL10RB								UP		UP		UP	DOWN	UP		DOWN				6
Q08345	DDR1								UP				UP	DOWN	UP		DOWN	DOWN			6
Q0Z7S8	FABP9								DOWN				DOWN	DOWN	DOWN		DOWN	DOWN			6
Q10471	GALNT2				DOWN				DOWN				DOWN		DOWN		DOWN	DOWN			6
Q10589	BST2								UP				UP	DOWN		DOWN	DOWN	DOWN			6
Q12866	MERTK	X							UP				UP		UP		UP	UP			6
Q12907	LMAN2		UP		UP/DOWN			UP/DOWN			DOWN	UP		DOWN							6
Q13241	KLRD1								UP				UP		UP	UP	UP	UP			6
Q13308	PTK7												UP	DOWN		DOWN	DOWN	DOWN	DOWN		6
Q13421	MSLN								UP				UP		UP		DOWN	DOWN	DOWN		6
Q13651	IL10RA								UP	UP	UP		UP				DOWN	DOWN			6
Q14108	SCARB2				UP				UP				UP	DOWN	UP		DOWN				6
Q14213_Q8NEV9	EBI3_IL27:IL27								UP		UP		UP		UP		UP	UP			6
Q14512	FGFBP1								UP				UP	UP			DOWN	DOWN	DOWN		6
Q14624	ITIH4								UP		UP	UP	UP	UP				DOWN			6
Q14807	KIF22	X						DOWN	UP				UP			UP		UP			6
Q16610	ECM1			DOWN					UP		DOWN		UP	DOWN					DOWN		6
Q16651	PRSS8								UP				UP	UP	UP		UP	UP			6
Q16674	MIA				DOWN				UP		UP		UP				DOWN	DOWN			6
Q16772	GSTA3								UP				UP	DOWN			UP	Male DOWN/Female UP	DOWN		6
Q16790	CA9								UP				UP	DOWN	UP		UP	UP			6
Q24JP5	TMEM132A				DOWN				DOWN			DOWN	DOWN	DOWN				DOWN			6
Q2UY09	COL28A1				UP			UP	UP			UP	UP	UP							6
Q2VWP7	PRTG								UP				UP			DOWN	DOWN	DOWN		X	6
Q4LDE5	SVEP1		UP		UP			UP				UP		UP					UP		6
Q58EX2	SDK2	X							DOWN				DOWN			DOWN		DOWN		X	6
Q5JS37	NHLRC3								UP			DOWN	UP	UP				UP		X	6
Q5T2D2	TREML2				DOWN				DOWN					DOWN	DOWN		UP	UP			6
Q6DN72	FCRL6								UP				UP	DOWN	UP		UP	UP			6
Q6EMK4	VASN								UP				UP	UP	UP		UP	UP			6
Q6GTX8	LAIR1								UP				UP	DOWN	UP		UP	DOWN			6
Q6PCB0	VWA1								UP				UP	DOWN			DOWN	UP	DOWN		6
Q6UWV6	ENPP7		UP		UP				UP				UP	UP			UP				6
Q6UXD5	SEZ6L2								UP			UP	UP			DOWN	DOWN	DOWN			6
Q6UXK5	LRRN1								DOWN				DOWN	DOWN	DOWN		DOWN	DOWN			6
Q6ZMM2	ADAMTSL5	X							DOWN				DOWN			DOWN		DOWN		X	6
Q7KYR7	BTN2A1								UP				UP	DOWN	UP		UP	UP			6
Q7LG56	RRM2B				UP				UP			UP	UP				UP	UP			6
Q7Z6M3	MILR1								UP				UP		UP		DOWN	DOWN	UP		6
Q86U17	SERPINA11								UP			UP	UP		UP		UP	Male UP/Female DOWN			6
Q86Z14	KLB							DOWN	UP				UP	DOWN	UP		UP				6
Q8IUN9	CLEC10A								UP				UP	UP	UP		DOWN	DOWN			6
Q8IZF2	ADGRF5				UP				UP			DOWN	UP	DOWN				DOWN			6
Q8N149	LILRA2								UP				UP	UP	UP		UP	UP			6
Q8N6Q3	CD177				UP				UP		UP		UP				UP	DOWN			6
Q8N8S7	ENAH	X							UP				UP				DOWN	DOWN		X	6
Q8NBP7	PCSK9							DOWN	UP	UP	UP		UP				UP				6
Q8NC01	CLEC1A								UP				UP		UP	DOWN	DOWN	DOWN			6
Q8NFP4	MDGA1								UP				UP	UP			DOWN	DOWN	UP		6
Q8NFT8	DNER								DOWN				DOWN	DOWN	DOWN		UP	DOWN			6
Q8TC05	MDM1				UP			UP				UP		UP				UP	DOWN		6
Q8TD46	CD200R1								DOWN				DOWN	DOWN	DOWN		UP	UP			6
Q8TDQ1	CD300LF								UP				UP	DOWN	UP		DOWN	DOWN			6
Q8TEU8	WFIKKN2				DOWN				UP		UP		UP	UP				DOWN			6
Q8WXI7	MUC16								DOWN				DOWN	UP			DOWN	DOWN	DOWN		6
Q8WXI8	CLEC4D								UP				UP	DOWN	UP		UP	UP			6
Q92484	SMPDL3A							DOWN			DOWN	DOWN	UP	DOWN			UP				6
Q92752	TNR				DOWN								DOWN	DOWN			DOWN	DOWN	DOWN		6
Q92823	NRCAM				DOWN				UP		UP		UP				DOWN	DOWN			6
Q93091	RNASE6				UP			UP	UP				UP	UP				DOWN			6
Q969J5	IL22RA2		DOWN		DOWN						DOWN	DOWN		DOWN					DOWN		6
Q96F46	IL17RA				DOWN				UP				UP				UP	UP	UP		6
Q96FE7	PIK3IP1								UP				UP		UP		UP	UP		X	6
Q96H15	TIMD4							UP	UP				UP	UP			UP	DOWN			6
Q96J42	TXNDC15											UP	UP	UP			DOWN	DOWN	DOWN		6
Q96JP9	CDHR1				UP				DOWN				DOWN		DOWN		DOWN	Male DOWN/Female UP			6
Q96NY8	NECTIN4:PVRL4							UP	UP				UP	UP			DOWN	DOWN			6
Q99536	VAT1							DOWN	UP				UP	DOWN	UP			DOWN			6
Q99538	LGMN				DOWN						DOWN	DOWN		DOWN	DOWN			DOWN			6
Q99584	S100A13				UP			UP	UP				UP	UP				UP			6
Q99650	OSMR								UP				UP		UP		UP	UP	DOWN		6
Q99969	RARRES2								UP	UP	UP		UP	UP	UP						6
Q99972	MYOC								UP				UP	UP	UP		DOWN	DOWN			6
Q9BS26	ERP44				UP				UP				UP	DOWN			UP	UP			6
Q9BSG5	RTBDN				UP				UP				UP		UP		UP	DOWN			6
Q9BY76	ANGPTL4								UP		UP		UP				UP	UP	DOWN		6
Q9BYH1	SEZ6L							UP	UP				UP	UP			DOWN	DOWN			6
Q9BZM5	ULBP2								UP				UP	DOWN	UP		UP		DOWN		6
Q9BZZ2	SIGLEC1								UP				UP	UP	UP		UP	UP			6
Q9C0C4	SEMA4C								UP			DOWN	UP	UP				UP	DOWN		6
Q9GZZ8	LACRT	X	DOWN						DOWN				DOWN	DOWN				Male UP/Female DOWN			6
Q9H2R5	KLK15				DOWN				UP				UP	UP				UP	UP		6
Q9H477	RBKS								UP				UP	DOWN			UP	UP	UP		6
Q9H4D0	CLSTN2								UP				UP	UP	UP		UP	UP			6
Q9H7M9	VSIR:C10orf54							UP	UP				UP	DOWN			DOWN	DOWN			6
Q9HAV7	GRPEL1				UP				UP				UP	DOWN			UP		UP		6
Q9HBG7	LY9								UP		UP		UP	UP			DOWN	Male UP/Female DOWN			6
Q9HC57	WFDC1		UP					UP	UP			UP	UP	UP							6
Q9HCK4	ROBO2				DOWN				UP				UP	DOWN			DOWN	DOWN			6
Q9HCU4	CELSR2	X							DOWN				DOWN			DOWN		DOWN		X	6
Q9HDB5	NRXN3		UP		UP			UP		UP	UP			UP							6
Q9NP99	TREM1		UP		UP			UP				UP		UP					UP		6
Q9NQ88	TIGAR								UP				UP	UP			UP	UP	DOWN		6
Q9NR28	DIABLO				UP			UP		UP	UP			UP			UP				6
Q9NYY1	IL20								DOWN				DOWN	DOWN			UP	UP	DOWN		6
Q9NZA1	CLIC5		DOWN		DOWN				UP				UP	DOWN				Male UP/Female DOWN			6
Q9NZS2	KLRF1	X							UP				UP			UP		UP		X	6
Q9NZV1	CRIM1								UP				UP	UP/DOWN	UP		DOWN	DOWN			6
Q9P0K1	ADAM22								UP				UP		UP		UP	UP	DOWN		6
Q9UBM4	OPTC								UP				UP	DOWN	UP		UP	UP			6
Q9UEW3	MARCO							DOWN	UP				UP	DOWN			UP		UP		6
Q9UH03	SEPTIN3:X3	X							UP				UP	UP				UP		X	6
Q9UHN6	TMEM2:CEMIP2				UP				UP				UP	UP				DOWN	UP		6
Q9UJY5	GGA1				UP				DOWN			UP	DOWN				UP	DOWN			6
Q9UKY0	PRND	X											UP	DOWN		DOWN		DOWN	DOWN		6
Q9ULC4	MCTS1				UP				DOWN			UP	DOWN	UP				DOWN			6
Q9UMF0	ICAM5								UP		UP		UP	UP			DOWN	DOWN			6
Q9UQB8	BAIAP2								UP				UP	UP			UP	UP	UP		6
Q9UQV4	LAMP3				DOWN				UP				UP		UP		UP	UP			6
Q9Y336	SIGLEC9								UP				UP	DOWN			DOWN	UP	UP		6
Q9Y3B8	REXO2				DOWN			DOWN	DOWN			UP	DOWN						DOWN		6
Q9Y570	PPME1								DOWN				DOWN	UP	DOWN		DOWN	DOWN			6
Q9Y5C1	ANGPTL3								UP				UP	UP	UP		DOWN	DOWN			6
Q9Y5W5	WIF1	X											UP			DOWN	DOWN	DOWN		X	6
Q9Y5Y7	LYVE1								UP		UP		UP	DOWN				DOWN	DOWN		6
Q9Y6D9	MAD1L1								UP				UP		UP		DOWN	DOWN	UP		6
Q9Y6Q6	TNFRSF11A				UP				UP			UP	UP				DOWN	DOWN			6
Q9Y6Y9	LY96				DOWN				UP				UP		UP		UP	UP			6
A1L4H1	SSC5D								UP				UP		UP		UP	UP			5
A6NGN9	IGLON5				UP			UP						UP				DOWN	UP		5
O00391	QSOX1				DOWN				UP			DOWN	UP					DOWN			5
O14964	HGS								DOWN				DOWN	DOWN			DOWN	DOWN			5
O15013	ARHGEF10				DOWN			DOWN					UP	DOWN				UP			5
O15182	CETN3								DOWN				DOWN	DOWN				DOWN	DOWN		5
O15455	TLR3								UP				UP	UP			UP	UP			5
O43251	RBFOX2		UP		UP			UP						UP					DOWN		5
O43524	FOXO3								DOWN				DOWN	DOWN			DOWN	DOWN			5
O43570	CA12								UP				UP				DOWN	DOWN		X	5
O43681	ASNA1:GET3				DOWN							UP	DOWN	DOWN				DOWN			5
O43866	CD5L		UP					UP					UP	UP				UP			5
O43921	EFNA2							UP		UP	UP			UP					UP		5
O60232	ZNRD2:SSSCA1								UP				UP			UP		UP		X	5
O60240	PLIN1								UP				UP		UP		UP	UP			5
O60243	HS6ST1				DOWN						UP		UP	DOWN			DOWN				5
O60449	LY75								UP				UP	UP			UP	UP			5
O60462	NRP2								UP				UP	UP			UP	UP			5
O60760	HPGDS							DOWN				DOWN		DOWN			UP	UP			5
O60828	PQBP1								UP				UP	DOWN			DOWN	UP			5
O60880	SH2D1A				DOWN						DOWN		DOWN	DOWN			DOWN				5
O75054	IGSF3								UP				UP	UP			DOWN	DOWN			5
O75339	CILP				UP				UP			UP	UP					UP			5
O75493	CA11												UP	UP	DOWN		DOWN	DOWN			5
O75534	CSDE1				DOWN			DOWN				DOWN		DOWN					DOWN		5
O75594	PGLYRP1				DOWN				UP				UP				DOWN	DOWN			5
O76061	STC2								DOWN				DOWN	DOWN			DOWN	DOWN			5
O76070	SNCG								UP				UP		UP		UP	UP			5
O76096	CST7											UP	UP		UP		DOWN	Male DOWN/Female UP			5
O94768	STK17B				DOWN			DOWN			DOWN			DOWN					UP		5
O95393	BMP10				UP				UP		UP		UP					DOWN			5
O95433	AHSA1								DOWN			UP	DOWN	DOWN				Male DOWN/Female UP			5
O95467	GNAS								DOWN				DOWN	DOWN		DOWN		DOWN			5
O95696	BRD1				UP				DOWN				DOWN					Male UP/Female DOWN	DOWN		5
O95727	CRTAM								UP				UP	UP	UP			Male DOWN/Female UP			5
O95750	FGF19								UP				UP	UP			UP	UP			5
O96013	PAK4				UP							UP		DOWN			UP	UP			5
P00325	ADH1B				DOWN				UP				UP	DOWN				UP			5
P00352	ALDH1A1								UP			UP	UP	DOWN			UP				5
P00519	ABL1				UP				UP				UP				DOWN		DOWN		5
P00568	AK1							DOWN	UP			UP	UP				UP				5
P00736	C1R								UP		UP		UP	UP				UP			5
P00751	CFB							DOWN	UP				UP	DOWN				UP			5
P01024	C3								UP		DOWN	DOWN	UP	UP							5
P01130	LDLR								UP				UP				DOWN	UP	UP		5
P01133	EGF				DOWN	DOWN				DOWN				DOWN			DOWN				5
P01135	TGFA								UP				UP		UP		DOWN	DOWN			5
P01233	CGB:CGA CGB:HCG				X					X	UP			UP					UP		5
P01242	GH2								DOWN				DOWN	UP	DOWN		UP				5
P01258	CALCA								UP				UP		UP		UP	UP			5
P01375	TNF								UP		UP		UP				DOWN	DOWN			5
P01591	JCHAIN								UP				UP				UP	UP	UP		5
P01876	IGHA1		X					X		X	X			UP							5
P01877	IGHA2		X					X		X	X			X							5
P02461	COL3A1		DOWN					DOWN						DOWN				DOWN	DOWN		5
P02462	COL4A1								UP				UP				DOWN	DOWN		X	5
P02647	APOA1							DOWN	UP		DOWN		UP	DOWN							5
P02652	APOA2								UP				UP	DOWN				DOWN	DOWN		5
P02675	FGB				X					X	X	X		DOWN							5
P02679	FGG				X					X	UP	UP		UP							5
P02775	PPBP				UP				UP			UP	UP	DOWN							5
P03952	KLKB1							DOWN			DOWN		UP	DOWN				UP			5
P03973	SLPI		UP					UP		UP	UP			UP							5
P04040	CAT				DOWN			DOWN			UP		UP	UP							5
P04054	PLA2G1B								UP				UP	UP			DOWN	DOWN			5
P04085	PDGFA				UP				UP			UP	UP				UP				5
P04141	CSF2								UP		UP		UP					UP	DOWN		5
P04216	THY1								UP				UP		UP		DOWN	DOWN			5
P04746	AMY2A								UP				UP	UP			UP		UP		5
P04792	HSPB1										DOWN		UP	DOWN			DOWN	DOWN			5
P05067	APP				UP				UP				UP	DOWN			DOWN				5
P05113	IL5								DOWN				DOWN	UP			DOWN	DOWN			5
P05154	SERPINA5								UP		UP	UP	UP					UP			5
P05187	ALPP								UP				UP		UP		UP	UP			5
P05362	ICAM1								UP				UP		UP		UP	DOWN			5
P05412	JUN				DOWN				UP				UP	DOWN			DOWN				5
P05452	CLEC3B		DOWN					DOWN						DOWN				DOWN	DOWN		5
P06276	BCHE							DOWN	UP				UP	DOWN				UP			5
P06681	C2								UP		UP		UP					UP	DOWN		5
P06729	CD2				DOWN				UP				UP	UP					UP		5
P06734	FCER2				DOWN				UP		UP		UP				DOWN				5
P06858	LPL								UP				UP		UP		DOWN	DOWN			5
P06870	KLK1								UP				UP				UP	UP		X	5
P07307	ASGR2				DOWN				UP				UP			DOWN		DOWN			5
P07333	CSF1R								UP		UP		UP	UP				UP			5
P07948	LYN										DOWN	UP		DOWN			DOWN	DOWN			5
P07954	FH								DOWN				DOWN	UP				DOWN	DOWN		5
P08397	HMBS											UP	UP	UP			DOWN	DOWN			5
P08476	INHBA				X					UP	UP			UP					UP		5
P08590	MYL3		UP					UP	UP				UP	UP							5
P08670	VIM							UP					UP		UP		DOWN	DOWN			5
P08727	KRT19								UP				UP		UP		DOWN	DOWN			5
P08758	ANXA5								UP				UP		UP		UP	Male DOWN/Female UP			5
P09038	FGF2								UP				UP	DOWN			DOWN	DOWN			5
P09104	ENO2				UP							DOWN	UP	UP			UP				5
P09496	CLTA								UP				UP	UP			UP	UP			5
P09619	PDGFRB								UP		UP		UP				UP	DOWN			5
P09874	PARP1								UP				UP	DOWN			UP		DOWN		5
P09972	ALDOC		DOWN		DOWN			DOWN						DOWN					DOWN		5
P0C0L4	C4A:C4B				X			DOWN			X	X		X							5
P0C0L5	C4B:C4A				X			DOWN			X	X		X							5
P0CG47	UBB				DOWN			DOWN			UP	UP		UP							5
P10092	CALCB							UP	UP				UP	UP				DOWN			5
P10398	ARAF								DOWN				DOWN	DOWN				DOWN	DOWN		5
P10586	PTPRF								UP				UP		UP		UP	Male DOWN/Female UP			5
P10643	C7								UP		UP		UP	DOWN				UP			5
P11047	LAMC1				X					X	X			X					X		5
P12104	FABP2								UP				UP	UP	UP		DOWN				5
P12318	FCGR2A								UP				UP	DOWN			UP	UP			5
P12532	CKMT1A_CKMT1B:CKMT1A:CKMT1B								UP				UP	DOWN			UP	UP			5
P13236	CCL4					UP			UP				UP				UP	UP			5
P13598	ICAM2										UP	DOWN	UP	DOWN			UP				5
P13727	PRG2							UP	UP				UP	UP					DOWN		5
P13747	HLA-E:HLA								UP				UP		UP		DOWN	UP			5
P14091	CTSE								UP				UP	UP				DOWN	UP		5
P14209	CD99								UP				UP		UP		UP	UP			5
P14621	ACYP2		UP		UP			UP				UP		UP							5
P14625	HSP90B1								DOWN				DOWN	DOWN			DOWN	DOWN			5
P15086	CPB1								UP				UP	UP			DOWN		UP		5
P15144	ANPEP												UP	UP	DOWN		DOWN	DOWN			5
P15289	ARSA								UP				UP	DOWN			UP	UP			5
P15509	CSF2RA								UP				UP	DOWN	UP		DOWN				5
P15514	AREG								UP			UP	UP				UP	UP			5
P15814	IGLL1		DOWN		DOWN			DOWN						DOWN					DOWN		5
P15848	ARSB				DOWN						DOWN		DOWN	DOWN				DOWN			5
P16278	GLB1								UP				UP	DOWN			UP	Male DOWN/Female UP			5
P16435	POR							DOWN			DOWN	DOWN		DOWN					DOWN		5
P16870	CPE								UP				UP	DOWN	UP		UP				5
P17538	CTRB1				UP				UP				UP				UP	UP			5
P18428	LBP								UP				UP				DOWN	DOWN	DOWN		5
P18827	SDC1								UP				UP			DOWN	DOWN	DOWN			5
P18850	ATF6		DOWN		DOWN			DOWN						DOWN					DOWN		5
P19878	NCF2								UP				UP	UP			DOWN	DOWN			5
P20155	SPINK2								UP				UP	DOWN				DOWN		X	5
P20160	AZU1											UP	UP	UP			DOWN	DOWN			5
P20231	TPSB2		UP		UP					UP	UP			UP							5
P20273	CD22								UP			UP	UP				UP	UP			5
P20711	DDC								UP		DOWN		UP				UP	UP			5
P20718	GZMH								UP				UP	DOWN			UP		DOWN		5
P20809	IL11								UP				UP	DOWN			DOWN	UP			5
P20823	HNF1A								DOWN				DOWN	DOWN				DOWN	UP		5
P20827	EFNA1								UP				UP		UP		DOWN	DOWN			5
P21815	IBSP				DOWN						UP	UP/DOWN		UP					DOWN		5
P21854	CD72							UP	UP				UP					UP	DOWN		5
P21964	COMT							DOWN					UP	DOWN			UP	UP			5
P22466	GAL								DOWN				DOWN	DOWN			UP	DOWN			5
P23141	CES1								UP				UP	DOWN			UP	UP			5
P23515	OMG								UP					UP			UP	UP		X	5
P23560	BDNF				UP				UP			UP	UP					UP			5
P24001	IL32								UP				UP	DOWN	UP		DOWN				5
P24071	FCAR				DOWN				UP				UP	DOWN			DOWN				5
P24158	PRTN3				DOWN						UP		UP				UP		DOWN		5
P24394	IL4R								UP				UP		UP		DOWN		DOWN		5
P25116	F2R					UP			UP				UP				UP	UP			5
P25311	AZGP1				DOWN			UP				UP		UP					DOWN		5
P25391	LAMA1				X				DOWN	X	X		DOWN								5
P27487	DPP4								UP				UP	DOWN			DOWN	DOWN			5
P27695	APEX1								UP			UP	UP				DOWN	UP			5
P28827	PTPRM	X							UP				UP				UP	UP			5
P28838	LAP3								UP				UP	UP			UP	UP			5
P28906	CD34				UP				UP				UP				DOWN	DOWN			5
P29323	EPHB2							UP		UP	UP	UP		UP							5
P29459_P29460	IL12A_IL12B:IL12A:IL12B								UP				UP	DOWN			DOWN	DOWN			5
P29475	NOS1								UP				UP		UP		DOWN	UP			5
P29965	CD40LG											UP	UP	DOWN			DOWN	DOWN			5
P30086	PEBP1											UP	UP	UP			UP	UP			5
P30519	HMOX2				UP				UP				UP	DOWN			UP				5
P31997	CEACAM8								UP				UP	UP			DOWN	Male DOWN/Female UP			5
P32456	GBP2								UP				UP	UP			DOWN	DOWN			5
P32926	DSG3								DOWN				DOWN		DOWN		DOWN	DOWN			5
P32942	ICAM3								UP				UP	DOWN			UP	UP			5
P32971	TNFSF8								UP		UP	UP	UP					UP			5
P33151	CDH5				DOWN				UP				UP	DOWN			DOWN				5
P33241	LSP1								UP				UP		UP		UP	UP			5
P33681	CD80								UP				UP	UP				DOWN	DOWN		5
P35225	IL13								DOWN				DOWN	DOWN			DOWN	DOWN			5
P35609	ACTN2		UP					UP	UP				UP	UP							5
P35916	FLT4								UP				UP	DOWN			UP	UP			5
P36269	GGT5								UP				UP		UP		DOWN	DOWN			5
P36955	SERPINF1				DOWN				UP		UP		UP					DOWN			5
P37108	SRP14								UP				UP	UP			UP	UP			5
P37173	TGFBR2								UP				UP		UP		UP	UP			5
P37840	SNCA				UP							UP	UP	UP				DOWN			5
P39748	FEN1								UP				UP				UP	UP	DOWN		5
P39905	GDNF								UP				UP		UP		UP	Male UP/Female DOWN			5
P40189	IL6ST				UP				UP		UP		UP				DOWN				5
P42081	CD86								DOWN			DOWN	DOWN	DOWN				DOWN			5
P42331	ARHGAP25				UP							UP		DOWN			DOWN	DOWN			5
P42575	CASP2				UP				DOWN				DOWN	DOWN			DOWN				5
P43220	GLP1R							DOWN	DOWN				DOWN	DOWN				UP			5
P43251	BTD							DOWN	DOWN			DOWN	DOWN	DOWN							5
P45984	MAPK9								UP				UP	DOWN			UP	UP			5
P48730	CSNK1D				UP				DOWN				DOWN	DOWN				DOWN			5
P49788	RARRES1				UP				UP				UP				UP	DOWN			5
P49961	ENTPD1		UP		UP			UP						UP					UP		5
P50120	RBP2								UP				UP		UP		DOWN	DOWN			5
P50135	HNMT								UP				UP		UP		UP	UP			5
P50591	TNFSF10					UP			UP				UP				DOWN	DOWN			5
P51161	FABP6								UP				UP		UP		UP	DOWN			5
P51452	DUSP3										DOWN	UP		UP			DOWN	UP			5
P52848	NDST1				DOWN			DOWN						DOWN				DOWN	DOWN		5
P53582	METAP1								DOWN				DOWN	DOWN	DOWN		UP				5
P54296	MYOM2				UP				UP				UP	UP				DOWN			5
P55001	MFAP2		UP		UP			UP						UP					DOWN		5
P55010	EIF5				UP						UP		DOWN	UP				UP			5
P55058	PLTP								UP				UP	DOWN			DOWN	DOWN			5
P55808	XG							UP	UP				UP				DOWN	DOWN			5
P58400	NRXN1				DOWN			UP			UP	UP		UP							5
P59901	LILRA4				UP			DOWN	DOWN				DOWN	DOWN							5
P60484	PTEN				UP						UP	UP		DOWN				DOWN			5
P60604	UBE2G2				UP					UP	UP	UP		DOWN							5
P61218	POLR2F								UP				UP		UP		DOWN	DOWN			5
P61812	TGFB2				UP				UP				UP	DOWN				DOWN			5
P62166	NCS1								UP				UP		UP		UP	UP			5
P63241	EIF5A				UP							UP		UP			DOWN	DOWN			5
P78380	OLR1					UP			UP		UP		UP				UP				5
P80075	CCL8								UP				UP	UP			DOWN	DOWN			5
P98073	TMPRSS15				UP				UP				UP	DOWN			UP				5
P98161	PKD1	X							UP				UP					UP		X	5
Q01469	FABP5								UP		UP		UP				DOWN	DOWN			5
Q01844	EWSR1		UP		UP			UP				UP		UP							5
Q01995	TAGLN		UP					UP				UP		UP					UP		5
Q02747	GUCA2A								UP				UP		UP		UP	DOWN			5
Q02763	TEK				DOWN									DOWN			DOWN	DOWN	DOWN		5
Q04756	HGFAC								UP			DOWN	UP	UP				UP			5
Q04759	PRKCQ								DOWN				DOWN	DOWN			DOWN	DOWN			5
Q06323	PSME1				UP						UP		UP	UP			UP				5
Q06609	RAD51				DOWN				UP		UP		UP					DOWN			5
Q07075	ENPEP								DOWN				DOWN	UP				DOWN	DOWN		5
Q08380	LGALS3BP								UP		UP		UP	DOWN				DOWN			5
Q08830	FGL1								UP			UP	UP	UP				DOWN			5
Q10588	BST1				DOWN						DOWN		DOWN				DOWN	DOWN			5
Q11128	FUT5				UP					UP	UP	UP		UP							5
Q11201	ST3GAL1				UP				UP				UP				DOWN	DOWN			5
Q12846	STX4							UP	UP				UP	DOWN			UP				5
Q13007	IL24												UP	DOWN			UP	UP	UP		5
Q13093	PLA2G7								DOWN				DOWN	DOWN			DOWN	DOWN			5
Q13105	ZBTB17								UP				UP		UP		UP	DOWN			5
Q13145	BAMBI								UP				UP	UP			UP	DOWN			5
Q13158	FADD							DOWN					UP	DOWN			UP		UP		5
Q13275	SEMA3F								UP				UP		UP		UP	DOWN			5
Q13332	PTPRS				DOWN				DOWN				DOWN				DOWN	Male UP/Female DOWN			5
Q13428	TCOF1								UP				UP			DOWN		DOWN		X	5
Q13443	ADAM9								UP		UP		UP	DOWN				DOWN			5
Q13444	ADAM15								UP				UP	UP/DOWN			UP	UP			5
Q13478	IL18R1								UP		UP		UP				UP	DOWN			5
Q14116	IL18								UP				UP	UP			UP	UP			5
Q14118	DAG1								UP				UP	UP			UP	UP			5
Q14210	LY6D								UP				UP		UP		UP	UP			5
Q14435	GALNT3				UP				DOWN				DOWN				DOWN	DOWN			5
Q14982	OPCML		UP					UP			DOWN			UP					UP		5
Q15043	SLC39A14								UP				UP		UP		DOWN	DOWN			5
Q15116	PDCD1								UP				UP				DOWN	DOWN		X	5
Q15465	SHH								UP			UP	UP	DOWN				DOWN			5
Q15846	CLUL1								UP				UP		UP		UP	UP			5
Q15848	ADIPOQ								UP	UP	UP		UP	UP							5
Q16552	IL17A				UP				UP				UP				DOWN	DOWN			5
Q16619	CTF1								DOWN				DOWN	DOWN			DOWN	DOWN			5
Q16623	STX1A							UP			DOWN	DOWN		UP					UP		5
Q16719	KYNU								UP				UP	DOWN			UP	UP			5
Q16740	CLPP								UP				UP	DOWN			UP	UP			5
Q16762	TST				DOWN								DOWN	UP			UP	UP			5
Q16773	KYAT1:CCBL1								UP				UP	DOWN			UP	UP			5
Q16775	HAGH								UP				UP	UP	DOWN		UP				5
Q16853	AOC3								UP				UP		UP		DOWN	UP			5
Q1L6U9	MSMP		DOWN		DOWN							DOWN		DOWN					DOWN		5
Q3KPI0	CEACAM21								UP				UP	DOWN			UP	UP			5
Q495A1	TIGIT							UP	UP				UP	DOWN					UP		5
Q53H47	SETMAR								UP				UP		UP		UP		DOWN		5
Q5JTV8	TOR1AIP1				UP				UP				UP	DOWN				UP			5
Q5ZPR3	CD276								UP				UP		UP		UP	UP			5
Q68D85	NCR3LG1				DOWN				UP				UP	UP				UP			5
Q68DV7	RNF43				DOWN				UP				UP	DOWN				DOWN			5
Q6EBC2	IL31				DOWN				DOWN				DOWN	DOWN				UP			5
Q6EIG7	CLEC6A								UP				UP		UP		UP	Male UP/Female DOWN			5
Q6GTS8	PM20D1								DOWN				DOWN		DOWN		UP	UP			5
Q6ISS4	LAIR2								UP				UP	UP			UP	Male UP/Female DOWN			5
Q6UXC1	MAMDC4	X							UP				UP			UP		UP			5
Q6UXG3	CD300LG								UP				UP		UP		UP	DOWN			5
Q6YHK3	CD109								UP		UP		UP				UP	UP			5
Q6ZMH5	SLC39A5								UP				UP		UP		UP	UP			5
Q6ZMJ4	IL34								UP		UP		UP				UP	DOWN			5
Q6ZN66	GBP6				DOWN				DOWN				DOWN	DOWN				UP			5
Q7L0J3	SV2A							DOWN	DOWN				DOWN	DOWN				DOWN			5
Q7Z408	CSMD2		UP		UP			UP				UP		UP							5
Q7Z4W1	DCXR							DOWN	UP				UP	DOWN			DOWN				5
Q7Z5L0	VMO1								UP				UP		UP		UP	UP			5
Q7Z7D3	VTCN1								DOWN				DOWN			DOWN	DOWN	DOWN			5
Q86SJ2	AMIGO2										UP			DOWN	DOWN		DOWN	DOWN			5
Q86SJ6	DSG4								DOWN				DOWN		DOWN		DOWN	UP			5
Q86TH1	ADAMTSL2								UP				UP	UP				DOWN	DOWN		5
Q86WD7	SERPINA9				DOWN				UP				UP	UP			UP				5
Q8IU54	IFNL1								UP				UP	DOWN			DOWN	DOWN			5
Q8IW75	SERPINA12				DOWN								DOWN				UP	UP	UP		5
Q8IWL2	SFTPA1								UP				UP		UP		DOWN	DOWN			5
Q8IWV2	CNTN4								UP		UP		UP				DOWN	DOWN			5
Q8IX05	CD302								UP				UP		UP		UP	UP			5
Q8IYJ0	PIANP				DOWN			UP			UP	UP		UP							5
Q8N2G4	LYPD1								DOWN				DOWN	UP			DOWN	DOWN			5
Q8N386	LRRC25								UP				UP	DOWN			DOWN	DOWN			5
Q8N6G6	ADAMTSL1		UP					UP				DOWN		UP					UP		5
Q8N6P7	IL22RA1								UP			UP	UP	DOWN			UP				5
Q8N729	NPW		UP		UP			UP				UP		UP							5
Q8N8U9	BMPER								UP				UP	UP		DOWN		DOWN			5
Q8N9I9	DTX3								UP				UP		UP		UP	UP			5
Q8NBI3	DRAXIN								UP				UP		UP		DOWN	Male DOWN/Female UP			5
Q8NBK3	SUMF1		UP		UP			UP						UP				Male UP/Female DOWN			5
Q8NI22	MCFD2				UP				UP				UP				DOWN	DOWN			5
Q8TCS8	PNPT1								DOWN				DOWN			DOWN	DOWN	DOWN			5
Q8TCZ2	CD99L2								UP				UP	DOWN			DOWN	DOWN			5
Q8TD06	AGR3								UP				UP	UP			DOWN	DOWN			5
Q8TDL5	BPIFB1								UP				UP	UP			UP	DOWN			5
Q8TF65	GIPC2	X							UP				UP					UP		X	5
Q8WTQ1	DEFB104A_DEFB104B:DEFB104A							DOWN	DOWN				DOWN	DOWN				DOWN			5
Q8WTT0	CLEC4C								DOWN				DOWN	DOWN			UP		DOWN		5
Q8WTU2	SSC4D								DOWN				DOWN				DOWN	DOWN		X	5
Q8WVN6	SECTM1				UP			UP		UP	UP			UP							5
Q8WW52	FAM151A		DOWN		DOWN			DOWN						DOWN					DOWN		5
Q8WWY7	WFDC12								UP				UP		UP		UP	Male DOWN/Female UP			5
Q8WYN0	ATG4A								DOWN				DOWN		DOWN		DOWN	DOWN			5
Q92520	FAM3C								UP				UP		UP		UP	UP			5
Q92820	GGH								UP				UP	DOWN			DOWN	DOWN			5
Q92859	NEO1				UP				UP				UP					Male DOWN/Female UP	UP		5
Q969D9	TSLP											UP	DOWN		DOWN		DOWN	DOWN			5
Q969P0	IGSF8								UP				UP	UP			DOWN	DOWN			5
Q96DR5	BPIFA2								UP				UP	DOWN				UP	UP		5
Q96FQ6	S100A16							UP	UP				UP	UP			UP				5
Q96HD1	CRELD1								UP		UP		UP	UP				DOWN			5
Q96I15	SCLY								DOWN				DOWN				DOWN	DOWN		X	5
Q96I82	KAZALD1								UP				UP	DOWN			DOWN	DOWN			5
Q96IY4	CPB2							DOWN	UP				UP	DOWN				UP			5
Q96LA6	FCRL1				DOWN									DOWN	DOWN		DOWN	DOWN			5
Q96LC7	SIGLEC10								UP				UP		UP		UP	UP			5
Q96MK3	FAM20A				UP				UP				UP	UP				DOWN			5
Q96MM7	HS6ST2				DOWN				UP				UP	UP				DOWN			5
Q96PL1	SCGB3A2								UP				UP		UP		UP	UP			5
Q96PX8	SLITRK1							UP	UP				UP	UP				DOWN			5
Q96QR1	SCGB3A1							UP	UP				UP	UP				DOWN			5
Q96R05	RBP7								UP			UP	UP	UP				DOWN			5
Q96RD9	FCRL5								DOWN				DOWN		DOWN		DOWN	DOWN			5
Q96SM3	CPXM1				UP				UP				UP				UP	UP			5
Q96T91	GPHA2				UP				UP				UP	DOWN				UP			5
Q99075	HBEGF					UP						UP		DOWN			DOWN	DOWN			5
Q99674	CGREF1								UP				UP	DOWN	UP		UP				5
Q99717	SMAD5								UP				UP		UP		UP	UP			5
Q99895	CTRC				UP								DOWN	DOWN			DOWN	UP			5
Q9BPX1	HSD17B14								UP				UP	UP				DOWN	DOWN		5
Q9BQT9	CLSTN3				UP				UP			UP	UP	UP							5
Q9BS40	LXN								UP				UP			UP	UP	UP			5
Q9BUP0	EFHD1	X							UP				UP					UP	UP		5
Q9BX67	JAM3				UP				UP		UP	UP	UP								5
Q9BXJ7	AMN								UP				UP	UP			DOWN	Male UP/Female DOWN			5
Q9BXN2	CLEC7A								UP			UP	UP	DOWN	UP						5
Q9BYC5	FUT8								UP				UP	DOWN			UP	DOWN			5
Q9GZX6	IL22								UP		UP		UP	UP				UP			5
Q9H0P0	NT5C3A								UP				UP	UP			UP	UP			5
Q9H0R8	GABARAPL1		UP		UP			UP				UP		UP							5
Q9H1U4	MEGF9								DOWN				DOWN		DOWN		UP	UP			5
Q9H3G5	CPVL								UP				UP	DOWN			DOWN	DOWN			5
Q9H3K6	BOLA2_BOLA2B:BOLA2								UP			DOWN	UP	UP				DOWN			5
Q9H6Z4	RANBP3		UP		UP			UP				UP		UP							5
Q9H772	GREM2		UP		UP			UP				UP		UP							5
Q9HB63	NTN4		DOWN		DOWN						DOWN			DOWN					DOWN		5
Q9HBB8	CDHR5								DOWN			UP		DOWN			UP	UP			5
Q9HCM2	PLXNA4												UP	DOWN			DOWN	UP	UP		5
Q9HCY8	S100A14								UP				UP	UP				UP	UP		5
Q9NP70	AMBN				UP				DOWN				DOWN				DOWN	UP			5
Q9NP79	VTA1								DOWN			UP	DOWN				DOWN	DOWN			5
Q9NR61	DLL4							UP			UP			UP				DOWN	UP		5
Q9NRA1	PDGFC												UP	DOWN			DOWN	DOWN	DOWN		5
Q9NRM6	IL17RB								UP				UP		UP		UP	UP			5
Q9NRR1	CYTL1	X											UP			DOWN		DOWN		X	5
Q9NS62	THSD1		DOWN		DOWN								DOWN	DOWN				DOWN			5
Q9NS71	GKN1								UP				UP	DOWN			UP	UP			5
Q9NS85	CA10		DOWN		DOWN			DOWN				DOWN		DOWN							5
Q9NS98	SEMA3G							DOWN	UP				UP	DOWN				DOWN			5
Q9NUW8	TDP1				UP				UP				UP	DOWN				UP			5
Q9NVD7	PARVA		UP		UP			UP				UP		UP							5
Q9NXA8	SIRT5				UP							DOWN		UP			UP	UP			5
Q9NXV2	KCTD5				DOWN				UP				UP	DOWN				UP			5
Q9NXW2	DNAJB12		UP		UP							UP		UP					DOWN		5
Q9NY25	CLEC5A								UP				UP		UP		UP	UP			5
Q9P2E7	PCDH10		UP		UP			UP						UP/DOWN					UP		5
Q9UBC9	SPRR3	X							UP				UP					Male DOWN/Female UP		X	5
Q9UGN4	CD300A							UP	UP				UP	UP				DOWN			5
Q9UHA7	IL36A								DOWN		UP		DOWN	UP				DOWN			5
Q9UHF1	EGFL7								UP				UP		UP		DOWN	DOWN			5
Q9UHL4	DPP7								UP				UP	DOWN			UP		UP		5
Q9UIB8	CD84								DOWN		UP		DOWN				UP	UP			5
Q9UK05	GDF2								UP		DOWN		UP				DOWN	DOWN			5
Q9UKR3	KLK13								DOWN				DOWN	UP			DOWN	DOWN			5
Q9UNE0	EDAR											UP	DOWN	DOWN			UP	UP			5
Q9UNK0	STX8				UP			UP					UP	DOWN			UP				5
Q9Y275	TNFSF13B				DOWN				UP				UP				DOWN	DOWN			5
Q9Y279	VSIG4								UP				UP		UP		UP	UP			5
Q9Y2E5	MAN2B2								UP				UP	UP				UP	UP		5
Q9Y2J8	PADI2								UP				UP				DOWN	DOWN		X	5
Q9Y2V2	CARHSP1								UP				UP	UP			UP	UP			5
Q9Y3D6	FIS1								UP				UP	DOWN			DOWN	DOWN			5
Q9Y478	PRKAB1				X								UP	X			DOWN	DOWN			5
Q9Y5L3	ENTPD2								UP				UP	DOWN			DOWN	DOWN			5
Q9Y639	NPTN								UP				UP	UP			DOWN	Male DOWN/Female UP			5
Q9Y646	CPQ							DOWN	UP				UP	UP				UP			5
A1KZ92	PXDNL								UP				UP	DOWN				DOWN			4
A4D1B5	GSAP								DOWN				DOWN				DOWN	DOWN			4
A6NM11	LRRC37A2				DOWN				UP				UP	DOWN							4
A8MVW0	FAM171A2							DOWN	DOWN				DOWN	DOWN							4
O00175	CCL24								UP				UP				DOWN	DOWN			4
O00194	RAB27B								DOWN				DOWN	DOWN				DOWN			4
O00399	DCTN6								DOWN				DOWN				DOWN	DOWN			4
O00453	LST1				UP			UP				UP		UP							4
O00602	FCN1								UP				UP	UP				UP			4
O00748	CES2								UP				UP				DOWN	DOWN			4
O14618	CCS												UP	DOWN			DOWN	UP			4
O14798	TNFRSF10C								UP				UP				UP	UP			4
O14828	SCAMP3								UP				UP				UP	UP			4
O14917	PCDH17								UP				UP				DOWN	DOWN			4
O14967	CLGN								UP				UP	DOWN				DOWN			4
O15146	MUSK				UP							DOWN		UP					UP		4
O15263	DEFB4A_DEFB4B:DEFB4A								UP				UP		DOWN			DOWN			4
O15264	MAPK13				UP				UP				UP	UP							4
O15354	GPR37								UP				UP		UP			DOWN			4
O15382	BCAT2								DOWN				DOWN	DOWN				Male UP/Female DOWN			4
O43184	ADAM12								UP				UP	DOWN				DOWN			4
O43186	CRX								DOWN				DOWN				DOWN	DOWN			4
O43252	PAPSS1				DOWN							UP		DOWN					UP		4
O43320	FGF16								UP			UP	UP					UP			4
O43464	HTRA2				UP									DOWN			DOWN	DOWN			4
O43505	B4GAT1								UP				UP				UP	UP			4
O43508	TNFSF12								UP				UP				UP	DOWN			4
O43583	DENR								DOWN				DOWN	UP				UP			4
O43597	SPRY2								DOWN				DOWN				DOWN	DOWN			4
O43663	PRC1												DOWN	DOWN				DOWN	UP		4
O43699	SIGLEC6								UP				UP				UP	UP			4
O43707	ACTN4								UP				UP				DOWN	DOWN			4
O43896	KIF1C								UP				UP	DOWN				DOWN			4
O60235	TMPRSS11D							DOWN	UP				UP	DOWN							4
O60238	BNIP3L								UP				UP	DOWN				UP			4
O60242	ADGRB3								UP				UP		UP		UP				4
O60330	PCDHGA12		UP					UP						UP					DOWN		4
O60437	PPL								UP				UP			DOWN		DOWN			4
O60469	DSCAM								UP		UP		UP					Male UP/Female DOWN			4
O75023	LILRB5								UP				UP				UP	UP			4
O75071	EFCAB14								UP				UP	DOWN				UP			4
O75116	ROCK2				UP							UP		UP					DOWN		4
O75344	FKBP6				DOWN			DOWN						DOWN					UP		4
O75460	ERN1								DOWN				DOWN	DOWN				UP			4
O75475	PSIP1								UP				UP	UP			DOWN				4
O75629	CREG1								UP				UP	DOWN			UP				4
O75781	PALM								UP				UP	DOWN				DOWN			4
O75787	ATP6AP2								UP				UP			DOWN	DOWN				4
O75815	BCAR3							DOWN			DOWN	DOWN		DOWN							4
O75973	C1QL1		UP					UP						UP					UP		4
O76083	PDE9A									UP	UP			UP					DOWN		4
O94760	DDAH1								UP				UP				UP	UP			4
O94766	B3GAT3				DOWN			DOWN						DOWN				Male DOWN/Female UP			4
O95157	NXPH3								UP				UP					DOWN	DOWN		4
O95183	VAMP5								UP				UP				UP	DOWN			4
O95185	UNC5C				UP					UP	UP			UP							4
O95196	CSPG5	X							DOWN				DOWN					DOWN			4
O95352	ATG7				UP							DOWN		UP					DOWN		4
O95429	BAG4				UP				UP				UP	UP							4
O95460	MATN4		DOWN		DOWN									DOWN					DOWN		4
O95760	IL33								UP				UP				DOWN	UP			4
O95825	CRYZL1				UP				DOWN				DOWN	DOWN							4
O95866	G6B:MPIG6B				UP							UP		DOWN			DOWN				4
O95988	TCL1B												DOWN	DOWN			DOWN	DOWN			4
P00390	GSR								UP				UP	DOWN				DOWN			4
P00441	SOD1										UP	UP	DOWN				UP				4
P00918	CA2								UP				UP		DOWN		UP				4
P01138	NGF												UP	UP			UP	UP			4
P01266	TG								UP				UP	UP				DOWN			4
P01303	NPY								UP				UP				DOWN	DOWN			4
P01584	IL1B								UP				UP	DOWN			UP				4
P02654	APOC1								UP				UP	DOWN				DOWN			4
P02743	APCS										UP		UP	DOWN				UP			4
P02749	APOH								UP				UP				DOWN	DOWN			4
P04004	VTN				DOWN						DOWN	DOWN		DOWN							4
P04066	FUCA1								UP				UP				UP	Male DOWN/Female UP			4
P04180	LCAT								UP				UP	DOWN				DOWN			4
P04406	GAPDH										UP	UP						DOWN	DOWN		4
P04626	ERBB2								UP				UP				DOWN	DOWN			4
P05000	IFNW1								DOWN				DOWN	UP				UP			4
P05026	ATP1B1								DOWN				DOWN	DOWN				Male DOWN/Female UP			4
P05090	APOD										UP		DOWN	DOWN				UP			4
P05160	F13B								UP				UP	DOWN				UP			4
P05305	EDN1								UP				UP	UP				DOWN			4
P05455	SSB				UP								DOWN				UP	UP			4
P06132	UROD								DOWN				DOWN	UP				DOWN			4
P06280	GLA								UP				UP	DOWN				DOWN			4
P06703	S100A6				DOWN			DOWN				UP		DOWN							4
P06727	APOA4								UP				UP	UP				DOWN			4
P06731	CEACAM5								UP				UP				UP	UP			4
P07204	THBD								UP				UP		UP		DOWN				4
P07225	PROS1								UP				UP	DOWN				UP			4
P07332	FES								UP				UP				UP	UP			4
P07358	C8B				X				UP				UP	DOWN							4
P07492	GRP								UP				UP	DOWN				DOWN			4
P07602	PSAP								UP				UP	UP				DOWN			4
P07738	BPGM				DOWN			DOWN				UP		UP							4
P08263	GSTA1								UP				UP				DOWN	DOWN			4
P08473	MME								UP				UP				DOWN	DOWN			4
P08603	CFH								UP		UP		UP	DOWN							4
P08949	NMB				UP			UP						UP					UP		4
P09093	CELA3A								UP				UP				DOWN	DOWN			4
P09105	HBQ1								DOWN				DOWN				DOWN	DOWN			4
P09110	ACAA1								UP				UP	UP			UP				4
P09683	SCT								UP				UP					DOWN	UP		4
P09693	CD3G								DOWN				DOWN					UP	UP		4
P09758	TACSTD2								UP				UP	UP/DOWN					UP		4
P09769	FGR				DOWN								UP	DOWN			UP				4
P0C7M8	CLEC2L				UP									DOWN				UP	UP		4
P0C862	C1QTNF9								UP				UP	DOWN				DOWN			4
P0DN86	CGB3_CGB5_CGB8								UP				UP					Male DOWN/Female UP		X	4
P10301	RRAS								DOWN				DOWN	DOWN				DOWN			4
P10415	BCL2								UP			UP	UP					UP			4
P10636	MAPT												UP	DOWN			DOWN	UP			4
P10746	UROS											UP	UP	UP				DOWN			4
P10747	CD28								UP				UP				UP	Male UP/Female DOWN			4
P10909	CLU								UP		UP		UP	UP							4
P11215	ITGAM								UP				UP		UP		DOWN				4
P11279	LAMP1								UP				UP					UP	UP		4
P11310	ACADM								DOWN				DOWN	DOWN				UP			4
P12004	PCNA								DOWN				DOWN	DOWN				DOWN			4
P12273	PIP		DOWN					DOWN						DOWN					DOWN		4
P12821	ACE								UP				UP					DOWN	DOWN		4
P13232	IL7								DOWN			UP	DOWN					UP			4
P13497	BMP1							DOWN			DOWN	DOWN		DOWN							4
P13611	VCAN								UP				UP		UP		UP				4
P13671	C6				DOWN					UP	X			UP							4
P13688	CEACAM1				UP								UP				UP	UP			4
P14174	MIF										UP		DOWN	UP			DOWN				4
P14649	MYL6B		UP					UP						UP				UP			4
P14784	IL2RB				DOWN									UP			DOWN	DOWN			4
P15151	PVR								UP				UP				DOWN	DOWN			4
P15248	IL9				UP						UP			UP				UP			4
P15311	EZR								UP				UP	DOWN				DOWN			4
P16152	CBR1		UP		UP			UP						UP							4
P17301	ITGA2								UP				UP	UP				DOWN			4
P17655	CAPN2		UP		UP			UP						UP							4
P17676	CEBPB								UP				UP	DOWN			DOWN				4
P17927	CR1								UP				UP	DOWN				DOWN			4
P18031	PTPN1				DOWN						UP			DOWN			UP				4
P19174	PLCG1				DOWN						DOWN	UP		DOWN							4
P19440	GGT1								UP				UP				UP	DOWN			4
P19876	CXCL3											UP	DOWN				UP	UP			4
P19961	AMY2B								UP				UP	UP			DOWN				4
P20061	TCN1								DOWN				DOWN	DOWN				DOWN			4
P20700	LMNB1								UP			UP	UP	DOWN							4
P20701	ITGAL								UP				UP	DOWN				UP			4
P20807	CAPN3				DOWN				UP				UP					DOWN			4
P21217_Q11128	FUT3_FUT5:FUT5								UP				UP		UP		DOWN				4
P21589	NT5E								UP				UP				UP	UP			4
P21781	FGF7				UP						UP	UP						DOWN			4
P21980	TGM2													UP	DOWN		DOWN	DOWN			4
P22307	SCP2								DOWN				DOWN				DOWN	DOWN			4
P22792	CPN2							DOWN				DOWN		DOWN					UP		4
P22894	MMP8										DOWN		UP	DOWN			DOWN				4
P23229	ITGA6								DOWN				DOWN		DOWN			UP			4
P23276	KEL								UP				UP	DOWN				DOWN			4
P23352	KAL1:ANOS1				UP			UP				DOWN		UP							4
P23435	CBLN1				DOWN				DOWN				DOWN					DOWN			4
P23468	PTPRD		DOWN		DOWN									UP					DOWN		4
P23526	AHCY								UP				UP				UP	UP			4
P23921	RRM1				DOWN							UP		UP					DOWN		4
P24666	ACP1								UP			UP	UP					UP			4
P25189	MPZ				DOWN			UP				UP							DOWN		4
P25685	DNAJB1											UP	UP	DOWN			UP				4
P25686	DNAJB2				UP							UP		DOWN				DOWN			4
P25787	PSMA2				UP					UP	UP	DOWN									4
P25942	CD40					UP			UP				UP				UP				4
P26022	PTX3					UP							UP				DOWN	DOWN			4
P26440	IVD												DOWN	DOWN			DOWN	Male UP/Female DOWN			4
P26715	KLRC1								DOWN				DOWN	DOWN				Male DOWN/Female UP			4
P26718	KLRK1								UP				UP	DOWN				DOWN			4
P26885	FKBP2				DOWN							UP		DOWN					UP		4
P26927	MST1										UP			DOWN				DOWN		X	4
P26992	CNTFR				DOWN			UP			UP			UP							4
P27169	PON1								DOWN				DOWN	DOWN				DOWN			4
P27540	ARNT								DOWN				DOWN				DOWN	DOWN			4
P27918	CFP		DOWN		DOWN									DOWN				DOWN			4
P28482	MAPK1				UP							UP		DOWN					DOWN		4
P29218	IMPA1												DOWN	UP			UP	UP			4
P29279	CCN2:CTGF								UP				UP	DOWN			DOWN				4
P29373	CRABP2							UP				UP		UP					DOWN		4
P29466	CASP1								UP				UP				UP	UP			4
P29474	NOS3								UP				UP				DOWN	DOWN			4
P29597	TYK2				DOWN						UP	UP		DOWN							4
P30044	PRDX5								UP				UP	DOWN			UP				4
P30101	PDIA3								UP				UP	DOWN				DOWN			4
P30530	AXL								UP				UP				UP	DOWN			4
P30838	ALDH3A1								UP				UP	DOWN			DOWN				4
P31371	FGF9							DOWN	UP				UP					DOWN			4
P31431	SDC4								DOWN				DOWN				UP	UP			4
P31751	AKT2				UP							UP		DOWN				UP			4
P31785	IL2RG								UP			UP	UP					DOWN			4
P31994	FCGR2B				UP						UP		UP				UP				4
P32455	GBP1								UP				UP	UP				Male UP/Female DOWN			4
P32927	CSF2RB				UP/DOWN							UP		DOWN				Male DOWN/Female UP			4
P34910	EVI2B				DOWN				UP				UP					Male UP/Female DOWN			4
P34998	CRHR1								DOWN				DOWN				UP	Male DOWN/Female UP			4
P35219	CA8								UP				UP	UP				Male UP/Female DOWN			4
P35542	SAA4								UP				UP	DOWN				DOWN			4
P35625	TIMP3								UP				UP				DOWN	DOWN			4
P35754	GLRX												UP	UP			DOWN	UP			4
P35813	PPM1A				UP									UP			DOWN	DOWN			4
P36551	CPOX								UP				UP	UP				DOWN			4
P36776	LONP1				UP							UP	DOWN					DOWN			4
P36952	SERPINB5													DOWN			DOWN	DOWN	DOWN		4
P36959	GMPR								UP				UP				UP	UP			4
P36980	CFHR2								UP				UP	UP				UP			4
P37235	HPCAL1								DOWN				DOWN	DOWN			UP				4
P40197	GP5							DOWN				UP		DOWN				UP			4
P40818	USP8											UP	DOWN	DOWN			UP				4
P40925	MDH1							DOWN				UP	DOWN	DOWN							4
P40967	PMEL				DOWN							DOWN		DOWN					DOWN		4
P41439	FOLR3								UP				UP				UP	UP			4
P42167	TMPO				UP			UP				UP		UP							4
P42574	CASP3				UP				DOWN		DOWN		DOWN								4
P42658	DPP6								UP				UP				UP	UP			4
P42768	WAS								DOWN				DOWN				UP	UP			4
P43627	KIR2DL2								UP				UP	DOWN				UP			4
P43628	KIR2DL3								UP				UP	UP			UP				4
P46109	CRKL				UP							UP		DOWN			UP				4
P46459	NSF				UP			DOWN				DOWN		DOWN							4
P46926	GNPDA1								UP				UP	UP				UP			4
P48047	ATP5PO:ATP5O												DOWN	DOWN	DOWN		DOWN				4
P48431	SOX2							DOWN						DOWN				DOWN	UP		4
P48643	CCT5											UP		UP			DOWN	DOWN			4
P48775	TDO2							DOWN					DOWN	DOWN				DOWN			4
P49137	MAPKAPK2								DOWN			UP		DOWN					DOWN		4
P49441	INPP1								UP				UP				UP	UP			4
P49789	FHIT								DOWN			UP	DOWN				DOWN				4
P49908	SELENOP								UP				UP			UP		UP			4
P50225	SULT1A1								DOWN				DOWN				DOWN	DOWN			4
P50749	RASSF2								UP				UP				DOWN	DOWN			4
P51693	APLP1												DOWN	DOWN			DOWN	DOWN			4
P51858	HDGF												UP	UP			UP	UP			4
P52758	HRSP12:RIDA				UP				UP				UP	UP							4
P52789	HK2				UP								UP	UP			DOWN				4
P52803	EFNA5									UP	UP	UP		UP							4
P53365	ARFIP2		UP		UP									UP					UP		4
P53634	CTSC								UP				UP				UP	UP			4
P53814	SMTN							UP	UP				UP					DOWN			4
P54108	CRISP3				UP				DOWN				DOWN					DOWN			4
P54317	PNLIPRP2								UP					DOWN			UP	Male DOWN/Female UP			4
P54756	EPHA5				UP			UP			UP			UP							4
P55000	SLURP1				UP				UP				UP					DOWN			4
P55789	GFER								UP				UP	DOWN			UP				4
P56279	TCL1A								UP				UP	DOWN			UP				4
P56645	PER3								DOWN				DOWN					DOWN		X	4
P56851	EDDM3B	X											DOWN					UP	UP		4
P58062	SPINK7		UP					UP						UP					DOWN		4
P60568	IL2										DOWN	DOWN					UP	Male DOWN/Female UP			4
P60763	RAC3										DOWN	UP		DOWN				DOWN			4
P61201	COPS2				DOWN			DOWN				DOWN		DOWN							4
P61266	STX1B								UP				UP					DOWN		X	4
P61278	SST				UP						UP	UP		UP							4
P61457	PCBD1				UP				UP				UP	UP							4
P61916	NPC2				UP				UP			UP	UP								4
P62330	ARF6								UP			UP	UP					DOWN			4
P63313	TMSB10								UP				UP				UP	UP			4
P68106	FKBP1B								UP				UP				UP	UP			4
P68402	PAFAH1B2				UP						UP	UP		UP							4
P78325	ADAM8								UP				UP				UP	UP			4
P78352	DLG4								DOWN				DOWN	DOWN					UP		4
P78410	BTN3A2								UP				UP		UP		DOWN				4
P78504	JAG1							UP		UP	UP			UP/DOWN							4
P78540	ARG2								DOWN				DOWN	DOWN				UP			4
P78560	CRADD												UP	UP			UP		UP		4
P80303	NUCB2								UP				UP				DOWN	DOWN			4
P81534	DEFB103A:DEFB103A_DEFB103B				UP								UP	DOWN				Male UP/Female DOWN			4
P84157	MXRA7		UP		UP			UP						UP							4
Q00872	MYBPC1				UP				UP				UP	UP							4
Q01459	CTBS				UP				UP				UP					UP			4
Q01581	HMGCS1				DOWN							UP		DOWN				UP			4
Q01974	ROR2				UP			UP				UP		UP							4
Q02223	TNFRSF17								UP		UP		UP					DOWN			4
Q02750	MAP2K1				UP				UP				UP					DOWN			4
Q02790	FKBP4								DOWN					UP			DOWN	DOWN			4
Q02817	MUC2								UP				UP			UP		UP			4
Q03393	PTS								UP			UP	UP				UP				4
Q03431	PTH1R								UP				UP	DOWN				DOWN			4
Q04609	FOLH1								DOWN				DOWN	DOWN					DOWN		4
Q04721	NOTCH2								UP				UP					UP	UP		4
Q06418	TYRO3												UP	DOWN			DOWN	DOWN			4
Q0P6D2	DIPK1C:FAM69C								DOWN				DOWN	DOWN				DOWN			4
Q12765	SCRN1								UP				UP				UP	UP			4
Q12836	ZP4								DOWN				DOWN	DOWN				DOWN			4
Q12864	CDH17								UP				UP		UP			UP			4
Q12912	IRAG2:LRMP												DOWN	DOWN			DOWN	DOWN			4
Q12913	PTPRJ							DOWN				DOWN		DOWN					DOWN		4
Q12918	KLRB1								UP				UP		UP		UP				4
Q13510	ASAH1				UP				UP			UP	UP								4
Q13541	EIF4EBP1								UP				UP	UP				DOWN			4
Q13563	PKD2				UP				UP				UP						DOWN		4
Q13576	IQGAP2								UP				UP				UP	UP			4
Q13867	BLMH												UP		DOWN		DOWN	DOWN			4
Q13882	PTK6				UP						UP	DOWN		UP							4
Q13938	CAPS								UP				UP					UP		X	4
Q14129	DGCR6				DOWN				UP				UP					UP			4
Q14392	LRRC32		UP					UP						UP					UP		4
Q14511	NEDD9								UP				UP	DOWN				UP			4
Q14641	INSL4								UP				UP	DOWN				Male DOWN/Female UP			4
Q14739	LBR								UP				UP				DOWN	DOWN			4
Q14BN4	SLMAP								UP				UP	DOWN				UP			4
Q14DG7	TMEM132B				DOWN							DOWN		DOWN					DOWN		4
Q15155	NOMO1								UP				UP		DOWN		UP				4
Q15166	PON3								DOWN				DOWN				DOWN	DOWN			4
Q15181	PPA1							DOWN				UP		UP					UP		4
Q15223	NECTIN1:PVRL1								DOWN				DOWN	DOWN				DOWN			4
Q15633	TARBP2												UP	DOWN			UP		UP		4
Q15762	CD226											UP	DOWN	DOWN					DOWN		4
Q15768	EFNB3				UP/DOWN			DOWN		UP				DOWN							4
Q15818	NPTX1								UP				UP				UP	UP			4
Q16378	PRR4												DOWN			DOWN		DOWN		X	4
Q16543	CDC37								DOWN				DOWN				DOWN	DOWN			4
Q16548	BCL2A1				UP					UP	UP			UP							4
Q16549	PCSK7										DOWN	UP		DOWN				UP			4
Q16629	SRSF7				UP			UP				UP		UP							4
Q16698	DECR1								DOWN				DOWN	DOWN			DOWN				4
Q16718	NDUFA5							DOWN	UP				UP	DOWN							4
Q16832	DDR2		UP					UP			UP			UP							4
Q29980	MICB							UP			UP			UP					UP		4
Q29980_Q29983	MICA_MICB:MICB_MICA:MICB								UP				UP				DOWN	DOWN			4
Q2Y0W8	SLC4A8				DOWN			DOWN				DOWN		DOWN							4
Q30KQ4	DEFB116				DOWN				DOWN				DOWN					Male DOWN/Female UP			4
Q3B7J2	GFOD2								DOWN				DOWN				DOWN	DOWN			4
Q496F6	CD300E								UP				UP		UP		DOWN				4
Q4LE39	ARID4B								DOWN				DOWN				UP	UP			4
Q53FA7	TP53I3							DOWN	UP				UP						DOWN		4
Q5FWE3	PRRT3								UP				UP			DOWN		DOWN			4
Q5VTT5	MYOM3								UP				UP	UP				DOWN			4
Q63HQ2	EGFLAM								UP				UP	UP					UP		4
Q6B9Z1	IGFL4				UP				DOWN				DOWN					DOWN			4
Q6BAA4	FCRLB								UP				UP				DOWN	DOWN			4
Q6NUJ1	PSAPL1				DOWN				UP				UP	DOWN							4
Q6P988	NOTUM				UP			DOWN						DOWN					UP		4
Q6P995	FAM171B								UP				UP	UP				DOWN			4
Q6PGN9	PSRC1								DOWN				DOWN				DOWN	DOWN			4
Q6PUV4	CPLX2		UP					UP						UP					UP		4
Q6UVK1	CSPG4								UP				UP					UP	UP		4
Q6UWL2	SUSD1												DOWN	DOWN			UP	UP			4
Q6UWP8	SBSN								DOWN				DOWN					DOWN		X	4
Q6UWR7	ENPP6												DOWN	DOWN				DOWN	UP		4
Q6UX82	LYPD8								UP				UP				DOWN	DOWN			4
Q6UXB4	CLEC4G												UP	DOWN			UP	UP			4
Q6UXQ4	C2orf66				DOWN			DOWN				DOWN		DOWN							4
Q6UY09	CEACAM20								UP				UP					DOWN	DOWN		4
Q6ZVN8	HFE2:HJV				DOWN								UP	DOWN				UP			4
Q7L5N7	LPCAT2								UP			UP	UP				UP				4
Q7LFX5	CHST15				UP					UP	UP			UP							4
Q7Z304	MAMDC2								UP				UP	DOWN				DOWN			4
Q7Z3D4	LYSMD3								DOWN				DOWN					DOWN	UP		4
Q7Z4V5	HDGFRP2:HDGFL2				UP					UP	UP		UP								4
Q7Z4W2	LYZL2								UP			UP	UP	DOWN							4
Q7Z5B4	RIC3				UP							UP		DOWN					DOWN		4
Q86SF2	GALNT7								DOWN				DOWN				DOWN	DOWN			4
Q86UP6	CUZD1				UP								DOWN	DOWN				UP			4
Q86UX2	ITIH5				UP									UP				DOWN	UP		4
Q86Y30	BAGE2				UP			UP				UP		UP							4
Q86YD3	TMEM25								UP				UP	DOWN				DOWN			4
Q8IU57	IFNLR1												UP	DOWN			DOWN	DOWN			4
Q8IUK5	PLXDC1								UP				UP				UP	Male DOWN/Female UP			4
Q8IUL8	CILP2		DOWN					DOWN						DOWN					DOWN		4
Q8IVF2	AHNAK2	X							UP				UP					DOWN			4
Q8IVM0	CCDC50							UP					DOWN	DOWN				DOWN			4
Q8IWL1	SFTPA2								UP				UP				DOWN	UP			4
Q8IWQ3	BRSK2								DOWN				DOWN	DOWN				DOWN			4
Q8IWT1	SCN4B								UP				UP	DOWN				DOWN			4
Q8IYS5	OSCAR								UP				UP				UP	UP			4
Q8IZS8	CACNA2D3		DOWN		DOWN			DOWN						DOWN							4
Q8N0Z9	VSIG10								UP					UP				DOWN	UP		4
Q8N111	CEND1								UP			DOWN	UP					DOWN			4
Q8N4F0	BPIFB2								UP				UP					DOWN		X	4
Q8N608	DPP10				UP				UP				UP				UP				4
Q8NAC3	IL17RC				UP					UP	UP			UP							4
Q8NBI6	XXYLT1				DOWN			UP						UP					DOWN		4
Q8NBJ7	SUMF2								UP				UP	UP			UP				4
Q8NCC3	PLA2G15								UP				UP				DOWN	DOWN			4
Q8NFZ4	NLGN2											UP	DOWN	UP				UP			4
Q8NHW4	CCL4L1:CCL4L1; CCL4L2									UP	UP			UP					UP		4
Q8NI17	IL31RA								UP				UP	UP				DOWN			4
Q8TBE7	SLC35G2				DOWN			DOWN				DOWN		DOWN							4
Q8TCT1	PHOSPHO1								UP				UP		UP		UP				4
Q8TEY5	CREB3L4				UP			UP				UP		UP							4
Q8WUW1	BRK1								UP				UP				DOWN	DOWN			4
Q8WW22	DNAJA4								UP				UP	UP				DOWN			4
Q8WWA0	ITLN1		UP					UP						UP					UP		4
Q8WWQ8	STAB2								UP				UP	DOWN				UP			4
Q8WWV3	RTN4IP1							UP	DOWN				DOWN	DOWN							4
Q8WWV6	FCAMR								UP				UP	DOWN				Male DOWN/Female UP			4
Q8WXC3	PYDC1				UP				UP				UP					Male UP/Female DOWN			4
Q92563	SPOCK2				DOWN			DOWN			DOWN			DOWN							4
Q92626	PXDN		UP					UP				UP		UP							4
Q92688	ANP32B				UP			UP			UP			UP							4
Q92844	TANK								DOWN				DOWN	DOWN			UP				4
Q92851	CASP10												UP	DOWN			UP	Male UP/Female DOWN			4
Q92917	GPKOW								UP				UP				DOWN	DOWN			4
Q92982	NINJ1								UP				UP				DOWN	UP			4
Q969V3	NCLN								DOWN				DOWN				UP	Male DOWN/Female UP			4
Q96A32	MYLPF								UP				UP			DOWN		DOWN			4
Q96CD2	PPCDC												DOWN	DOWN			UP		UP		4
Q96DX5	ASB9		UP					UP						UP					UP		4
Q96DZ1	ERLEC1				UP			UP				UP		UP							4
Q96GG9	DCUN1D1		UP						DOWN				DOWN					DOWN			4
Q96JA1	LRIG1								UP				UP	DOWN			DOWN				4
Q96P66	GPR101								DOWN				DOWN	DOWN				DOWN			4
Q96PD5	PGLYRP2								UP				UP	DOWN				DOWN			4
Q96PH6	DEFB118							DOWN					DOWN	DOWN				DOWN			4
Q96PJ5	FCRL4		DOWN		DOWN									DOWN					DOWN		4
Q96PL5	ERMAP								UP				UP					DOWN	UP		4
Q96PQ1	SIGLEC12				DOWN			DOWN				DOWN		DOWN							4
Q96RU2	USP28								UP				UP	DOWN				UP			4
Q96T51	RUFY1				DOWN			DOWN				DOWN		DOWN							4
Q99497	PARK7							DOWN				UP		DOWN			DOWN				4
Q99523	SORT1								UP				UP				DOWN	UP			4
Q99653	CHP1				UP			UP						DOWN				DOWN			4
Q99665	IL12RB2								DOWN				DOWN	DOWN				UP			4
Q99856	ARID3A								DOWN				DOWN	DOWN				UP			4
Q99963	SH3GL3								DOWN				DOWN	DOWN				UP			4
Q9BTE6	AARSD1								UP				UP				UP	UP			4
Q9BV40	VAMP8								DOWN				DOWN	DOWN				DOWN			4
Q9BW30	TPPP3								UP				UP				UP	DOWN			4
Q9BXJ0	C1QTNF5				DOWN									DOWN				UP	DOWN		4
Q9BXJ4	C1QTNF3		UP		UP									UP					UP		4
Q9BY41	HDAC8											UP	DOWN	DOWN				UP			4
Q9BYF1	ACE2								UP				UP	DOWN			UP				4
Q9BZX2	UCK2				DOWN			DOWN						DOWN					UP		4
Q9GZT9	EGLN1								UP				UP				DOWN	DOWN			4
Q9GZX9	TWSG1				UP			UP				UP		UP							4
Q9H008	LHPP												UP		DOWN		UP	UP			4
Q9H156	SLITRK2								UP				UP				UP	UP			4
Q9H293	IL25				UP						UP			DOWN				Male UP/Female DOWN			4
Q9H3R2	MUC13								UP				UP				DOWN	DOWN			4
Q9H492	MAP1LC3A		UP					UP						UP				DOWN			4
Q9H4I2	ZHX3		UP		UP							UP		UP							4
Q9H665	IGFLR1		UP		UP			UP						UP							4
Q9H6S3	EPS8L2								UP				UP		UP		DOWN				4
Q9H7Y0	DIPK2B	X							UP				UP					DOWN			4
Q9HAN9	NMNAT1								UP				UP				UP	UP			4
Q9HB71	CACYBP								DOWN			UP	DOWN	DOWN							4
Q9HBL6	LRTM1								DOWN				DOWN	UP				DOWN			4
Q9HCN6	GP6											UP		DOWN	DOWN		DOWN				4
Q9HCN8	SDF2L1				UP			UP				DOWN		UP							4
Q9NP95	FGF20							DOWN			DOWN			DOWN				DOWN			4
Q9NPH0	ACP6								UP				UP				UP	DOWN			4
Q9NPH3	IL1RAP												UP	DOWN			UP	UP			4
Q9NQ66	PLCB1								DOWN				DOWN	DOWN				DOWN			4
Q9NR46	SH3GLB2								UP				UP	UP				DOWN			4
Q9NRD8	DUOX2								DOWN				DOWN				UP	UP			4
Q9NRV9	HEBP1												UP	UP			DOWN	DOWN			4
Q9NS15	LTBP3								UP				UP				UP	UP			4
Q9NSA1	FGF21								UP				UP		UP		DOWN				4
Q9NSK7	C19orf12:C19ORF12	X											UP				DOWN	DOWN			4
Q9NT22	EMILIN3		DOWN		DOWN									DOWN					DOWN		4
Q9NWQ8	PAG1								DOWN				DOWN				DOWN	DOWN			4
Q9NX58	LYAR								UP				UP				UP	DOWN			4
Q9NY97	B3GNT2				DOWN			DOWN				DOWN		DOWN							4
Q9NYZ4	SIGLEC8								UP				UP	DOWN				DOWN			4
Q9NZH8	IL36G				DOWN				DOWN				DOWN					DOWN			4
Q9NZU0	FLRT3				UP					UP	UP			UP/DOWN							4
Q9P000	COMMD9								UP				UP	DOWN				UP			4
Q9P0M4	IL17C								UP				UP				DOWN	UP			4
Q9P126	CLEC1B											UP	UP	DOWN			UP				4
Q9P232	CNTN3								UP				UP				UP	UP			4
Q9UBC7	GALP				DOWN			DOWN				DOWN		DOWN							4
Q9UBU8	MORF4L1								DOWN				DOWN					UP	DOWN		4
Q9UH65	SWAP70								UP				UP	UP				DOWN			4
Q9UHD8	SEPTIN9:SEPT9												UP		DOWN		DOWN	DOWN			4
Q9UHF4	IL20RA												UP	UP			UP	UP			4
Q9UHV9	PFDN2		UP					UP						UP				UP			4
Q9UI42	CPA4				DOWN				DOWN				DOWN					DOWN			4
Q9UIK4	DAPK2				UP								UP	DOWN				DOWN			4
Q9UJ71	CD207								UP				UP	DOWN			DOWN				4
Q9UJ90	KCNE5				UP			UP				UP		UP/DOWN							4
Q9UJJ9	GNPTG		UP		UP			UP						UP							4
Q9UJM8	HAO1								UP				UP				UP	DOWN			4
Q9UJU6	DBNL				UP			DOWN						DOWN			DOWN				4
Q9UK53	ING1				UP							UP		DOWN			DOWN				4
Q9UK55	SERPINA10				UP			DOWN				DOWN		DOWN							4
Q9UKJ0	PILRB								UP				UP		UP		DOWN				4
Q9UKK6	NXT1				UP			UP						UP					UP		4
Q9UKP3	ITGB1BP2								DOWN				DOWN				DOWN	DOWN			4
Q9UKR0	KLK12				DOWN						UP						UP	UP			4
Q9UKS7	IKZF2								DOWN				DOWN				DOWN	DOWN			4
Q9UKU9	ANGPTL2								UP				UP		UP		DOWN				4
Q9UKW4	VAV3				UP							UP	DOWN	DOWN							4
Q9UKX5	ITGA11								UP				UP				DOWN	DOWN			4
Q9UL46	PSME2								UP				UP	UP			DOWN				4
Q9ULL4	PLXNB3												UP				UP	UP	DOWN		4
Q9UN76	SLC6A14				DOWN							DOWN		DOWN					DOWN		4
Q9Y251	HPSE								DOWN				DOWN	DOWN				DOWN			4
Q9Y265	RUVBL1								DOWN					UP			UP	DOWN			4
Q9Y266	NUDC				UP							UP	UP	DOWN							4
Q9Y274	ST3GAL6				DOWN			DOWN						DOWN					DOWN		4
Q9Y3C4	TPRKB		UP											UP				Male UP/Female DOWN	UP		4
Q9Y3P8	SIT1								DOWN				DOWN		DOWN		UP				4
Q9Y4L1	HYOU1								UP				UP				DOWN	DOWN			4
Q9Y5P4	CERT1:COL4A3BP:CERT							UP						DOWN			DOWN	DOWN			4
Q9Y625	GPC6				UP					UP	UP			UP							4
Q9Y662	HS3ST3B1								UP				UP				DOWN	Male UP/Female DOWN			4
Q9Y680	FKBP7				UP							UP					UP	DOWN			4
A6NCE7	MAP1LC3B2								DOWN				DOWN					Male DOWN/Female UP			3
A6NGG8	PCARE								DOWN				DOWN					DOWN			3
A8MTB9	CEACAM18								DOWN				DOWN					DOWN			3
A8MVW5	HEPACAM2								UP				UP					UP			3
B2RUY7	VWC2L								UP				UP					UP			3
B6A8C7	TARM1								DOWN				DOWN					UP			3
E2RYF7	HCG22								DOWN				DOWN					DOWN			3
I3L3R5	CCER2								DOWN							DOWN		DOWN			3
LOC652493	LOC652493				UP									DOWN					UP		3
O00206	TLR4				DOWN								UP	UP							3
O00214	LGALS8												UP	DOWN			UP				3
O00221	NFKBIE								UP				UP				UP				3
O00233	PSMD9											UP		UP					DOWN		3
O00264	PGRMC1				UP			UP						DOWN							3
O00299	CLIC1			DOWN							DOWN			UP							3
O00308	WWP2								DOWN				DOWN				UP				3
O00425	IGF2BP3								DOWN				DOWN					UP			3
O00478	BTN3A3							UP						UP					UP		3
O00534	VWA5A								DOWN				DOWN					DOWN			3
O00629	KPNA4				DOWN			DOWN						DOWN							3
O14523	C2CD2L												UP				UP	Male DOWN/Female UP			3
O14543	SOCS3				UP			DOWN						DOWN							3
O14579	COPE												DOWN				UP	UP			3
O14717	TRDMT1												UP	DOWN				UP			3
O14810	CPLX1							UP						UP					UP		3
O14867	BACH1											UP		DOWN			UP				3
O14879	IFIT3												UP	DOWN				UP			3
O14907	TAX1BP3				UP							UP		UP							3
O14933	UBE2L6								UP				UP					UP			3
O14944	EREG														UP		UP	UP			3
O14979	HNRNPDL				UP							UP		UP							3
O15072	ADAMTS3				DOWN			DOWN						DOWN							3
O15075	DCLK1							UP						UP					DOWN		3
O15116	LSM1													DOWN			UP	UP			3
O15130	NPFF				DOWN							DOWN		DOWN							3
O15169	AXIN1								DOWN				DOWN				DOWN				3
O15212	PFDN6								DOWN				DOWN					DOWN			3
O15240	VGF								UP				UP					DOWN			3
O15305	PMM2								DOWN				DOWN	DOWN							3
O43280	TREH								UP				UP					UP			3
O43300	LRRTM2				DOWN									UP					DOWN		3
O43312	MTSS1								DOWN				DOWN					DOWN			3
O43353	RIPK2				UP									UP/DOWN					UP		3
O43422	THAP12								DOWN				DOWN					DOWN			3
O43474	KLF4								UP				UP					DOWN			3
O43521-2	BCL2L11								UP				UP				UP				3
O43561	LAT													DOWN			DOWN		DOWN		3
O43752	STX6				UP								DOWN				UP				3
O43761	SYNGR3							DOWN						DOWN					UP		3
O43776	NARS1								UP				UP					UP			3
O43895	XPNPEP2					DOWN											DOWN	DOWN			3
O60218	AKR1B10								UP				UP					Male DOWN/Female UP			3
O60220	TIMM8A								DOWN				DOWN	DOWN							3
O60245	PCDH7								UP				UP					UP			3
O60260	PARK2:PRKN				DOWN			DOWN						DOWN							3
O60500	NPHS1								DOWN				DOWN					DOWN			3
O60504	SORBS3				UP							UP		UP							3
O60506	SYNCRIP										UP	UP		DOWN							3
O60662	KLHL41												DOWN			DOWN		DOWN			3
O60664	PLIN3								UP				UP				DOWN				3
O60667	FAIM3				DOWN			UP						DOWN							3
O60676	CST8				UP									UP					UP		3
O60701	UGDH								DOWN				DOWN					Male UP/Female DOWN			3
O60704	TPST2				UP			DOWN						DOWN							3
O60884	DNAJA2												UP	DOWN			UP				3
O60907	TBL1X								DOWN				DOWN				UP				3
O60934	NBN								UP				UP				UP				3
O75144	ICOSLG													UP			DOWN	DOWN			3
O75146	HIP1R								UP				UP					DOWN			3
O75312	ZPR1								DOWN				DOWN					DOWN			3
O75340	PDCD6													DOWN			DOWN	DOWN			3
O75365	PTP4A3								UP				UP	DOWN							3
O75380	NDUFS6								UP				UP				DOWN				3
O75452	RDH16				UP							DOWN							DOWN		3
O75506	HSBP1								UP				UP					UP			3
O75569	PRKRA								UP				UP				DOWN				3
O75665	OFD1								DOWN				DOWN					DOWN			3
O75688	PPM1B								DOWN				DOWN					UP			3
O75711	SCRG1								UP				UP					Male DOWN/Female UP			3
O75718	CRTAP								DOWN				DOWN					DOWN			3
O75791	GRAP2													DOWN			UP	UP			3
O75792	RNASEH2A								UP				UP					DOWN			3
O75794	CDC123								DOWN				DOWN					DOWN			3
O75822	EIF3J				DOWN							UP		DOWN							3
O75843	AP1G2													DOWN				DOWN	DOWN		3
O75880	SCO1				DOWN									DOWN					UP		3
O75882	ATRN							DOWN								UP		UP			3
O75882-2	ATRN								UP				UP							X	3
O75940	SMNDC1								UP				UP	DOWN							3
O76039	CDKL5								DOWN				DOWN					Male DOWN/Female UP			3
O94916	NFAT5								DOWN				DOWN					DOWN			3
O94973	AP2A2											UP		DOWN					DOWN		3
O94988	FAM13A								DOWN				DOWN					DOWN			3
O94991	SLITRK5							UP			UP			UP							3
O95180	CACNA1H								DOWN				DOWN					UP			3
O95319	CELF2				UP							UP		DOWN							3
O95372	LYPLA2								DOWN				DOWN					UP			3
O95379	TNFAIP8											UP		DOWN			UP				3
O95466	FMNL1												UP				DOWN	DOWN			3
O95479	H6PD				DOWN									DOWN					DOWN		3
O95502	NPTXR																DOWN	DOWN	DOWN		3
O95571	ETHE1										UP	UP		UP							3
O95644	NFATC1													DOWN			UP	UP			3
O95721	SNAP29													DOWN			DOWN	DOWN			3
O95754	SEMA4F							DOWN						DOWN					DOWN		3
O95786	DDX58								UP				UP	DOWN							3
O95831	AIFM1				UP									DOWN			DOWN				3
O95881	TXNDC12							UP		UP	UP										3
O95980	RECK								UP				UP					DOWN			3
O96007	MOCS2								UP				UP					UP			3
P00167	CYB5A				UP			DOWN										DOWN			3
P00451	F8				UP									UP					UP		3
P00492	HPRT1		DOWN					DOWN						DOWN							3
P00738	HP				UP					UP	UP										3
P00966	ASS1								UP				UP					UP			3
P01019	AGT												UP	DOWN				UP			3
P01112	HRAS								DOWN				DOWN					DOWN			3
P01350	GAST								UP				UP					UP			3
P01583	IL1A				UP												UP	UP			3
P01861	IGHG4:NA				UP							UP		UP							3
P01880	IGHD IGK@ IGL@:IGHD										DOWN			DOWN					DOWN		3
P01903	HLA-DRA:HLA								UP				UP				DOWN				3
P02649	APOE								UP				UP					DOWN			3
P02730	SLC4A1								DOWN				DOWN					UP			3
P02750	LRG1								UP				UP					UP			3
P02786	TFRC											DOWN	DOWN					DOWN			3
P03971	AMH									UP	UP			DOWN							3
P04075	ALDOA			DOWN								UP		DOWN							3
P04114	APOB				UP							DOWN						DOWN			3
P04183	TK1													DOWN				UP	DOWN		3
P04196	HRG								UP				UP	UP							3
P04217	A1BG								UP				UP					UP			3
P04424	ASL				UP			DOWN						DOWN							3
P04439	HLA-A								UP				UP					Male UP/Female DOWN			3
P04745	AMY1A				UP									UP					UP		3
P04808	RLN1								DOWN				DOWN					DOWN			3
P05019	IGF1		DOWN		DOWN									DOWN							3
P05089	ARG1								UP				UP				UP				3
P05112	IL4													DOWN			DOWN	UP			3
P05114	HMGN1				UP						UP								DOWN		3
P05161	ISG15										UP	UP		UP							3
P05787	KRT8								UP				UP					UP			3
P06400	RB1				DOWN						DOWN			DOWN							3
P06401	PGR								DOWN				DOWN	UP							3
P06493	CDK1:CDC2							X						DOWN				DOWN			3
P06702	S100A9				UP							DOWN		UP							3
P06730	EIF4E								DOWN				DOWN	UP							3
P06732	CKM:CKB									X	DOWN			DOWN							3
P06744	GPI				UP								UP					DOWN			3
P06753	TPM3								UP				UP					DOWN			3
P07093	SERPINE2												DOWN	DOWN				DOWN			3
P07098	LIPF								UP				UP					Male UP/Female DOWN			3
P07237	P4HB								UP				UP				DOWN				3
P07741	APRT											UP	UP				DOWN				3
P07766	CD3E				UP									UP/DOWN				DOWN			3
P07947	YES1													DOWN			DOWN	DOWN			3
P07988	SFTPB							UP				DOWN		UP							3
P08217	CELA2A				UP									DOWN				UP			3
P08253	MMP2							UP			UP			UP							3
P08575	PTPRC								UP				UP					UP			3
P08582	MELTF								UP				UP					UP			3
P08908	HTR1A								DOWN				DOWN					DOWN			3
P08913	ADRA2A								DOWN				DOWN					UP			3
P09012	SNRPA				UP							UP		DOWN							3
P09455	RBP1												UP	UP				DOWN			3
P09525	ANXA4								DOWN				DOWN				DOWN				3
P09543	CNP								DOWN			UP	DOWN								3
P09848	LCT				UP									DOWN					DOWN		3
P09871	C1S								UP				UP					UP			3
P09914	IFIT1								UP				UP					UP			3
P09923	ALPI								UP				UP	DOWN							3
P0C0S5	H2AFZ									UP	UP	UP									3
P0CAP1	MYZAP				UP									DOWN					DOWN		3
P0CG48	UBC				DOWN							DOWN		DOWN							3
P0DJD7	PGA4								UP				UP					DOWN			3
P0DJI8	SAA1										UP			UP					DOWN		3
P0DKB5	TPBGL								DOWN				DOWN					UP			3
P0DOY2	IGLC2								UP				UP					DOWN			3
P0DUB6_P0DTE7_P0DTE8	AMY1A_AMY1B_AMY1C								UP				UP					UP			3
P10070	GLI2								DOWN				DOWN					UP			3
P10109	FDX1								UP				UP					DOWN			3
P10606	COX5B												UP				DOWN	DOWN			3
P10619	CTSA				UP						UP	UP									3
P10644	PRKAR1A												UP				UP	UP			3
P10767	FGF6				UP							UP						DOWN			3
P11362	FGFR1							UP			UP			UP							3
P11532	DMD								UP				UP					DOWN			3
P13224	GP1BB								UP				UP					UP			3
P13284	IFI30								UP				UP					DOWN			3
P13807	GYS1												DOWN				UP	UP			3
P13942	COL11A2		DOWN		DOWN									DOWN							3
P14314	PRKCSH							UP						UP					DOWN		3
P14415	ATP1B2				DOWN								DOWN						DOWN		3
P14635	CCNB1							X						X					UP		3
P14902	IDO1								UP				UP					UP			3
P15018	LIF												UP				UP	UP			3
P15336	ATF2								DOWN				DOWN				DOWN				3
P15428	HPGD				UP					UP				UP							3
[truncated: 3,288 more rows]

## Sheet: Table S3b
Table S3b. Selected panels of age-associated proteins from the literature
		Coenen.2023	Lehallier.2019	Sathyan.2020	Tanaka.2018	Tanaka.2020	Evans.2024	Argentieri.2024	Goeminne.2025	Oh.2023	Moaddel.2025	Morseburg.2025	Wang.2025
UniProt	Gene_name	PMID:36911498	PMID:31806903	PMID:33089916	PMID:29992704	PMID:33210602	PMID:37982669	PMID:39117878	PMID: 39488213	PMID:38057571	PMID:39952253	PMID:40287427	PMID:39316596	count
Q99988	GDF15	X	X	X	X	X	X	X	X	X	X	X	X	12
P00533	EGFR		X	X	X	X			X	X	X	X	X	9
Q96GP6	SCARF2		X	X		X		X	X	X	X	X	X	9
O00300	TNFRSF11B		X	X		X			X	X	X		X	7
P07949	RET	X	X	X	X	X				X	X			7
P21246	PTN	X	X	X	X	X				X			X	7
O00253	AGRP		X		X			X	X	X	X			6
O60911	CTSV		X		X	X			X	X	X			6
P06756	ITGAV		X		X				X	X	X	X		6
P39900	MMP12		X		X	X			X	X			X	6
Q76M96	CCDC80		X			X			X	X	X	X		6
Q9BU40	CHRDL1		X	X		X			X	X			X	6
Q9H5V8	CDCP1			X				X	X	X	X	X		6
Q9HAV5	EDA2R					X		X	X	X	X	X		6
NT-proBNP	NT-proBNP		X		X	X			X		X			5
O76076	CCN5:WISP2	X		X						X	X		X	5
O94856	NFASC		X						X	X	X		X	5
O95633	FSTL3	X		X	X	X			X					5
P02778	CXCL10		X		X	X			X	X				5
P07288	KLK3		X		X	X		X		X				5
P14151	SELL	X	X		X	X				X				5
P18065	IGFBP2	X				X	X		X		X			5
P18627	LAG3		X		X	X			X	X				5
P35442	THBS2		X			X			X	X		X		5
P41222	PTGDS		X	X					X	X		X		5
Q12805	EFEMP1			X		X			X	X			X	5
Q13231	CHIT1		X		X	X				X	X			5
Q14508	WFDC2	X	X						X	X			X	5
Q2I0M5	RSPO4		X	X	X	X				X				5
Q4KMG0	CDON		X		X					X	X		X	5
Q8N474	SFRP1		X		X	X			X		X			5
Q96GW7	BCAN		X		X	X			X	X				5
Q9BQB4	SOST		X		X	X				X	X			5
Q9BXY4	RSPO3			X		X			X	X	X			5
Q9H4F8	SMOC1			X	X	X			X		X			5
Q9NPY3	CD93		X			X			X	X			X	5
O00339	MATN2		X			X			X	X				4
O15031	PLXNB2		X		X	X				X				4
P00742	F10		X			X			X	X				4
P00797	REN				X	X			X	X				4
P01034	CST3			X		X	X		X					4
P01225	FSHB		X		X			X		X				4
P01833	PIGR		X			X			X	X				4
P07196	NEFL							X	X		X	X		4
P08833	IGFBP1					X			X	X	X			4
P10721	KIT		X		X					X	X			4
P12111	COL6A3							X	X			X	X	4
P14555	PLA2G2A		X			X			X	X				4
P21757	MSR1			X					X	X	X			4
P22079	LPO		X		X				X	X				4
P22897	MRC1		X			X			X	X				4
P24821	TNC				X	X			X	X				4
P25445	FAS		X		X	X				X				4
P36222	CHI3L1		X		X	X				X				4
P39059	COL15A1		X						X	X			X	4
P49862	KLK7		X		X	X		X						4
Q02223	TNFRSF17		X			X			X	X				4
Q03403	TFF2	X			X	X			X					4
Q07325	CXCL9					X			X	X	X			4
Q07507	DPT		X		X	X				X				4
Q14126	DSG2		X						X	X			X	4
Q14767	LTBP2							X	X		X	X		4
Q16270	IGFBP7					X	X		X		X			4
Q6NW40	RGMB					X				X		X	X	4
Q6UXK2	ISLR2		X		X	X				X				4
Q76LX8	ADAMTS13		X	X		X				X				4
Q8TDY8	IGDCC4		X					X		X			X	4
Q8WVN6	SECTM1		X		X	X				X				4
Q9BYZ8	REG4				X	X			X	X				4
Q9GZN4	PRSS22		X			X			X	X				4
Q9NP99	TREM1		X	X						X			X	4
Q9NZ53	PODXL2							X		X	X	X		4
Q9NZC2	TREM2	X							X	X	X			4
Q9UBX1	CTSF		X		X	X				X				4
Q9UNA0	ADAMTS5		X		X	X				X				4
O00585	CCL21		X		X					X				3
O14558	HSPB6								X	X	X			3
O14763	TNFRSF10B								X	X	X			3
O14793	MSTN				X				X		X			3
O15041	SEMA3E		X			X				X				3
O15123	ANGPT2		X			X			X					3
O15467	CCL16				X	X				X				3
O43278	SPINT1					X			X	X				3
O43405	COCH		X						X	X				3
O43927	CXCL13		X			X			X					3
O95390	GDF11		X		X					X				3
O95407	TNFRSF6B					X			X	X				3
O95998	IL18BP		X			X			X					3
P00740	F9					X				X			X	3
P00750	PLAT					X				X	X			3
P01008	SERPINC1					X				X			X	3
P01033	TIMP1					X	X		X					3
P01210	PENK		X						X	X				3
P01215	CGA					X			X	X				3
P01229	LHB		X			X				X				3
P01233	CGB:CGA CGB:HCG		X			X				X				3
P01236	PRL		X		X					X				3
P01270	PTH		X			X				X				3
P01298	PPY		X			X				X				3
P01374	LTA				X	X				X				3
P01375	TNF					X			X	X				3
P02748	C9					X			X	X				3
P02765	AHSG		X			X				X				3
P03950	ANG					X			X	X				3
P03956	MMP1					X			X	X				3
P03971	AMH		X			X				X				3
P04179	SOD2					X				X	X			3
P05451	REG1A					X			X	X				3
P07451	CA3					X			X	X				3
P07478	PRSS2		X			X			X					3
P07998	RNASE1	X		X					X					3
P08697	SERPINF2		X			X				X				3
P09529	INHBB					X			X	X				3
P0DMV8	HSPA1A					X			X	X				3
P10145	CXCL8					X			X	X				3
P10147	CCL3					X			X	X				3
P10451	SPP1					X			X	X				3
P10645	CHGA		X			X			X					3
P12277	CKB:CKM					X			X	X				3
P13591	NCAM1		X			X				X				3
P13726	F3					X				X	X			3
P15692	VEGFA				X	X			X					3
P16435	POR		X			X				X				3
P16860	NPPB					X			X	X				3
P17936	IGFBP3				X	X				X				3
P18510	IL1RN		X			X			X					3
P19438	TNFRSF1A			X		X			X					3
P20783	NTF3				X	X				X				3
P21709	EPHA1		X			X						X		3
P21741	MDK					X			X	X				3
P21810	BGN		X			X	X							3
P21860	ERBB3		X			X				X				3
P24158	PRTN3		X			X			X					3
P25774	CTSS		X			X			X					3
P28325	CST5					X			X	X				3
P35968	KDR		X			X				X				3
P36955	SERPINF1		X			X				X				3
P48023	FASLG		X							X	X			3
P48061	CXCL12		X			X			X					3
P48740	MASP1		X			X				X				3
P49763	PGF					X			X		X			3
P50461	CSRP3				X	X				X				3
P50895	BCAM					X			X	X				3
P51671	CCL11					X			X	X				3
P51884	LUM					X				X			X	3
P52209	PGD					X			X	X				3
P52798	EFNA4					X			X	X				3
P52823	STC1					X	X			X				3
P56159	GFRA1					X			X	X				3
P58499	FAM3B		X			X				X				3
P61769	B2M			X					X	X				3
P80511	S100A12					X			X	X				3
Q01344	IL5RA		X			X				X				3
Q01469	FABP5					X			X	X				3
Q01995	TAGLN			X						X			X	3
Q02246	CNTN2		X			X				X				3
Q06643	LTB				X	X				X				3
Q08188	TGM3				X	X				X				3
Q08334	IL10RB					X			X	X				3
Q08708	CD300C		X			X			X					3
Q10588	BST1		X			X				X				3
Q12907	LMAN2		X		X	X								3
Q13261	IL15RA		X			X			X					3
Q14213_Q8NEV9	EBI3_IL27:IL27					X			X	X				3
Q15063	POSTN					X	X		X					3
Q15109	AGER:RAGE		X							X	X			3
Q15828	CST6		X		X					X				3
Q16674	MIA					X			X	X				3
Q4LDE5	SVEP1		X	X						X				3
Q6UXB2	CXCL17							X			X	X		3
Q6UXK5	LRRN1								X	X	X			3
Q7Z4V5	HDGFRP2:HDGFL2					X			X	X				3
Q8IUL8	CILP2	X								X			X	3
Q8N6Q3	CD177		X			X				X				3
Q8TCZ2	CD99L2								X	X	X			3
Q8TDQ1	CD300LF		X						X	X				3
Q8TEU8	WFIKKN2		X			X				X				3
Q969J5	IL22RA2		X			X				X				3
Q96BQ1	FAM3D					X			X	X				3
Q96KN2	CNDP1					X			X	X				3
Q9BZR6	RTN4R		X			X				X				3
Q9H773	DCTPP1		X			X			X					3
Q9H7M9	VSIR:C10orf54		X		X					X				3
Q9HB63	NTN4		X							X			X	3
Q9HCK4	ROBO2		X		X				X					3
Q9HD89	RETN		X			X			X					3
Q9NQ30	ESM1					X			X	X				3
Q9NZQ7	CD274		X			X			X					3
Q9UBP4	DKK3				X	X				X				3
Q9UHD0	IL19		X		X				X					3
Q9UM47	NOTCH3					X			X	X				3
Q9UMF0	ICAM5					X			X	X				3
Q9Y259	CHKB				X	X				X				3
Q9Y6N7	ROBO1		X						X			X		3
A1A4F0	PQLC2L		X							X				2
A2RU67	KIAA1467		X							X				2
A6NGN9	IGLON5		X							X				2
O00182	LGALS9					X			X					2
O00212	RHOD		X							X				2
O00214	LGALS8		X						X					2
O00241	SIRPB1		X						X					2
O00264	PGRMC1		X							X				2
O00299	CLIC1					X	X							2
O00472	ELL2		X							X				2
O00548	DLL1					X			X					2
O00587	MFNG		X							X				2
O14786	NRP1					X			X					2
O14791	APOL1					X				X				2
O14836	TNFRSF13B					X			X					2
O14904	WNT9A								X		X			2
O14931	NCR3		X			X								2
O14964	HGS								X	X				2
O15146	MUSK		X							X				2
O15197	EPHB6					X				X				2
O15335	CHAD		X							X				2
O15444	CCL25					X				X				2
O43184	ADAM12								X	X				2
O43240	KLK10								X	X				2
O43300	LRRTM2		X							X				2
O43715	TRIAP1								X	X				2
O43752	STX6								X	X				2
O43866	CD5L				X					X				2
O43896	KIF1C								X	X				2
O43921	EFNA2		X			X								2
O60234	GMFG		X							X				2
O60238	BNIP3L								X	X				2
O60243	HS6ST1					X				X				2
O60469	DSCAM					X				X				2
O60664	PLIN3								X	X				2
O60704	TPST2		X							X				2
O60890	OPHN1								X	X				2
O60930	RNASEH1		X							X				2
O75144	ICOSLG				X					X				2
O75326	SEMA7A								X	X				2
O75347	TBCA								X	X				2
O75354	ENTPD6		X							X				2
O75356	ENTPD5				X					X				2
O75427	LRCH4								X	X				2
O75462	CRLF1								X		X			2
O75509	TNFRSF21					X			X					2
O75594	PGLYRP1				X				X					2
O75829	LECT1		X							X				2
O94760	DDAH1								X	X				2
O95292	VAPB		X							X				2
O95389	WISP3					X				X				2
O95479	H6PD		X							X				2
O95544	NADK								X	X				2
O95571	ETHE1		X							X				2
O95631	NTN1					X				X				2
O95841	ANGPTL1								X	X				2
O95954	FTCD				X	X								2
P00519	ABL1								X	X				2
P00747	PLG					X				X				2
P00995	SPINK1								X	X				2
P01009	SERPINA1					X			X					2
P01011	SERPINA3					X			X					2
P01024	C3					X				X				2
P01037	CST1					X				X				2
P01133	EGF				X					X				2
P01160	NPPA					X				X				2
P01222	TSHB					X				X				2
P01566	IFNA10				X	X								2
P01583	IL1A									X	X			2
P01588	EPO					X			X					2
P01730	CD4					X			X					2
P01732	CD8A								X	X				2
P01880	IGHD IGK@ IGL@:IGHD					X				X				2
P02452	COL1A1								X	X				2
P02671	FGA					X			X					2
P02768	ALB				X					X				2
P02794	FTH1		X							X				2
P03951	F11					X				X				2
P03952	KLKB1					X				X				2
P04070	PROC					X				X				2
P04141	CSF2					X				X				2
P04155	TFF1					X				X				2
P04233	CD74								X	X				2
P04626	ERBB2		X						X					2
P04746	AMY2A								X	X				2
P04792	HSPB1					X			X					2
P04843	RPN1		X							X				2
P05019	IGF1		X							X				2
P05155	SERPING1					X	X							2
P05161	ISG15		X			X								2
P05164	MPO					X			X					2
P05231	IL6					X			X					2
P05413	FABP3					X			X					2
P05452	CLEC3B								X	X				2
P06213	INSR								X	X				2
P06732	CKM:CKB					X				X				2
P06734	FCER2		X			X								2
P07148	FABP1					X				X				2
P07307	ASGR2		X						X					2
P07320	CRYGD		X							X				2
P07333	CSF1R					X				X				2
P07339	CTSD				X	X								2
P07355	ANXA2					X				X				2
P07359	GP1BA					X				X				2
P07492	GRP		X							X				2
P07585	DCN		X								X			2
P07766	CD3E		X							X				2
P07858	CTSB					X			X					2
P07911	UMOD								X	X				2
P08174	CD55					X				X				2
P08185	SERPINA6								X	X				2
P09038	FGF2								X	X				2
P09110	ACAA1								X	X				2
P09228	CST2					X				X				2
P09237	MMP7					X			X					2
P09238	MMP10					X				X				2
P09326	CD48		X			X								2
P09341	CXCL1		X		X									2
P09466	PAEP								X	X				2
P09603	CSF1					X			X					2
P09758	TACSTD2								X	X				2
P09769	FGR		X						X					2
P09919	CSF3					X				X				2
P09972	ALDOC		X							X				2
P0C0L4	C4A:C4B					X				X				2
P0C0L5	C4B:C4A					X				X				2
P10082	PYY								X	X				2
P10643	C7					X			X					2
P10720	PF4V1		X							X				2
P10909	CLU				X	X								2
P10912	GHR					X			X					2
P11226	MBL2					X				X				2
P11717	IGF2R					X				X				2
P12036	NEFH		X							X				2
P12544	GZMA					X			X					2
P12830	CDH1								X	X				2
P12872	MLN									X	X			2
P13497	BMP1					X				X				2
P13500	CCL2					X			X					2
P13611	VCAN								X	X				2
P13942	COL11A2		X							X				2
P13987	CD59					X			X					2
P14136	GFAP							X			X			2
P14210	HGF					X			X					2
P14543	NID1		X			X								2
P14778	IL1R1					X			X					2
P15018	LIF								X	X				2
P15086	CPB1								X	X				2
P15144	ANPEP								X	X				2
P15151	PVR								X	X				2
P15248	IL9					X				X				2
P15260	IFNGR1					X			X					2
P15502	ELN							X	X					2
P15515	HTN1		X							X				2
P15814	IGLL1		X							X				2
P15907	ST6GAL1								X	X				2
P16035	TIMP2					X	X							2
P16234	PDGFRA					X			X					2
P16471	PRLR					X				X				2
P16562	CRISP2		X							X				2
P16930	FAH		X							X				2
P17655	CAPN2		X							X				2
P17931	LGALS3					X			X					2
P17948	FLT1								X	X				2
P18084	ITGB5				X					X				2
P18669	PGAM1					X	X							2
P18827	SDC1								X		X			2
P18850	ATF6		X							X				2
P19320	VCAM1					X			X					2
P19429	TNNI3					X				X				2
P19838	NFKB1								X	X				2
P19961	AMY2B								X	X				2
P20023	CR2									X	X			2
P20160	AZU1								X	X				2
P20333	TNFRSF1B			X					X					2
P20711	DDC					X				X				2
P20774	OGN								X	X				2
P21217_Q11128	FUT3_FUT5:FUT5								X		X			2
P21583	KITLG:SCF									X	X			2
P21695	GPD1					X				X				2
P21815	IBSP					X				X				2
P22105	TNXB		X							X				2
P22223	CDH3					X			X					2
P22304	IDS					X				X				2
P22692	IGFBP4					X			X					2
P22749	GNLY					X				X				2
P23381	WARS:WARS1								X	X				2
P24071	FCAR								X	X				2
P25189	MPZ		X							X				2
P26436	ACRV1							X		X				2
P26572	MGAT1		X							X				2
P26583	HMGB2		X							X				2
P26842	CD27					X			X					2
P27930	IL1R2					X				X				2
P28799	GRN					X			X					2
P28908	TNFRSF8					X			X					2
P29017	CD1C								X		X			2
P29317	EPHA2					X			X					2
P29323	EPHB2		X			X								2
P29460	IL12B					X				X				2
P30101	PDIA3								X	X				2
P30519	HMOX2								X	X				2
P30613	PKLR								X	X				2
P31949	S100A11								X	X				2
P31997	CEACAM8								X	X				2
P33151	CDH5				X					X				2
P33681	CD80								X	X				2
P35247	SFTPD								X	X				2
P35318	ADM								X	X				2
P35858	IGFALS	X								X				2
P36941	LTBR					X			X					2
P39060	COL18A1					X			X					2
P39905	GDNF								X	X				2
P40121	CAPG					X			X					2
P40189	IL6ST					X			X					2
P40933	IL15								X	X				2
P40967	PMEL		X							X				2
P41271	NBL1					X			X					2
P42081	CD86		X							X				2
P42785	PRCP		X							X				2
P43489	TNFRSF4		X						X					2
P43631	KIR2DS2		X							X				2
P45379	TNNT2			X		X								2
P45452	MMP13								X	X				2
P45954	ACADSB								X	X				2
P48304	REG1B								X	X				2
P48357	LEPR		X							X				2
P48745	CCN3:NOV								X	X				2
P49755	TMED10			X					X					2
P49765	VEGFB								X	X				2
P49767	VEGFC					X				X				2
P49771	FLT3LG								X	X				2
P50897	PPT1		X							X				2
P51636	CAV2		X							X				2
P51808	DYNLT3								X	X				2
P52799	EFNB2					X				X				2
P53365	ARFIP2		X							X				2
P53674	CRYBB1								X	X				2
P54756	EPHA5		X			X								2
P54760	EPHB4					X			X					2
P54826	GAS1		X			X								2
P55735	SEC13		X							X				2
P55773	CCL23					X			X					2
P55774	CCL18					X				X				2
P57087	JAM2					X			X					2
P61266	STX1B		X							X				2
P61278	SST					X				X				2
P68431	HIST1H3A					X				X				2
P78333	GPC5								X	X				2
P78552	IL13RA1					X			X					2
P80370	DLK1		X							X				2
P82980	RBP5								X	X				2
P98066	TNFAIP6		X							X				2
P98160	HSPG2								X	X				2
P98172	EFNB1					X				X				2
P99999	CYCS					X				X				2
Q01105	SET					X				X				2
Q01581	HMGCS1		X							X				2
Q01638	IL1RL1					X			X					2
Q02487	DSC2					X			X					2
Q02790	FKBP4								X	X				2
Q03167	TGFBR3					X				X				2
Q03405	PLAUR					X			X					2
Q04609	FOLH1		X							X				2
Q04760	GLO1		X						X					2
Q06609	RAD51					X			X					2
Q07011	TNFRSF9					X			X					2
Q07654	TFF3								X	X				2
Q07954	LRP1					X			X					2
Q08431	MFGE8									X	X			2
Q08499	PDE4D					X				X				2
Q12836	ZP4		X							X				2
Q12841	FSTL1					X			X					2
Q12912	IRAG2:LRMP								X	X				2
Q12913	PTPRJ		X							X				2
Q13219	PAPPA					X			X					2
Q13308	PTK7								X	X				2
Q13421	MSLN								X	X				2
Q13426	XRCC4		X							X				2
Q13478	IL18R1					X			X					2
Q13508	ART3		X							X				2
Q13519	PNOC									X			X	2
Q13651	IL10RA					X				X				2
Q13740	ALCAM					X			X					2
Q13867	BLMH								X	X				2
Q14108	SCARB2								X		X			2
Q14112	NID2					X				X				2
Q14162	SCARF1					X			X					2
Q14392	LRRC32									X			X	2
Q14624	ITIH4					X			X					2
Q14773	ICAM4		X							X				2
Q14943	KIR3DS1		X							X				2
Q14956	GPNMB					X			X					2
Q14982	OPCML					X				X				2
Q14DG7	TMEM132B		X							X				2
Q15517	CDSN		X							X				2
Q15582	TGFBI					X			X					2
Q15633	TARBP2								X	X				2
Q15759	MAPK11					X				X				2
Q15848	ADIPOQ					X			X					2
Q16653	MOG									X		X		2
Q16663	CCL15					X			X					2
Q16718	NDUFA5								X	X				2
Q16790	CA9								X	X				2
Q16832	DDR2					X				X				2
Q1L6U9	MSMP		X							X				2
Q1W4C9	SPINK13		X							X				2
Q24JP5	TMEM132A		X							X				2
Q2MKA7	RSPO1									X	X			2
Q30KQ8	DEFB112		X							X				2
Q496F6	CD300E								X	X				2
Q49AH0	CDNF					X				X				2
Q5DX21	IGSF11		X							X				2
Q5GAN6	RNASE10								X	X				2
Q5JTV8	TOR1AIP1								X	X				2
Q5T4W7	ARTN					X			X					2
Q5VWK5	IL23R		X			X								2
Q68D85	NCR3LG1		X						X					2
Q6EMK4	VASN								X	X				2
Q6P4A8	PLBD1		X							X				2
Q6UWL6	KIRREL2		X						X					2
Q6UX15	LAYN					X			X					2
Q6UXV0	GFRAL		X							X				2
Q6UXZ4	UNC5D				X	X								2
Q6WN34	CHRDL2		X							X				2
Q6YHK3	CD109					X				X				2
Q6ZMJ2	SCARA5								X	X				2
Q6ZVN8	HFE2:HJV		X							X				2
Q7KYR7	BTN2A1								X	X				2
Q7Z5A7	TAFA5:FAM19A5								X	X				2
Q86SJ2	AMIGO2					X			X					2
Q86VH4	LRRTM4		X							X				2
Q86VP1	TAX1BP1								X	X				2
Q86XI6	PPP1R3B		X							X				2
Q86YB8	ERO1LB		X							X				2
Q8IW41	MAPKAPK5		X							X				2
Q8IXB1	DNAJC10		X							X				2
Q8IY33	MICALL2								X	X				2
Q8N0W4	NLGN4X					X				X				2
Q8N423	LILRB2					X			X					2
Q8N5S9	CAMKK1								X	X				2
Q8N668	COMMD1								X	X				2
Q8N6G6	ADAMTSL1									X			X	2
Q8N729	NPW		X							X				2
Q8N8U9	BMPER								X	X				2
Q8NAC3	IL17RC					X				X				2
Q8NBS9	TXNDC5		X						X					2
Q8NBZ7	UXS1									X	X			2
Q8NDY8	TMEM52		X							X				2
Q8NFQ8	TOR1AIP2		X							X				2
Q8NHW4	CCL4L1:CCL4L1; CCL4L2					X				X				2
Q8NI22	MCFD2		X						X					2
Q8TAD2	IL17D									X	X			2
Q8TDQ0	HAVCR2					X			X					2
Q8TE57	ADAMTS16								X		X			2
Q8TE58	ADAMTS15								X	X				2
Q8TEB7	RNF128		X							X				2
Q8WTT0	CLEC4C								X	X				2
Q8WVQ1	CANT1								X	X				2
Q8WW52	FAM151A		X							X				2
Q8WWV3	RTN4IP1								X	X				2
Q8WXD2	SCG3		X							X				2
Q92575	UBXN4		X							X				2
Q92576	PHF3		X							X				2
Q92823	NRCAM								X	X				2
Q92838	EDA				X					X				2
Q92844	TANK								X	X				2
Q92911	SLC5A5		X							X				2
Q93084	ATP2A3		X							X				2
Q969Z4	RELT					X			X					2
Q96D42	HAVCR1								X	X				2
Q96DX5	ASB9			X						X				2
Q96HD1	CRELD1					X			X					2
Q96I82	KAZALD1								X	X				2
Q96KG7	MEGF10								X		X			2
Q96LW7	C9orf89:CARD19		X							X				2
Q96N21	TEPSIN		X							X				2
Q96PJ5	FCRL4		X							X				2
Q96PL5	ERMAP								X	X				2
Q96PQ0	SORCS2					X			X					2
Q99435	NELL2		X							X				2
Q99538	LGMN					X				X				2
Q99584	S100A13								X	X				2
Q9BQR3	PRSS27				X	X								2
Q9BUD6	SPON2								X			X		2
Q9BUN1	MENT		X							X				2
Q9BV40	VAMP8		X						X					2
Q9BX67	JAM3					X			X					2
Q9BXD5	NPL								X	X				2
Q9BXJ0	C1QTNF5								X	X				2
Q9BXJ4	C1QTNF3		X							X				2
Q9BXR6	CFHR5					X				X				2
Q9BY76	ANGPTL4					X			X					2
Q9GZT9	EGLN1								X	X				2
Q9GZV9	FGF23					X			X					2
Q9GZX6	IL22					X				X				2
Q9H2A7	CXCL16					X				X				2
Q9H2X3	CLEC4M					X			X					2
Q9H3K6	BOLA2_BOLA2B:BOLA2								X	X				2
Q9H3T3	SEMA6B					X				X				2
Q9H4P4	RNF41								X	X				2
Q9H6B4	CLMP								X	X				2
Q9HAV7	GRPEL1								X	X				2
Q9HBG7	LY9					X			X					2
Q9HBL8	NMRAL1		X							X				2
Q9HCB6	SPON1					X			X					2
Q9HDB5	NRXN3		X			X								2
Q9NP84	TNFRSF12A								X	X				2
Q9NPH6	OBP2B									X	X			2
Q9NQ79	CRTAC1									X	X			2
Q9NR28	DIABLO		X			X								2
Q9NRJ3	CCL28					X			X					2
Q9NTU7	CBLN4	X								X				2
Q9NZA1	CLIC5		X							X				2
Q9NZK5	CECR1:ADA2								X	X				2
Q9NZP8	C1RL								X	X				2
Q9UBL0	ARPP21		X							X				2
Q9UBR2	CTSZ					X	X							2
Q9UBT3	DKK4					X			X					2
Q9UBU3	GHRL					X				X				2
Q9UGM5	FETUB					X				X				2
Q9UHC6	CNTNAP2		X							X				2
Q9UHP3	USP25		X						X					2
Q9UJ90	KCNE5		X							X				2
Q9UJA9	ENPP5		X							X				2
Q9UK23	NAGPA		X							X				2
Q9UK85	DKKL1					X				X				2
Q9UKG9	CROT		X							X				2
Q9UKJ1	PILRA								X	X				2
Q9UKL4	GJD2		X							X				2
Q9UKZ9	PCOLCE2									X			X	2
Q9ULG6	CCPG1		X							X				2
Q9UM44	HHLA2					X				X				2
Q9UMS0	NFU1								X	X				2
Q9Y240	CLEC11A					X	X							2
Q9Y286	SIGLEC7		X			X								2
Q9Y337	KLK5		X							X				2
Q9Y3A3	MOB4									X			X	2
Q9Y3C4	TPRKB									X			X	2
Q9Y3P8	SIT1		X							X				2
Q9Y3Q0	NAALAD2		X							X				2
Q9Y478	PRKAB1								X	X				2
Q9Y4K0	LOXL2		X							X				2
Q9Y5H3	PCDHGA10			X						X				2
Q9Y5I4	PCDHAC2		X							X				2
Q9Y5Q6	INSL5		X						X					2
Q9Y5W5	WIF1								X	X				2
Q9Y625	GPC6		X			X								2
Q9Y653	ADGRG1:GPR56								X	X				2
Q9Y6D9	MAD1L1								X	X				2
A0FGR8	ESYT2								X					1
A0PJX4	SHISA3		X											1
A1E959	ODAM								X					1
A1L188	C17orf89									X				1
A2RUU4	CLPSL1									X				1
A4D1S0	KLRG2									X				1
A4D1T9	PRSS37									X				1
A6NDA9	LRIT2									X				1
A6NDV4	TMEM8B									X				1
A6NFH5	FABP12									X				1
A6NFN3	RBFOX3								X					1
A6NH11	GLTPD2		X											1
A6NI73	LILRA5								X					1
A8K4G0	CD300LB									X				1
A8MWY0	ELAPOR2									X				1
A8TX70	COL6A5									X				1
B2RUY7	VWC2L									X				1
B6SEH8	ERVV-1									X				1
C9JXX5	C11orf94									X				1
O00142	TK2									X				1
O00175	CCL24								X					1
O00194	RAB27B								X					1
O00203	AP3B1								X					1
O00204	SULT2B1									X				1
O00206	TLR4									X				1
O00213	APBB1									X				1
O00220	TNFRSF10A								X					1
O00221	NFKBIE								X					1
O00273	DFFA								X					1
O00338	SULT1C2									X				1
O00391	QSOX1		X											1
O00422	SAP18									X				1
O00451	GFRA2					X								1
O00468	AGRN								X					1
O00469	PLOD2		X											1
O00515	LAD1									X				1
O00533	CHL1					X								1
O00541	PES1									X				1
O00584	RNASET2								X					1
O00602	FCN1									X				1
O00625	PIR									X				1
O00757	FBP2									X				1
O14511	NRG2									X				1
O14519	CDK2AP1									X				1
O14578	CIT								X					1
O14579	COPE									X				1
O14610	GNGT2									X				1
O14618	CCS								X					1
O14625	CXCL11									X				1
O14668	PRRG1									X				1
O14686	MLL2									X				1
O14737	PDCD5								X					1
O14788	TNFSF11										X			1
O14828	SCAMP3								X					1
O14841	OPLAH								X					1
O14867	BACH1								X					1
O14908	GIPC1									X				1
O14917	PCDH17								X					1
O14933	UBE2L6								X					1
O14944	EREG		X											1
O14958	CASQ2									X				1
O14960	LECT2							X						1
O14974	PPP1R12A								X					1
O15013	ARHGEF10								X					1
O15018	PDZD2								X					1
O15075	DCLK1									X				1
O15116	LSM1									X				1
O15119	TBX3									X				1
O15145	ARPC3									X				1
O15151	MDM4									X				1
O15164	TRIM24								X					1
O15169	AXIN1								X					1
O15205	UBD									X				1
O15212	PFDN6								X					1
O15232	MATN3								X					1
O15264	MAPK13									X				1
O15269	SPTLC1									X				1
O15296	ALOX15B									X				1
O15354	GPR37								X					1
O15357	INPPL1								X					1
O15382	BCAT2									X				1
O15394	NCAM2								X					1
O15400	STX7								X					1
O15405	TOX3									X				1
O15427	SLC16A3									X				1
O15446	POLR1G		X											1
O15455	TLR3									X				1
O15496	PLA2G10								X					1
O15503	INSIG1		X											1
O15520	FGF10									X				1
O15530	PDPK1					X								1
O15539	RGS5									X				1
O15547	P2RX6									X				1
O43150	ASAP2									X				1
O43155	FLRT2					X								1
O43173	ST8SIA3									X				1
O43175	PHGDH									X				1
O43181	NDUFS4									X				1
O43251	RBFOX2									X				1
O43252	PAPSS1									X				1
O43280	TREH								X					1
O43286	B4GALT5									X				1
O43291	SPINT2									X				1
O43294	TGFB1I1		X											1
O43312	MTSS1								X					1
O43402	EMC8									X				1
O43424	GRID2		X											1
O43432	EIF4G3								X					1
O43464	HTRA2								X					1
O43474	KLF4								X					1
O43524	FOXO3								X					1
O43555	GNRH2		X											1
O43557	TNFSF14									X				1
O43570	CA12								X					1
O43583	DENR									X				1
O43586	PSTPIP1									X				1
O43598	RCL:DNPH1								X					1
O43617	TRAPPC3									X				1
O43623	SNAI2									X				1
O43663	PRC1		X											1
O43683	BUB1									X				1
O43699	SIGLEC6				X									1
O43708	GSTZ1									X				1
O43761	SYNGR3									X				1
O43765	SGTA					X								1
O43791	SPOP		X											1
O43805	SSNA1								X					1
O43819	SCO2									X				1
O43827	ANGPTL7									X				1
O43916	CHST1									X				1
O60220	TIMM8A									X				1
O60232	ZNRD2:SSSCA1								X					1
O60235	TMPRSS11D									X				1
O60245	PCDH7								X					1
O60259	KLK8									X				1
O60437	PPL								X					1
O60447	EVI5								X					1
O60462	NRP2								X					1
O60476	MAN1A2								X					1
O60486	PLXNC1		X											1
O60496	DOK2								X					1
O60506	SYNCRIP					X								1
O60507	TPST1		X											1
O60573	EIF4E2									X				1
O60575	SPINK4								X					1
O60602	TLR5									X				1
O60635	TSPAN1										X			1
O60671	RAD1									X				1
O60674	JAK2					X								1
O60701	UGDH									X				1
O60741	HCN1									X				1
O60760	HPGDS								X					1
O60828	PQBP1									X				1
O60870	KIN									X				1
O60884	DNAJA2								X					1
O60885	BRD4									X				1
O60894	RAMP1									X				1
O60909	B4GALT2									X				1
O60934	NBN								X					1
O60939	SCN2B									X				1
O60941	DTNB								X					1
O75015	FCGR3B					X								1
O75022	LILRB3									X				1
O75023	LILRB5									X				1
O75054	IGSF3								X					1
O75061	DNAJC6								X					1
O75063	FAM20B									X				1
O75071	EFCAB14								X					1
O75094	SLIT3									X				1
O75096	LRP4									X				1
O75106	AOC2									X				1
O75121	MFAP3L									X				1
O75146	HIP1R								X					1
O75154	RAB11FIP3								X					1
O75223	GGCT								X					1
O75264	SMIM24									X				1
O75348	ATP6V1G1								X					1
O75380	NDUFS6								X					1
O75381	PEX14									X				1
O75475	PSIP1								X					1
O75503	CLN5									X				1
O75521	ECI2								X					1
O75534	CSDE1									X				1
O75569	PRKRA								X					1
O75592	MYCBP2								X					1
O75629	CREG1									X				1
O75674	TOM1L1		X											1
O75711	SCRG1								X					1
O75771	RAD51L3									X				1
O75787	ATP6AP2								X					1
O75791	GRAP2									X				1
O75815	BCAR3									X				1
O75828	CBR3									X				1
O75843	AP1G2								X					1
O75871	CEACAM4									X				1
O75874	IDH1									X				1
O75882	ATRN									X				1
O75888	TNFSF13								X					1
O75899	GABBR2									X				1
O75914	PAK3					X								1
O75970	MPDZ									X				1
O76003	GLRX3									X				1
O76036	NCR1					X								1
O76038	SCGN									X				1
O76050	NEURL1		X											1
O76061	STC2								X					1
O76070	SNCG										X			1
O76074	PDE5A								X					1
O76083	PDE9A					X								1
O76096	CST7		X											1
O94768	STK17B					X								1
O94779	CNTN5									X				1
O94813	SLIT2									X				1
O94830	DDHD2								X					1
O94903	PROSC:PLPBP								X					1
O94906	PRPF6									X				1
O94916	NFAT5								X					1
O94933	SLITRK3									X				1
O94973	AP2A2									X				1
O94988	FAM13A								X					1
O94991	SLITRK5					X								1
O94992	HEXIM1								X					1
O95057	DIRAS1									X				1
O95150	TNFSF15					X								1
O95169	NDUFB8									X				1
O95183	VAMP5								X					1
O95185	UNC5C					X								1
O95202	LETM1								X					1
O95236	APOL3									X				1
O95243	MBD4									X				1
O95255	ABCC6									X				1
O95256	IL18RAP									X				1
O95274	LYPD3								X					1
O95295	SNAPIN									X				1
O95379	TNFAIP8									X				1
O95388	WISP1:CCN4					X								1
O95393	BMP10					X								1
O95429	BAG4								X					1
O95445	APOM									X				1
O95502	NPTXR									X				1
O95619	YEATS4									X				1
O95630	STAMBP								X					1
O95644	NFATC1								X					1
O95671	ASMTL									X				1
O95672	ECEL1									X				1
O95727	CRTAM								X					1
O95749	GGPS1									X				1
O95750	FGF19									X				1
O95751	LDOC1									X				1
O95754	SEMA4F									X				1
O95817	BAG3									X				1
O95822	MLYCD									X				1
O95825	CRYZL1								X					1
O95835	LATS1								X					1
O95866	G6B:MPIG6B									X				1
O95868	LY6G6D									X				1
O95881	TXNDC12					X								1
O95897	OLFM2									X				1
O95931	CBX7									X				1
O95944	NCR2									X				1
O95965	ITGBL1								X					1
O95990	FAM107A									X				1
O95994	AGR2								X					1
O95997	PTTG1									X				1
P00167	CYB5A									X				1
P00325	ADH1B									X				1
P00326	ADH1C									X				1
P00352	ALDH1A1									X				1
P00390	GSR								X					1
P00441	SOD1								X					1
P00451	F8		X											1
P00480	OTC									X				1
P00492	HPRT1									X				1
P00558	PGK1									X				1
P00568	AK1								X					1
P00734	F2					X								1
P00738	HP					X								1
P00746	CFD					X								1
P00749	PLAU					X								1
P00813	ADA								X					1
P00915	CA1								X					1
P00918	CA2								X					1
P00966	ASS1								X					1
P01023	A2M									X				1
P01031	C5					X								1
P01036	CST4									X				1
P01042	KNG1									X				1
P01112	HRAS									X				1
P01130	LDLR		X											1
P01135	TGFA								X					1
P01137	TGFB1								X					1
P01178	OXT									X				1
P01189	POMC					X								1
P01241	GH1								X					1
P01258	CALCA								X					1
P01275	GCG					X								1
P01308	INS									X				1
P01350	GAST								X					1
P01567	IFNA7									X				1
P01568	IFNA21									X				1
P01569	IFNA5		X											1
P01570	IFNA14									X				1
P01574	IFNB1					X								1
P01579	IFNG									X				1
P01584	IL1B								X					1
P01589	IL2RA								X					1
P01591	JCHAIN									X				1
P01871	IGHM IGJ IGK@ IGL@									X				1
P01876	IGHA1					X								1
P01877	IGHA2					X								1
P02008	HBZ									X				1
P02144	MB					X								1
P02458	COL2A1									X				1
P02461	COL3A1									X				1
P02462	COL4A1								X					1
P02647	APOA1					X								1
P02649	APOE		X											1
P02655	APOC2									X				1
P02656	APOC3									X				1
P02675	FGB					X								1
P02679	FGG					X								1
P02741	CRP					X								1
P02747	C1QC									X				1
P02750	LRG1								X					1
P02751	FN1		X											1
P02766	TTR								X					1
P02771	AFP					X								1
P02774	GC									X				1
P02786	TFRC								X					1
P02787	TF					X								1
P02792	FTL									X				1
P02814	SMR3B		X											1
P02818	BGLAP									X				1
P03973	SLPI					X								1
P04004	VTN					X								1
P04054	PLA2G1B									X				1
P04075	ALDOA						X							1
P04080	CSTB								X					1
P04083	ANXA1					X								1
P04114	APOB		X											1
P04118	CLPS									X				1
P04156	PRNP		X											1
P04216	THY1								X					1
P04275	VWF					X								1
P04278	SHBG					X								1
P04406	GAPDH								X					1
P04424	ASL									X				1
P04637	TP53									X				1
P04745	AMY1A									X				1
P05015	IFNA16									X				1
P05060	CHGB									X				1
P05062	ALDOB									X				1
P05090	APOD					X								1
P05091	ALDH2									X				1
P05106	ITGB3				X									1
P05109	S100A8									X				1
P05112	IL4								X					1
P05113	IL5									X				1
P05114	HMGN1				X									1
P05129	PRKCG									X				1
P05154	SERPINA5					X								1
P05160	F13B									X				1
P05162	LGALS2									X				1
P05230	FGF1									X				1
P05305	EDN1								X					1
P05362	ICAM1								X					1
P05387	RPLP2		X											1
P05412	JUN								X					1
P05543	SERPINA7									X				1
P05546	SERPIND1					X								1
P05556	ITGB1					X								1
P06126	CD1A									X				1
P06239	LCK									X				1
P06276	BCHE									X				1
P06280	GLA									X				1
P06396	GSN								X					1
P06702	S100A9									X				1
P06727	APOA4									X				1
P06730	EIF4E								X					1
P06731	CEACAM5								X					1
P06748	NPM1									X				1
P07237	P4HB								X					1
P07306	ASGR1					X								1
P07602	PSAP								X					1
P07686	HEXB									X				1
P07711	CTSL								X					1
P07741	APRT								X					1
P07910	HNRNPC									X				1
P07942	LAMB1						X							1
P07947	YES1								X					1
P07948	LYN					X								1
P07951	TPM2					X								1
P07954	FH									X				1
P07988	SFTPB									X				1
P08069	IGF1R					X								1
P08118	MSMB									X				1
P08138	NGFR									X				1
P08217	CELA2A									X				1
P08236	GUSB									X				1
P08253	MMP2		X											1
P08294	SOD3					X								1
P08319	ADH4									X				1
P08476	INHBA					X								1
P08514	ITGA2B				X									1
P08571	CD14								X					1
P08579	SNRPB2								X					1
P08590	MYL3									X				1
P08603	CFH									X				1
P08637	FCGR3A									X				1
P08684	CYP3A4		X											1
P08727	KRT19								X					1
P08754	GNAI3									X				1
P08861	CELA3B									X				1
P09105	HBQ1									X				1
P09132	SRP19									X				1
P09211	GSTP1					X								1
P09382	LGALS1								X					1
P09417	QDPR									X				1
P09467	FBP1									X				1
P09488	GSTM1									X				1
P09493	TPM1									X				1
P09543	CNP								X					1
P09619	PDGFRB									X				1
P09622	DLD									X				1
P09668	CTSH									X				1
P09681	GIP									X				1
P09683	SCT									X				1
P09693	CD3G									X				1
P09871	C1S									X				1
P09874	PARP1									X				1
P09960	LTA4H					X								1
P0C0P6	NPS		X											1
P0C0S5	H2AFZ					X								1
P0C7M6	IQCF3									X				1
P0C7M8	CLEC2L									X				1
P0CAP1	MYZAP									X				1
P0CG30	GSTT2B									X				1
P0CG37	CFC1									X				1
P0CG48	UBC									X				1
P0DJ93	SMIM13									X				1
P0DJD7	PGA4								X					1
P0DMT0	MRLN		X											1
P0DOY2	IGLC2								X					1
P0DPI2	GATD3								X					1
P0DUB6	AMY1A		X											1
P10114	RAP2A									X				1
P10124	SRGN									X				1
P10144	GZMB									X				1
P10153	RNASE2									X				1
P10242	MYB									X				1
P10398	ARAF									X				1
P10415	BCL2								X					1
P10600	TGFB3					X								1
P10606	COX5B								X					1
P10619	CTSA					X								1
P10644	PRKAR1A								X					1
P10646	TFPI					X								1
P10696	ALPG									X				1
P10767	FGF6									X				1
P10914	IRF1									X				1
P10915	HAPLN1									X				1
P10997	IAPP									X				1
P11137	MAP2								X					1
P11274	BCR								X					1
P11309	PIM1									X				1
P11310	ACADM									X				1
P11362	FGFR1					X								1
P11465	PSG2									X				1
P11487	FGF3									X				1
P11532	DMD								X					1
P11684	SCGB1A1								X					1
P11686	SFTPC		X											1
P11766	ADH5									X				1
P12034	FGF5									X				1
P12104	FABP2									X				1
P12109	COL6A1									X				1
P12110	COL6A2									X				1
P12271	RLBP1									X				1
P12272	PTHLH									X				1
P12314	FCGR1A									X				1
P12318	FCGR2A								X					1
P12429	ANXA3									X				1
P12644	BMP4								X					1
P12645	BMP3									X				1
P12821	ACE									X				1
P12829	MYL4								X					1
P12931	SRC					X								1
P13284	IFI30								X					1
P13385	TDGF1:CRIPTO									X				1
P13569	CFTR									X				1
P13598	ICAM2					X								1
P13647	KRT5									X				1
P13667	PDIA4								X					1
P13686	ACP5					X								1
P13727	PRG2								X					1
P13747	HLA-E:HLA								X					1
P13796	LCP1									X				1
P13861	PRKAR2A								X					1
P13995	MTHFD2									X				1
P14061	HSD17B1									X				1
P14091	CTSE								X					1
P14174	MIF				X									1
P14207	FOLR2								X					1
P14209	CD99								X					1
P14314	PRKCSH									X				1
P14316	IRF2									X				1
P14317	HCLS1								X					1
P14415	ATP1B2		X											1
P14550	AKR1A1									X				1
P14598	NCF1									X				1
P14625	HSP90B1									X				1
P14635	CCNB1									X				1
P14649	MYL6B									X				1
P14735	IDE									X				1
P14854	COX6B1								X					1
P14902	IDO1		X											1
P14920	DAO									X				1
P14927	UQCRB		X											1
P15090	FABP4								X					1
P15289	ARSA									X				1
P15291	B4GALT1								X					1
P15311	EZR								X					1
P15328	FOLR1								X					1
P15509	CSF2RA									X				1
P15514	AREG								X					1
P15529	CD46								X					1
P15586	GNS									X				1
P15918	RAG1									X				1
P16070	CD44									X				1
P16109	SELP		X											1
P16112	ACAN		X											1
P16150	SPN									X				1
P16444	DPEP1									X				1
P16619	CCL3L1					X								1
P16671	CD36									X				1
P16871	IL7R									X				1
P17213	BPI		X											1
P17301	ITGA2									X				1
P17302	GJA1									X				1
P17516	AKR1C4									X				1
P17535	JUND									X				1
P17538	CTRB1		X											1
P17540	CKMT2									X				1
P17612	PRKACA					X								1
P17676	CEBPB								X					1
P17813	ENG							X						1
P17900	GM2A								X					1
P18031	PTPN1								X					1
P18428	LBP								X					1
P18887	XRCC1									X				1
P19021	PAM								X					1
P19022	CDH2								X					1
P19174	PLCG1					X								1
P19338	NCL									X				1
P19404	NDUFV2									X				1
P19525	EIF2AK2								X					1
P19784	CSNK2A2									X				1
P19878	NCF2								X					1
P19957	PI3					X								1
P19971	TYMP									X				1
P20062	TCN2									X				1
P20138	CD33					X								1
P20155	SPINK2									X				1
P20231	TPSB2					X								1
P20338	RAB4A									X				1
P20396	TRH									X				1
P20618	PSMB1									X				1
P20700	LMNB1								X					1
P20718	GZMH								X					1
P20807	CAPN3		X											1
P20810	CAST					X								1
P20823	HNF1A									X				1
P20827	EFNA1								X					1
P20849	COL9A1									X				1
P20908	COL5A1								X					1
P20933	AGA									X				1
P20936	RASA1									X				1
P21217	FUT3									X				1
P21781	FGF7					X								1
P21802	FGFR2								X					1
P21854	CD72												X	1
P21926	CD9									X				1
P21980	TGM2								X					1
P22004	BMP6					X								1
P22061	PCMT1									X				1
P22301	IL10		X											1
P22309	UGT1A1									X				1
P22362	CCL1					X								1
P22466	GAL									X				1
P22626	HNRNPA2B1					X								1
P22676	CALB2								X					1
P22736	NR4A1									X				1
P22748	CA4					X								1
P22888	LHCGR									X				1
P22894	MMP8								X					1
P22914	CRYGS									X				1
P23142	FBLN1									X				1
P23276	KEL								X					1
P23280	CA6					X								1
P23468	PTPRD		X											1
P23471	PTPRZ1								X					1
P23515	OMG								X					1
P23526	AHCY								X					1
P23763	VAMP1									X				1
P23919	DTYMK								X					1
P24001	IL32									X				1
P24310	COX7A1									X				1
P24394	IL4R								X					1
P24592	IGFBP6					X								1
P24666	ACP1									X				1
P24752	ACAT1									X				1
P25098	ADRBK1					X								1
P25391	LAMA1		X											1
P25440	BRD2									X				1
P25685	DNAJB1								X					1
P25686	DNAJB2								X					1
P25786	PSMA1		X											1
P25787	PSMA2					X								1
P25815	S100P								X					1
P25942	CD40								X					1
P26022	PTX3								X					1
P26038	MSN									X				1
P26440	IVD									X				1
P26715	KLRC1									X				1
P26885	FKBP2									X				1
P26927	MST1					X								1
P26992	CNTFR					X								1
P27037	ACVR2A									X				1
P27348	YWHAQ								X					1
P27469	G0S2		X											1
P27695	APEX1								X					1
P27797	CALR		X											1
P27815	PDE4A									X				1
P28066	PSMA5									X				1
P28070	PSMB4									X				1
P28074	PSMB5		X											1
P28907	CD38					X								1
P29034	S100A2									X				1
P29120	PCSK1									X				1
P29218	IMPA1									X				1
P29320	EPHA3									X				1
P29353	SHC1									X				1
P29474	NOS3								X					1
P29475	NOS1								X					1
P29597	TYK2					X								1
P29692	EEF1D								X					1
P29965	CD40LG									X				1
P30040	ERP29					X								1
P30041	PRDX6								X					1
P30046	DDT								X					1
P30047	GCHFR								X					1
P30084	ECHS1								X					1
P30086	PEBP1								X					1
P30153	PPP2R1A									X				1
P30260	CDC27								X					1
P30520	ADSS									X				1
P30990	NTS									X				1
P31025	LCN1									X				1
P31146	CORO1A								X					1
P31151	S100A7									X				1
P31321	PRKAR1B									X				1
P31350	RRM2								X					1
P31431	SDC4								X					1
P31937	HIBADH									X				1
P31943	HNRNPH1									X				1
P31947	SFN		X											1
P31948	STIP1								X					1
P31994	FCGR2B					X								1
P32322	PYCR1									X				1
P32455	GBP1									X				1
P32927	CSF2RB									X				1
P32942	ICAM3								X					1
P32970	CD70									X				1
P32971	TNFSF8					X								1
P33316	DUT									X				1
P33764	S100A3									X				1
P34096	RNASE4								X					1
P34925	RYK									X				1
P34969	HTR7									X				1
P35070	BTC									X				1
P35222	CTNNB1									X				1
P35225	IL13									X				1
P35270	SPR									X				1
P35443	THBS4					X								1
P35520	CBS									X				1
P35579	MYH9								X					1
P35590	TIE1					X								1
P35606	COPB2								X					1
P35609	ACTN2									X				1
P35611	ADD1								X					1
P35613	BSG								X					1
P35637	FUS								X					1
P35754	GLRX								X					1
P35914	HMGCL								X					1
P36269	GGT5								X					1
P36507	MAP2K2					X								1
P36551	CPOX									X				1
P36639	NUDT1									X				1
P36776	LONP1								X					1
P36873	PPP1CC								X					1
P36896	ACVR1B									X				1
P36952	SERPINB5									X				1
P36959	GMPR								X					1
P37023	ACVRL1								X					1
P37108	SRP14								X					1
P37173	TGFBR2								X					1
P37837	TALDO1								X					1
P38919	EIF4A3									X				1
P38936	CDKN1A								X					1
P39687	ANP32A		X											1
P40197	GP5		X											1
P40199	CEACAM6								X					1
P40222	TXLNA								X					1
P40225	THPO									X				1
P40259	CD79B								X					1
P40261	NNMT									X				1
P40337	VHL									X				1
P40394	ADH7									X				1
P40616	ARL1									X				1
P40925	MDH1								X					1
P41134	ID1									X				1
P41159	LEP		X											1
P41217	CD200					X								1
P41218	MNDA								X					1
P41235	HNF4A									X				1
P41236	PPP1R2									X				1
P41252	IARS1									X				1
P41273	TNFSF9									X				1
P41439	FOLR3									X				1
P42126	DCI									X				1
P42127	ASIP		X											1
P42224	STAT1					X								1
P42684	ABL2									X				1
P42702	LIFR								X					1
P42768	WAS								X					1
P43080	GUCA1A									X				1
P43121	MCAM								X					1
P43235	CTSK									X				1
P43360	MAGEA6									X				1
P43363	MAGEA10									X				1
P43378	PTPN9									X				1
P43403	ZAP70					X								1
P43627	KIR2DL2								X					1
P43628	KIR2DL3									X				1
P43630	KIR3DL2									X				1
P43652	AFM									X				1
P45381	ASPA									X				1
P45983	MAPK8									X				1
P45984	MAPK9									X				1
P46379	BAG6								X					1
P46531	NOTCH1								X					1
P46926	GNPDA1									X				1
P46937	YAP1								X					1
P47736	RAP1GAP									X				1
P47813	EIF1AX									X				1
P47929	LGALS7:LGALS7_LGALS7B:LGALS7B										X			1
P47972	NPTX2								X					1
P47989	XDH		X											1
P47992	XCL1								X					1
P48052	CPA2									X				1
P48431	SOX2									X				1
P48436	SOX9								X					1
P48637	GSS									X				1
P48643	CCT5								X					1
P48723	HSPA13									X				1
P48730	CSNK1D									X				1
P48775	TDO2									X				1
P48788	TNNI2					X								1
P48960	ADGRE5:CD97					X								1
P49023	PXN								X					1
P49221	TGM4									X				1
P49223	SPINT3									X				1
P49454	CENPF								X					1
P49591	SARS									X				1
P49703	ARL4D									X				1
P49711	CTCF									X				1
P49715	CEBPA									X				1
P49746	THBS3		X											1
P49795	RGS19									X				1
P49796	RGS3									X				1
P49798	RGS4									X				1
P49913	CAMP									X				1
P50135	HNMT								X					1
P50219	MNX1									X				1
P50222	MEOX2									X				1
P50406	HTR6									X				1
P50440	GATM									X				1
P50452	SERPINB8								X					1
P50454	SERPINH1								X					1
P50502	ST13								X					1
P50749	RASSF2								X					1
P51114	FXR1									X				1
P51124	GZMM									X				1
P51397	DAP									X				1
P51452	DUSP3					X								1
P51460	INSL3									X				1
P51512	MMP16									X				1
P51617	IRAK1								X					1
P51649	ALDH5A1								X					1
P51654	GPC3					X								1
P51665	PSMD7									X				1
P51814	ZNF41									X				1
P51946	CCNH									X				1
P52294	KPNA1									X				1
P52630	STAT2								X					1
P52741	ZNF134									X				1
P52758	HRSP12:RIDA									X				1
P52797	EFNA3				X									1
P52803	EFNA5					X								1
P52848	NDST1									X				1
P52888	THOP1								X					1
P53350	PLK1									X				1
P53355	DAPK1									X				1
P53396	ACLY		X											1
P53582	METAP1										X			1
P53602	MVD									X				1
P53634	CTSC									X				1
P53814	SMTN								X					1
P53985	SLC16A1								X					1
P54252	ATXN3								X					1
P54368	OAZ1									X				1
P54619	PRKAG1:PRKAG1.									X				1
P54652	HSPA2								X					1
P54687	BCAT1								X					1
P54764	EPHA4									X				1
P54868	HMGCS2		X											1
P55001	MFAP2		X											1
P55055	NR1H2		X											1
P55058	PLTP									X				1
P55075	FGF8									X				1
P55083	MFAP4								X					1
P55087	AQP4									X				1
P55103	INHBC									X				1
P55107	GDF10									X				1
P55211	CASP9								X					1
P55259	GP2								X					1
P55285	CDH6					X								1
P55789	GFER								X					1
P55808	XG								X					1
P55809	OXCT1								X					1
P55957	BID					X								1
P56134	ATP5J2									X				1
P56192	MARS1								X					1
P56199	ITGA1					X								1
P56270	MAZ									X				1
P56278	MTCP1									X				1
P56470	LGALS4								X					1
P56539	CAV3									X				1
P56937	HSD17B7									X				1
P56975	NRG3									X				1
P57086	SCAND1									X				1
P58107	EPPK1								X					1
P58400	NRXN1					X								1
P58401	NRXN2									X				1
P58417	NXPH1					X								1
P58658	EVA1C									X				1
P58743	SLC26A5									X				1
P59665	DEFA1_DEFA1B:DEFA1								X					1
P59780	AP3S2								X					1
P60059	SEC61G									X				1
P60484	PTEN					X								1
P60568	IL2					X								1
P60604	UBE2G2					X								1
P60763	RAC3					X								1
P60981	DSTN									X				1
P61026	RAB10								X					1
P61106	RAB14									X				1
P61201	COPS2		X											1
P61218	POLR2F								X					1
P61247	RPS3A									X				1
P61366	OSTN									X				1
P61604	HSPE1									X				1
P61626	LYZ					X								1
P61647	ST8SIA6									X				1
P61916	NPC2								X					1
P62070	RRAS2									X				1
P62072	TIMM10								X					1
P62166	NCS1								X					1
P62308	SNRPG									X				1
P62316	SNRPD2									X				1
P62318	SNRPD3									X				1
P62380	TBPL1									X				1
P62736	ACTA2								X					1
P62834	RAP1A								X					1
P62837	UBE2D2									X				1
P63010	AP2B1								X					1
P63096	GNAI1									X				1
P63098	PPP3R1					X								1
P63104	YWHAZ						X							1
P63167	DYNLL1					X								1
P63313	TMSB10								X					1
P68106	FKBP1B									X				1
P68400	CSNK2A1		X											1
P68871	HBB					X								1
P69905	HBA1:HBA1; HBA2					X								1
P78310	CXADR		X											1
P78318	IGBP1								X					1
P78324	SIRPA					X								1
P78352	DLG4								X					1
P78362	SRPK2								X					1
P78368	CSNK1G2									X				1
P78380	OLR1					X								1
P78396	CCNA1									X				1
P78410	BTN3A2								X					1
P78417	GSTO1									X				1
P78423	CX3CL1					X								1
P78504	JAG1					X								1
P78539	SRPX								X					1
P78540	ARG2									X				1
P78556	CCL20								X					1
P80098	CCL7								X					1
P80108	GPLD1		X											1
P80188	LCN2								X					1
P80303	NUCB2								X					1
P83859	QRFP									X				1
P84022	SMAD3								X					1
P84085	ARF5									X				1
P84101	SERF2									X				1
P84157	MXRA7	X												1
P98077	SHC2									X				1
P98095	FBLN2								X					1
P98170	XIAP								X					1
Q00535	CDK5					X								1
Q00610	CLTC									X				1
Q00796	SORD									X				1
Q00872	MYBPC1									X				1
Q00888	PSG4									X				1
Q00889	PSG6									X				1
Q01085	TIAL1									X				1
Q01449	MYL7									X				1
Q01484	ANK2									X				1
Q01523	DEFA5									X				1
Q01973	ROR1					X								1
Q01974	ROR2			X										1
Q02221	COX6A2									X				1
Q02252	ALDH6A1									X				1
Q02297	NRG1									X				1
Q02750	MAP2K1								X					1
Q02763	TEK								X					1
Q02880	TOP2B								X					1
Q03013	GSTM4									X				1
Q03154	ACY1					X								1
Q03169	TNFAIP2								X					1
Q03252	LMNB2								X					1
Q03393	PTS								X					1
Q03431	PTH1R								X					1
Q03591	CFHR1									X				1
Q03692	COL10A1									X				1
Q04323	UBXN1								X					1
Q04637	EIF4G1								X					1
Q04695	KRT17									X				1
Q04721	NOTCH2									X				1
Q04756	HGFAC									X				1
Q04828	AKR1C1									X				1
Q05084	ICA1								X					1
Q05315	CLC									X				1
Q05516	ZBTB16								X					1
Q06033	ITIH3								X					1
Q06141	REG3A								X					1
Q06190	PPP2R3A									X				1
Q06323	PSME1								X					1
Q06413	MEF2C									X				1
Q06418	TYRO3								X					1
Q06787	FMR1									X				1
Q06828	FMOD									X				1
Q06830	PRDX1								X					1
Q07065	CKAP4								X					1
Q07812	BAX								X					1
Q07820	MCL1					X								1
Q07869	PPARA									X				1
Q07889	SOS1									X				1
Q07960	ARHGAP1									X				1
Q08116	RGS1									X				1
Q08174	PCDH1										X			1
Q08211	DHX9									X				1
Q08345	DDR1								X					1
Q08378	GOLGA3								X					1
Q08380	LGALS3BP					X								1
Q08648	SPAG11B									X				1
Q08830	FGL1								X					1
Q08999	RBL2									X				1
Q08ET2	SIGLEC14					X								1
Q09FC8	ZNF415									X				1
Q0P5P2	C17orf67		X											1
Q0Z7S8	FABP9										X			1
Q0ZGT2	NEXN								X					1
Q10469	MGAT2									X				1
Q10471	GALNT2									X				1
Q10472	GALNT1									X				1
Q10589	BST2									X				1
Q11128	FUT5					X								1
Q11201	ST3GAL1		X											1
Q12792	TWF1									X				1
Q12794	HYAL1								X					1
Q12846	STX4								X					1
Q12866	MERTK								X					1
Q12918	KLRB1									X				1
Q12933	TRAF2								X					1
Q12982	BNIP2								X					1
Q12986	NFX1								X					1
Q13007	IL24									X				1
Q13046	PSG7									X				1
Q13093	PLA2G7									X				1
Q13105	ZBTB17								X					1
Q13131	PRKAA1									X				1
Q13137	CALCOCO2								X					1
Q13145	BAMBI								X					1
Q13185	CBX3									X				1
Q13253	NOG									X				1
Q13275	SEMA3F								X					1
Q13277	STX3									X				1
Q13361	MFAP5									X				1
Q13428	TCOF1								X					1
Q13444	ADAM15								X					1
Q13449	LSAMP					X								1
Q13451	FKBP5								X					1
Q13459	MYO9B								X					1
Q13477	MADCAM1									X				1
Q13485	SMAD4									X				1
Q13490	BIRC2									X				1
Q13522	PPP1R1A									X				1
Q13541	EIF4EBP1								X					1
Q13542	EIF4EBP2									X				1
Q13561	DCTN2									X				1
Q13563	PKD2								X					1
Q13576	IQGAP2								X					1
Q13596	SNX1									X				1
Q13616	CUL1									X				1
Q13620	CUL4B									X				1
Q13630	TSTA3									X				1
Q13705	ACVR2B									X				1
Q13753	LAMC2									X				1
Q13790	APOF			X										1
Q13813	SPTAN1		X											1
Q13822	ENPP2								X					1
Q13946	PDE7A									X				1
Q13976	PRKG1								X					1
Q14005	IL16					X								1
Q14012	CAMK1									X				1
Q14114	LRP8				X									1
Q14116	IL18								X					1
Q14145	KEAP1					X								1
Q14194	CRMP1									X				1
Q14203	DCTN1								X					1
Q14210	LY6D								X					1
Q14213	EBI3									X				1
Q14242	SELPLG									X				1
Q14258	TRIM25								X					1
Q14393	GAS6									X				1
Q14397	GCKR					X								1
Q14435	GALNT3								X					1
Q14457	BECN1								X					1
Q14498	RBM39					X								1
Q14511	NEDD9									X				1
Q14512	FGFBP1									X				1
Q14515	SPARCL1									X				1
Q14558	PRPSAP1									X				1
Q14563	SEMA3A		X											1
Q14566	MCM6									X				1
Q14574	DSC3		X											1
Q14596	NBR1									X				1
Q14626	IL11RA									X				1
Q14641	INSL4									X				1
Q14651	PLS1									X				1
Q14703	MBTPS1									X				1
Q14739	LBR								X					1
Q14749	GNMT									X				1
Q14790	CASP8									X				1
Q14934	NFATC4									X				1
Q14974	KPNB1					X								1
Q14BN4	SLMAP								X					1
Q14C87	TMEM132D		X											1
Q14CS0	UBXN2B									X				1
Q15004	PAF									X				1
Q15018	FAM175B:ABRAXAS2								X					1
Q15025	TNIP1								X					1
Q15056	EIF4H					X								1
Q15057	ACAP2									X				1
Q15078	CDK5R1					X								1
Q15116	PDCD1								X					1
Q15155	NOMO1										X			1
Q15198	PDGFRL									X				1
Q15223	NECTIN1:PVRL1								X					1
Q15238	PSG5		X											1
Q15256	PTPRR							X						1
Q15262	PTPRK								X					1
Q15276	RABEP1								X					1
Q15291	RBBP5									X				1
Q15303	ERBB4					X								1
Q15306	IRF4									X				1
Q15363	TMED2									X				1
Q15370	ELOB								X					1
Q15388	TOMM20								X					1
Q15390	MTFR1									X				1
Q15399	TLR1									X				1
Q15485	FCN2									X				1
Q15560	TCEA2									X				1
Q15596	NCOA2									X				1
Q15648	MED1					X								1
Q15653	NFKBIB									X				1
Q15661	TPSAB1									X				1
Q15697	ZNF174									X				1
Q15717	ELAVL1									X				1
Q15722	LTB4R									X				1
Q15726	KISS1									X				1
Q15738	NSDHL		X											1
Q15743	GPR68									X				1
Q15751	HERC1									X				1
Q15762	CD226									X				1
Q15768	EFNB3		X											1
Q15777	MPPED2									X				1
Q15796	SMAD2								X					1
Q15818	NPTX1								X					1
Q15831	STK11								X					1
Q15836	VAMP3									X				1
Q15884	FAM189A2:ENTREP1									X				1
Q16186	ADRM1									X				1
Q16280	CNGA2									X				1
Q16288	NTRK3		X											1
Q16352	INA									X				1
Q16548	BCL2A1					X								1
Q16549	PCSK7					X								1
Q16557	PSG3									X				1
Q16568	CARTPT									X				1
Q16585	SGCB		X											1
Q16610	ECM1						X							1
Q16621	NFE2								X					1
Q16623	STX1A					X								1
Q16625	OCLN								X					1
Q16627	CCL14								X					1
Q16643	DBN1								X					1
Q16644	MAPKAPK3		X											1
Q16651	PRSS8								X					1
Q16661	GUCA2B		X											1
Q16666	IFI16		X											1
Q16667	CDKN3		X											1
Q16762	TST		X											1
Q16763	UBE2S									X				1
Q16769	QPCT								X					1
Q16773	KYAT1:CCBL1								X					1
Q16778	HIST2H2BE					X								1
Q16853	AOC3								X					1
Q16864	ATP6V1F								X					1
Q16881	TXNRD1								X					1
Q16891	IMMT								X					1
Q17RW2	COL24A1								X					1
Q29980	MICB					X								1
Q29983	MICA									X				1
Q2M5E4	RGS21									X				1
Q2UY09	COL28A1			X										1
Q2Y0W8	SLC4A8									X				1
Q30KP8	DEFB136									X				1
Q30KP9	DEFB135									X				1
Q30KQ4	DEFB116		X											1
Q30KQ9	DEFB110									X				1
Q32MZ4	LRRFIP1								X					1
Q3B7J2	GFOD2								X					1
Q3KNS1	PTCHD3		X											1
Q3KPI0	CEACAM21									X				1
Q3SXY7	LRIT3									X				1
Q495A1	TIGIT									X				1
Q4KMG9	TMEM52B									X				1
Q4LDR2	CTXN3		X											1
Q50LG9	LRRC24									X				1
Q53EL6	PDCD4									X				1
Q53FA7	TP53I3								X					1
Q53GL0	PLEKHO1								X					1
Q53H47	SETMAR								X					1
Q569H4	PRR16									X				1
Q58F21	BRDT									X				1
Q5DT21	SPINK9									X				1
Q5F1R6	DNAJC21								X					1
Q5GFL6	VWA2									X				1
Q5JS54	PSMG4								X					1
Q5JTD0	TJAP1								X					1
Q5JX69	FAM209B									X				1
Q5JXA9	SIRPB2									X				1
Q5JZY3	EPHA10		X											1
Q5KU26	COLEC12								X					1
Q5R372	RABGAP1L								X					1
Q5SRI9	MANEA									X				1
Q5SW79	CEP170								X					1
Q5T1H1	EYS									X				1
Q5T2W1	PDZK1									X				1
Q5T4F4	ZFYVE27									X				1
Q5T5Y3	CAMSAP1								X					1
Q5T601	ADGRF1									X				1
Q5T6X4	FAM162B									X				1
Q5T7R7	C1orf185									X				1
Q5TGZ0	MINOS1									X				1
Q5VIR6	VPS53								X					1
Q5VU65	NUP210L									X				1
Q5VUB5	FAM171A1									X				1
Q5VVJ2	MYSM1									X				1
Q5VXI9	LIPN		X											1
Q5VXJ0	LIPK									X				1
Q5VY43	PEAR1									X				1
Q5VZ66	JAKMIP3									X				1
Q5ZPR3	CD276								X					1
Q63HR2	TNS2									X				1
Q66K79	CPZ									X				1
Q674X7	KAZN								X					1
Q676U5	ATG16L1								X					1
Q68CQ7	GLT8D1									X				1
Q6AZY7	SCARA3									X				1
Q6B9Z1	IGFL4		X											1
Q6BAA4	FCRLB								X					1
Q6BCY4	CYB5R2									X				1
Q6DKI7	PVRIG									X				1
Q6DN72	FCRL6									X				1
Q6FI81	CIAPIN1								X					1
Q6GMR7	FAAH2									X				1
Q6GPH6	ITPRIPL1									X				1
Q6GPI1	CTRB2									X				1
Q6GQQ9	OTUD7B								X					1
Q6GTX8	LAIR1								X					1
Q6IB77	GLYAT									X				1
Q6IN85	SMEK1									X				1
Q6IQ23	PLEKHA7									X				1
Q6ISS4	LAIR2									X				1
Q6JVE9	LCN8									X				1
Q6N022	TENM4									X				1
Q6NSJ0	KIAA1161									X				1
Q6NT46	GAGE2A									X				1
Q6NT52	CGB2		X											1
Q6NUJ1	PSAPL1									X				1
Q6NX45	ZNF774									X				1
Q6NXT1	ANKRD54									X				1
Q6NYC1	JMJD6									X				1
Q6P179	ERAP2									X				1
Q6P1L8	MRPL14									X				1
Q6P1M0	SLC27A4								X					1
Q6P1N0	CC2D1A								X					1
Q6P1Q0	LETMD1									X				1
Q6P2H3	CEP85								X					1
Q6P5S2	LEG1									X				1
Q6P995	FAM171B									X				1
Q6P9G4	TMEM154									X				1
Q6PCB0	VWA1									X				1
Q6PD74	AAGAB									X				1
Q6PH85	DCUN1D2									X				1
Q6PHR2	ULK3									X				1
Q6PJG6	BRAT1									X				1
Q6PJW8	CNST								X					1
Q6PKG0	LARP1								X					1
Q6PL45	BRICD5									X				1
Q6Q8B3	CD200R1L									X				1
Q6QNY0	BLOC1S3								X					1
Q6S5H5	POTEG									X				1
Q6S5L8	SHC4									X				1
Q6T311	ARL9									X				1
Q6UVW9	CLEC2A									X				1
Q6UW15	REG3G								X					1
Q6UW56	ATRAID								X					1
Q6UWB1	IL27RA					X								1
Q6UWN8	SPINK6												X	1
Q6UWP8	SBSN									X				1
Q6UWV6	ENPP7		X											1
Q6UWV7	FAM159A									X				1
Q6UWY5	OLFML1									X				1
Q6UWZ7	FAM175A									X				1
Q6UX41	BTNL8									X				1
Q6UX71	PLXDC2								X					1
Q6UXD5	SEZ6L2								X					1
Q6UXG2	KIAA1324									X				1
Q6UXG3	CD300LG								X					1
Q6UXH0	C19orf80									X				1
Q6UXL0	IL20RB									X				1
Q6UXM1	LRIG3					X								1
Q6UXX9	RSPO2									X				1
Q6UY09	CEACAM20								X					1
Q6X4U4	SOSTDC1									X				1
Q6X784	ZPBP2									X				1
Q6XZF7	DNMBP								X					1
Q6Y288	B3GALTL:B3GLCT		X											1
Q6Y7W6	GIGYF2								X					1
Q6ZMB0	B3GNT6									X				1
Q6ZMR5	TMPRSS11A									X				1
Q6ZN44	UNC5A									X				1
Q6ZP65	CCDC64									X				1
Q6ZRI8	ARHGAP36		X											1
Q6ZRY4	RBPMS2								X					1
Q6ZUJ8	PIK3AP1								X					1
Q6ZWK4	RHEX									X				1
Q7L5N7	LPCAT2									X				1
Q7L7L0	HIST3H2A					X								1
Q7LFX5	CHST15					X								1
Q7LG56	RRM2B									X				1
Q7LGC8	CHST3									X				1
Q7Z304	MAMDC2								X					1
Q7Z3B1	NEGR1					X								1
Q7Z434	MAVS								X					1
Q7Z569	BRAP								X					1
Q7Z5G4	GOLGA7									X				1
Q7Z5R6	APBB1IP								X					1
Q7Z628	NET1									X				1
Q7Z698	SPRED2								X					1
Q7Z699	SPRED1									X				1
Q7Z6I6	ARHGAP30									X				1
Q7Z6M3	MILR1								X					1
Q7Z7D3	VTCN1								X					1
Q7Z7K0	CMC1								X					1
Q7Z7M9	GALNT5								X					1
Q86SQ7	SDCCAG8								X					1
Q86SR1	GALNT10								X					1
Q86SS6	SYT9									X				1
Q86T13	CLEC14A								X					1
Q86T24	ZBTB33									X				1
Q86T26	TMPRSS11B									X				1
Q86TS9	MRPL52									X				1
Q86U17	SERPINA11								X					1
Q86UE4	MTDH								X					1
Q86UL8	MAGI2		X											1
Q86UU1	PHLDB1								X					1
Q86UX2	ITIH5		X											1
Q86UY8	NT5DC3									X				1
Q86VB7	CD163					X								1
Q86VH5	LRRTM3									X				1
Q86VP3	PACS2								X					1
Q86VR8	FJX1									X				1
Q86VW0	SESTD1								X					1
Q86VW1	SLC22A16									X				1
Q86VZ4	LRP11								X					1
Q86W26	NLRP10									X				1
Q86WA6	BPHL									X				1
Q86WA9	SLC26A11									X				1
Q86WK6	AMIGO1									X				1
Q86WR0	CCDC25									X				1
Q86WS3	OOSP2									X				1
Q86X76	NIT1								X					1
Q86XR7	TICAM2									X				1
Q86Y97	SUV420H2									X				1
Q86YD3	TMEM25									X				1
Q8IU54	IFNL1								X					1
Q8IU80	TMPRSS6									X				1
Q8IUB5	WFDC13									X				1
Q8IUC4	RHPN2									X				1
Q8IUC8	GALNT13									X				1
Q8IUW5	RELL1		X											1
Q8IVF2	AHNAK2								X					1
Q8IVG5	SAMD9L								X					1
Q8IVH8	MAP4K3									X				1
Q8IVM0	CCDC50									X				1
Q8IVU1	IGDCC3									X				1
Q8IVY1	C1orf210									X				1
Q8IW75	SERPINA12									X				1
Q8IWE4	DCUN1D3									X				1
Q8IWL1	SFTPA2								X					1
Q8IWU5	SULF2									X				1
Q8IWY4	SCUBE1									X				1
Q8IWZ8	SUGP1								X					1
Q8IX03	WWC1									X				1
Q8IX05	CD302								X					1
[truncated: 669 more rows]

## Sheet: Table S3c
Table S3c. Individual study comparisons between age-associated proteins in the literature and Chronological Age- or Disease-Associated Proteins, and FAM-CPH Aps
Author, year (ref.)	Menni C, et al., 2014	Tanaka T, et al. 2018	Lind L, et al., 2019	Tin A, et al., 2019	Lehallier B, et al., 2019	Sathyan S, et al., 2020	Tanaka T, et al. 2020	Coenen L, et al., 2023	Sun BB, et al., 2023	Evans DS, et al. 2024	Argentieri MA, et al. 2024	Goeminne et al., 2025	Oh et al., 2023	Moaddel et al. 2025	Oh et al., 2025	Mörseburg et al., 2025	Wang et al., 2025	Wang et al., 2025	Wang et al., 2025
PMID	25123647	29992704	30802263	31639705	31806903	33089916	33210602	36911498	37794186	37982669	39117878	39488213	38057571	39952253	40634782	40287427	41062785	39316596	41299092
Cohort name	TwinsUK; ANM + ARUK + DCR	BLSA/GESTALT	PIVUS	Subgroup of the ARIC Study	INTERVAL + LonGenity	LonGenity	InCHIANTI	ABF300 + HERITAGE + LonGenity +deCODE	UKB-PPP	BLSA/GESTALT + InCHIANTI	UK Biobank, China Kadoorie Biobank, FinnGen	UKB-PPP	KADRC + Covance + LonGenity + SADRC + SAMS	GESTALT	UKB-PPP	UKB-PPP	UKB-PPP	ARIC	UKB-PPP; CKB; NHS
N	202; 677	240	1016	40	4263	1025	997	37479	54219	1201	54408	44952	5676	101	44498	44435	44610	4489;945g	43,616; 3,977; 800
% female	100.0%; 62.0%	0.539	0.5	0.571	0.513	0.557	0.551	0.568	0.539	0.548	0.54	NA	0.555	0.45	NA	NA	0.541	NA	45.9%, 53.7%; 100%
Age (range or mean and SD), years	65.3 (6.9); 77.0 (7.1)	22-93	70	56.6 (4.8)	18-95	65-95	21-102	16-95	56.8 (8.2)	21-102	19-78	NA	70.2 (14.75)	22-92	NA	NA	39-71	46-90	39-71; 30-78; 43-69
Health status	Female twin cohort and dementia cohorts	Community-based cohorts (healthy individuals)	Community-based cohort	Community-based cohort	Healthy individuals (blood donors and offspring of parents with exceptional longevity or usual survival)	Offspring of parents with exceptional longevity or usual survival	Community-based cohort	Healthy individuals and individuals with comorbidities or cancer	Population-representative subset, consortium-selected subset, and COVID-19 imaging study subset	Community-based cohorts	Population-based cohorts	Population-representative subset, consortium-selected subset, and COVID-19 imaging study subset	Healthy	Community-based cohort (healthy individuals)	Population-representative subset, consortium-selected subset, and COVID-19 imaging study subset	Population-representative subset, consortium-selected subset, and COVID-19 imaging study subset	Population-representative subset, consortium-selected subset, and COVID-19 imaging study subset	Community-based cohort (healthy participants)	Population-representative cohorts (UKB; CKB); female registered nurses (NHS)
Sample material	Plasma	Plasma	Plasma	Plasma	Plasma	Plasma	Plasma	Plasma	Plasma	Plasma	Plasma	Plasma	Plasma	Plasma	Plasma	Plasma	Plasma	Plasma	Plasma
Assay	SomaScan v3; SomaScan v2	1.3k SomaScan	Olink Proseek Multiplex CVD I	SomaScan	5k and 4k SomaScan	5k SomaScan v4	1.3k SomaScan	SomaScan v4 or 5k SomaScan	Olink Explore 3072	1.3k SomaScan	Olink Explore 3072	Olink Explore 3072	Somascan v4 and v4.1	Olink Explore 1536	Olink Explore 3072	Olink Explore 1536	Olink Explore 3072	Somascan v4.0	Olink Explore 3072
# unique proteins/ aptamers	1,129; 1,001	1301	84	3693	2925	4265	1301	4,265 to 4,746	2923	77 SASP proteinsc	2897	2923	4979	1432	2923	1459	2923	4712	2,923
Age-associated proteins	11 proteins associated with age	217 proteins associated with age	62 proteins changing over timed	866 proteins changing over timed	1379 proteins altered with age	754 proteins associated with age	651 proteins associated with age	273 proteinsa associated with age	1944 proteins associated with age	28 proteins associated with age	204 proteins predicting age	2329 proteins associated with age	3510 proteins associated with age	532 protein associated with agee	207 proteins in conventional aging model	1404 proteins predicting age	2098 proteins in Protein aging modelf	874 proteins in midlife and late life Proteomic Aging Clocks	240 proteins in organismal aging model
In Olink HT	11/11	169/222b	60/62	438/843b	703/1373b	429/741b	483/653b	185/275b	1901/1944	22/28	196/204	2278/2329	1655/3377 b	521/532	199/207	1380/1404	2047/2098	476/866b	229/240
In “Chronological Age-Associated Proteins”	8/11 (72.7%)	100/169 (59.2%)	33/60 (55.0%)	137/438 (31.3%)	240/703 (34.1%)	172/429 (40.1%)	186/483 (38.5%)	125/185 (67.7%)	623/1900 (32.8%)	11/22 (50.0%)	121/196 (61.7%)	644/2278 (28.3%)	431/1655 (26.0%)	290/521 (55.7%)	113/207 (56.8%)	435/1380 (31.5%)	538/2098 (26.3%)	150/476 (31.5%)	136/229 (59.4%)
In “Disease-Associated Proteins”	5/11 (45.5%)	69/169 (40.8%)	33/60 (55.0%)	107/438 (24.4%)	153/703 (21.8%)	131/429 (30.5%)	152/483 (31.5%)	66/185 (35.7%)	488/1900 (25.7%)	6/22 (27.3%)	49/196 (25.0%)	556/2278 (24.4%)	359/1655 (21.7%)	200/521 (38.4%)	49/207 (24.6%)	380/1380 (27.5%)	431/2098 (21.1%)	103/476 (21.6%)	55/229 (24.0%)
In FAM-CPH APs	4/11 (36.4%)	50/169 (29.6%)	22/60 (36.7%)	64/438 (14.6%)	94/703 (13.4%)	84/429 (19.6%)	90/483 (18.6%)	51/185 (27.6%)	269/1900 (14.2%)	5/22 (22.7%)	33/196 (16.8%)	271/2278 (11.9%)	183/1655 (11.1%)	144/521 (27.6%)	30/207 (15.1%)	191/1380 (13.8%)	209/2098 (10.2%)	56/476 (11.8%)	43/229 (18.8%)
Selected panels		76 protein age-signature			373 proteins predicting chronological age	35 proteins predicting chronological age	497 proteins associated with mortality	15 aging modulators		18 proteins associated with clinical traits	20 proteins predicting chronological age	919 proteins associated with mortality	1592 proteins predicting age	73 proteins in multivariate signature of aging		20 top proteins		34 top proteins in midlife and latelife Proteomic clocks
In Olink HT		64/80b			212/369b	26/35	379/494b	12/15		15/18	19/20	903/920 b	802/1566 b	68/73		20/20		25/34
In “Chronological Age-Associated Proteins”		36/64 (56.3%)			73/212 (34.4%)	19/35 (73.1%)	154/379 (40.6%)	10/12 (83.3%)		7/15 (46.7%)	16/19 (84.2%)	338/903 (37.4%)	217/802 (27.1%)	53/68 (77.9%)		16/20 (80.0%)		16/25 (64.0%)
In “Disease-Associated Proteins”		20/64 (31.3%)			48/212 (22.6%)	14/35 (53.8%)	127/379 (33.5%)	7/12 (58.3%)		5/15 (33.3%)	9/19 (47.4%)	367/903 (40.6%)	158/802 (19.7%)	26/68 (38.2%)		11/20 (55.0%)		8/25 (32.0%)
In FAM-CPH APs		11/64 (17.2%)			21/212 (9.9%)	12/35 (46.2%)	73/379 (19.3%)	5/12 (41.7%)		4/15 (26.7%)	8/19 (42.1%)	208/903 (23.0%)	77/802 (9.6%)	22/68 (32.4%)		10/20 (50.0%)		7/25 (28.0%)
aProteins associated with age and with the same directions in at least 3 out of the 4 cohorts.
bThe lists extracted from these studies contained protein subunits, dimers, or complexes listed as one entry, or multiple entries for the same protein (e.g., multiple aptamers). The protein lists were edited by splitting entries with multiple proteins into individual entries, or by removing proteins with multiple entries based on UniProt ID, accordingly. Therefore, the number of proteins reported…
cThe study pre-selected a subset of 77 SASP proteins from a larger 1,322 protein SomaScan panel.
dLongitudinal studies evaluating the change in protein levels over time (5-20 years).
eProteins associated with age at baseline or 2-year follow-up
fProteins in models and men and women combined
gMidlife participants;late-life participants

## Sheet: Table S4a
Table S4a. Combined list of disease-associated proteins from the literature
		Carrasco.Zanini.2024	Gadd.2024	Kuo.2024	Landino.2021	Liu.2023	Liu.2024	Mitchell.2023	Osawa.2020	Sathyan.2020	Verghese.2021	Xu.2024	Sathyan.2025	Kuo.2025	Ma.2025	Liu.2022	Ubaida.Mohien.2025
UniProt	Gene_name	PMID:39039249	PMID:38987645	PMID:38747160	PMID:33200349	PMID:37697678	PMID:38856871	PMID:37254268	PMID:32157804	PMID:32762010	PMID:34252094	PMID:39535692	PMID:40760763	PMID:40478878	PMID:40328427	PMID:36333824	PMID:40059508	count
P00533	EGFR	X	X	X		X	X			X	X	X	DOWN	UP	DOWN	DOWN		12
Q99988	GDF15	X	X	X		X			X	X		X	UP	UP	UP	UP	DOWN	12
O95633	FSTL3		X			X	X		X	X		X	UP		UP	UP	DOWN	10
P35442	THBS2	X	X		UP	X	X	UP	X	X		X			UP			10
O14763	TNFRSF10B	X	X	X		X		UP				X		UP	UP		DOWN	9
O60760	HPGDS	X	X	X		X				X		X	DOWN		DOWN		UP	9
P15090	FABP4		X			X	X			X	X	X	UP		UP		DOWN	9
P39900	MMP12	X	X	X		X		UP	X			X		UP	UP			9
P41159	LEP		X			X	X			X	X	X	UP		UP		DOWN	9
Q16270	IGFBP7	X	X	X		X			X			X		UP	UP		DOWN	9
Q96D42	HAVCR1	X	X	X		X	X	UP				X		UP	UP			9
P09237	MMP7	X	X			X		UP				X			UP	UP	DOWN	8
P14210	HGF	X	X	X		X				X		X		DOWN	UP			8
P18510	IL1RN		X				X	UP		X		X	UP		UP		DOWN	8
P21246	PTN	X	X	X		X								UP	UP	UP	DOWN	8
P23280	CA6	X	X			X	X			X		X			DOWN		UP	8
Q12884	FAP	X	X	X		X				X		X	DOWN		DOWN			8
Q14508	WFDC2	X	X	X		X						X		UP	UP		DOWN	8
Q96GW7	BCAN	X	X	X			X			X		X		DOWN	DOWN			8
Q9HCB6	SPON1	X	X	X		X			X			X			UP		DOWN	8
Q9UJA9	ENPP5	X	X			X	X			X		X	DOWN		DOWN			8
NT-proBNP	NT-proBNP	X	X	X		X		UP						UP	UP			7
O00244	ATOX1		X			X	X			X			UP		UP		DOWN	7
O14594	NCAN	X	X	X			X			X	X				DOWN			7
O15123	ANGPT2	X	X			X	X					X			UP	UP		7
P00797	REN	X	X	X				UP				X			UP		DOWN	7
P01033	TIMP1		X			X			X			X			UP	UP	DOWN	7
P02760	AMBP	X	X					UP		X		X			UP		DOWN	7
P05231	IL6	X	X	X		X		UP				X			UP			7
P08581	MET	X	X	X			X			X				DOWN	DOWN			7
P12111	COL6A3		X			X	X			X		X			UP		DOWN	7
P15514	AREG	X	X	X								X		UP	UP		DOWN	7
P19957	PI3	X	X			X	X					X			UP		DOWN	7
P23515	OMG		X			X	X			X	X	X			DOWN			7
P35318	ADM	X	X	X				UP				X			UP		DOWN	7
P55103	INHBC		X			X	X			X		X			UP		DOWN	7
Q03405	PLAUR	X	X			X						X		UP	UP		DOWN	7
Q07654	TFF3		X	X		X			X	X					UP		DOWN	7
Q13508	ART3	X	X	X			X					X		DOWN	DOWN			7
Q15109	AGER:RAGE	X	X	X			X	UP	X					DOWN				7
Q16651	PRSS8	X	X	X				UP				X			UP		DOWN	7
Q8N474	SFRP1	X	X	X		X						X			UP		DOWN	7
Q9GZV9	FGF23	X	X			X		UP				X			UP		DOWN	7
Q9H4F8	SMOC1	X	X			X						X			UP	UP	DOWN	7
Q9UBR2	CTSZ		X			X	X		X			X			UP		DOWN	7
Q9ULX7	CA14	X	X	X								X		DOWN	DOWN		UP	7
A6NI73	LILRA5	X	X				X					X			UP		DOWN	6
O43927	CXCL13	X	X		UP	X						X			UP			6
O95407	TNFRSF6B	X	X	X								X		UP	UP			6
O95445	APOM	X	X							X		X			DOWN		UP	6
P01034	CST3		X			X				X		X			UP		DOWN	6
P05413	FABP3					X	X			X	X	X			UP			6
P06756	ITGAV		X	X						X		X			DOWN		UP	6
P07196	NEFL	X	X	X										UP	UP		DOWN	6
P07306	ASGR1		X			X	X					X			UP		DOWN	6
P07911	UMOD	X	X			X						X		DOWN	DOWN			6
P07998	RNASE1					X	X			X		X	UP		UP			6
P08833	IGFBP1	X	X			X	X		X						DOWN			6
P10451	SPP1	X	X	X		X									UP		DOWN	6
P10721	KIT	X	X	X		X						X			DOWN			6
P12544	GZMA		X	X					X					DOWN	UP		DOWN	6
P13987	CD59		X			X						X			UP	UP	DOWN	6
P16860	NPPB	X	X	X		X			X					UP				6
P16871	IL7R	X	X									X		DOWN	DOWN	DOWN		6
P19022	CDH2	X	X									X		UP	UP		DOWN	6
P19438	TNFRSF1A		X			X	X					X			UP		DOWN	6
P21757	MSR1		X			X			X			X			UP		DOWN	6
P29317	EPHA2		X			X			X			X			UP		DOWN	6
P36222	CHI3L1	X	X			X						X			UP		DOWN	6
P39060	COL18A1		X			X						X			UP	UP	DOWN	6
P52798	EFNA4		X			X			X			X			UP		DOWN	6
P80188	LCN2		X			X			X			X			UP		DOWN	6
Q02487	DSC2		X			X			X			X			UP		DOWN	6
Q12805	EFEMP1	X	X			X						X			UP		DOWN	6
Q13478	IL18R1	X	X									X		UP	UP		DOWN	6
Q15166	PON3	X	X									X		UP	DOWN		UP	6
Q5KU26	COLEC12		X			X	X					X			UP		DOWN	6
Q86TH1	ADAMTSL2					X	X			X		X	UP		UP			6
Q8IZP9	ADGRG2	X	X	X								X		DOWN	DOWN			6
Q8NFT8	DNER		X				X			X	X	X			DOWN			6
Q92832	NELL1	X	X							X			DOWN		DOWN		UP	6
Q9BU40	CHRDL1		X			X			X			X			UP		DOWN	6
Q9BUD6	SPON2	X	X			X						X			UP		DOWN	6
Q9BYF1	ACE2	X	X					UP				X		UP	UP			6
Q9C005	DPY30		X			X	X					X			UP		DOWN	6
Q9H5V8	CDCP1	X	X	X		X								UP	UP			6
Q9H6B4	CLMP		X			X				X		X			UP		DOWN	6
Q9HAV5	EDA2R	X	X	X		X									UP		DOWN	6
Q9NQ76	MEPE	X	X	X		X								DOWN			DOWN	6
Q9NZK5	CECR1:ADA2		X	X		X						X			UP		DOWN	6
Q9Y653	ADGRG1:GPR56	X	X									X		UP	UP		DOWN	6
A1E959	ODAM	X	X	X										DOWN			UP	5
O00182	LGALS9		X					UP				X			UP		DOWN	5
O00220	TNFRSF10A		X					UP				X			UP		DOWN	5
O00468	AGRN		X				X					X			UP		DOWN	5
O00584	RNASET2		X			X						X			UP		DOWN	5
O14558	HSPB6		X			X	X								UP		DOWN	5
O14793	MSTN		X			X			X	X			DOWN					5
O14836	TNFRSF13B	X	X					UP						UP	UP			5
O94760	DDAH1		X			X						X			UP		DOWN	5
O94779	CNTN5		X				X			X		X			DOWN			5
O95998	IL18BP		X			X						X			UP		DOWN	5
P00740	F9		X				X			X					UP		DOWN	5
P01588	EPO	X	X			X			X						UP			5
P01833	PIGR	X	X									X		UP	UP			5
P04080	CSTB	X	X									X			UP		DOWN	5
P04278	SHBG	X				X	X							DOWN	DOWN			5
P07339	CTSD		X						X						UP	UP	DOWN	5
P07585	DCN	X	X			X		UP									DOWN	5
P08236	GUSB	X	X				X					X			UP			5
P08263	GSTA1		X			X	X								UP		DOWN	5
P08727	KRT19	X	X	X								X			UP			5
P09603	CSF1		X			X						X			UP		DOWN	5
P14207	FOLR2		X			X						X			UP		DOWN	5
P14384	CPM		X			X	X					X			UP			5
P14555	PLA2G2A		X			X						X			UP		DOWN	5
P14780	MMP9		X	X					X			X			UP			5
P20333	TNFRSF1B		X			X						X			UP		DOWN	5
P20711	DDC		X	X			X							DOWN			UP	5
P20774	OGN		X			X						X			UP		DOWN	5
P22692	IGFBP4	X	X									X			UP		DOWN	5
P31997	CEACAM8		X			X		UP				X			UP			5
P37023	ACVRL1		X			X						X			UP		DOWN	5
P40121	CAPG		X			X				X					UP		DOWN	5
P41271	NBL1		X			X									UP	UP	DOWN	5
P43234	CTSO		X			X						X			UP		DOWN	5
P48307	TFPI2		X			X						X			UP		DOWN	5
P49763	PGF		X					UP				X			UP		DOWN	5
P52823	STC1	X	X			X						X			UP			5
P55291	CDH15	X	X									X			UP		DOWN	5
P55774	CCL18	X	X				X								UP	UP		5
P56470	LGALS4	X	X									X			UP		DOWN	5
P78380	OLR1		X					UP	X			X			UP			5
P82980	RBP5		X				X			X		X			UP			5
Q08708	CD300C		X			X						X			UP		DOWN	5
Q12860	CNTN1		X				X		X	X	X							5
Q14116	IL18	X	X			X	X								UP			5
Q14512	FGFBP1	X	X	X		X								DOWN				5
Q16627	CCL14		X			X			X						UP		DOWN	5
Q16769	QPCT	X	X			X						X			UP			5
Q2UY09	COL28A1	X				X	X			X			UP					5
Q6UXK5	LRRN1	X	X	X								X			DOWN			5
Q6ZMJ2	SCARA5	X	X			X									UP		DOWN	5
Q8IX05	CD302		X									X		UP	UP		DOWN	5
Q8IZS8	CACNA2D3					X	X			X	X		DOWN					5
Q8NBS9	TXNDC5		X			X						X			UP		DOWN	5
Q8TDQ0	HAVCR2		X			X						X			UP		DOWN	5
Q8TEU8	WFIKKN2		X				X			X			DOWN		DOWN			5
Q8WU39	MZB1:PACAP		X			X						X			UP		DOWN	5
Q92692	PVRL2:NECTIN2		X			X						X			UP		DOWN	5
Q92820	GGH		X				X					X			UP		DOWN	5
Q969P0	IGSF8		X			X						X			UP		DOWN	5
Q96H15	TIMD4	X	X			X								UP	UP			5
Q96IQ7	VSIG2	X						UP				X		UP	UP			5
Q99727	TIMP4		X			X	X								UP		DOWN	5
Q99969	RARRES2		X				X					X			UP		DOWN	5
Q9BRK3	MXRA8						X			X		X		DOWN	DOWN			5
Q9BZR6	RTN4R		X			X				X					UP		DOWN	5
Q9HD89	RETN		X			X						X			UP		DOWN	5
Q9NQX5	NPDC1		X			X						X			UP		DOWN	5
Q9UMF0	ICAM5	X	X	X		X			X									5
Q9Y5K2	KLK4	X	X	X										UP	UP			5
Q9Y6Q6	TNFRSF11A		X					UP				X			UP		DOWN	5
A6NFN3	RBFOX3			X								X		UP	UP			4
O00241	SIRPB1		X									X			UP		DOWN	4
O00548	DLL1		X									X			UP		DOWN	4
O00585	CCL21	X	X											UP	UP			4
O00626	CCL22		X									X			UP		DOWN	4
O14737	PDCD5					X	X								UP		DOWN	4
O15197	EPHB6		X			X									UP		DOWN	4
O15263	DEFB4A_DEFB4B:DEFB4A	X	X			X									UP			4
O15394	NCAM2					X	X			X					DOWN			4
O15467	CCL16		X						X						UP		DOWN	4
O43155	FLRT2		X			X			X						UP			4
O60664	PLIN3		X									X			UP		DOWN	4
O60911	CTSV	X	X							X					DOWN			4
O75054	IGSF3		X			X								UP	UP			4
O75475	PSIP1		X			X	X								UP			4
O75594	PGLYRP1		X						X			X			UP			4
O76076	CCN5:WISP2		X			X									UP		DOWN	4
O95390	GDF11					X			X	X			DOWN					4
O95715	CXCL14	X	X			X	X											4
O95971	CD160	X	X												UP		DOWN	4
P00746	CFD						X		X			X			UP			4
P00750	PLAT		X									X			UP		DOWN	4
P00995	SPINK1	X	X									X			UP			4
P01011	SERPINA3	X				X						X			UP			4
P01270	PTH	X				X			X						UP			4
P01350	GAST	X										X		UP	UP			4
P01732	CD8A	X	X			X						X						4
P02654	APOC1	X								X		X			DOWN			4
P03956	MMP1		X			X			X						UP			4
P04216	THY1		X									X			UP		DOWN	4
P04233	CD74		X									X			UP		DOWN	4
P04275	VWF		X			X									UP		DOWN	4
P05164	MPO		X						X			X			UP			4
P05452	CLEC3B	X				X				X		X						4
P06127	CD5	X	X			X									UP			4
P06731	CEACAM5	X	X	X										UP				4
P07108	DBI		X				X								UP		DOWN	4
P07148	FABP1		X									X			UP		DOWN	4
P07451	CA3					X	X									UP	DOWN	4
P09238	MMP10	X	X	X		X												4
P09382	LGALS1		X									X			UP		DOWN	4
P09467	FBP1		X			X	X										DOWN	4
P09529	INHBB					X						X		UP	UP			4
P09958	FURIN		X				X					X			UP			4
P0DMV8	HSPA1A					X						X			UP		DOWN	4
P10147	CCL3		X					UP				X			UP			4
P10645	CHGA	X				X						X			UP			4
P11684	SCGB1A1	X	X	X										DOWN				4
P15529	CD46		X			X									UP		DOWN	4
P15692	VEGFA		X			X						X			UP			4
P17301	ITGA2			X								X		DOWN	DOWN			4
P17900	GM2A					X				X		X			UP			4
P17936	IGFBP3	X	X	X								X						4
P18428	LBP		X			X						X			UP			4
P20827	EFNA1		X									X			UP		DOWN	4
P20849	COL9A1	X	X			X											DOWN	4
P21709	EPHA1		X									X			UP		DOWN	4
P21741	MDK		X			X									UP		DOWN	4
P22105	TNXB	X	X			X				X								4
P22223	CDH3	X	X			X											DOWN	4
P22676	CALB2		X									X			UP		DOWN	4
P24158	PRTN3		X						X			X			UP			4
P24394	IL4R		X					UP				X			UP			4
P25116	F2R		X					UP							UP		DOWN	4
P27169	PON1	X				X						X			DOWN			4
P28906	CD34		X	X								X			DOWN			4
P34096	RNASE4					X				X		X			UP			4
P36941	LTBR		X									X			UP		DOWN	4
P37173	TGFBR2		X									X			UP		DOWN	4
P37837	TALDO1					X	X					X			UP			4
P40259	CD79B		X									X			UP		DOWN	4
P41222	PTGDS		X			X									UP		DOWN	4
P43489	TNFRSF4		X									X			UP		DOWN	4
P45379	TNNT2					X				X			UP			UP		4
P47992	XCL1		X					UP							UP		DOWN	4
P48023	FASLG	X	X	X										DOWN				4
P48052	CPA2	X	X	X										DOWN				4
P51693	APLP1		X				X			X			DOWN					4
P51888	PRELP	X	X					UP									DOWN	4
P52758	HRSP12:RIDA						X			X		X			UP			4
P54760	EPHB4		X			X									UP		DOWN	4
P55259	GP2	X	X	X										UP				4
P55808	XG		X	X											UP		DOWN	4
P56159	GFRA1		X									X			UP		DOWN	4
P58335	ANTXR2					X				X	X		DOWN					4
P59665	DEFA1_DEFA1B:DEFA1		X									X			UP		DOWN	4
P61218	POLR2F		X									X			UP		DOWN	4
P78556	CCL20		X									X			UP		DOWN	4
P80098	CCL7	X	X									X			UP			4
P80303	NUCB2		X									X			UP		DOWN	4
P98160	HSPG2		X			X									UP		DOWN	4
Q01469	FABP5		X									X			UP		DOWN	4
Q01638	IL1RL1		X	X		X						X						4
Q03403	TFF2	X	X			X									UP			4
Q06033	ITIH3		X			X									UP		DOWN	4
Q06141	REG3A	X	X			X											DOWN	4
Q07065	CKAP4		X									X			UP		DOWN	4
Q07325	CXCL9		X									X			UP		DOWN	4
Q07507	DPT		X			X									UP		DOWN	4
Q08334	IL10RB		X									X			UP		DOWN	4
Q12841	FSTL1					X	X		X						UP			4
Q12846	STX4		X			X						X			UP			4
Q13145	BAMBI		X			X									UP		DOWN	4
Q13261	IL15RA		X			X									UP		DOWN	4
Q13275	SEMA3F		X									X			UP		DOWN	4
Q13790	APOF					X	X					X			DOWN			4
Q14005	IL16		X			X		UP							UP			4
Q14108	SCARB2		X									X			UP		DOWN	4
Q14767	LTBP2	X	X	X										UP				4
Q16288	NTRK3		X				X					X			DOWN			4
Q16663	CCL15		X			X						X			UP			4
Q16772	GSTA3		X			X									UP		DOWN	4
Q2TAL6	VWC2		X			X									UP		DOWN	4
Q496F6	CD300E		X									X			UP		DOWN	4
Q5ZPR3	CD276	X	X									X			UP			4
Q6GTX8	LAIR1		X									X			UP		DOWN	4
Q6P4E1	GOLM2:CASC4		X									X			UP		DOWN	4
Q6UX15	LAYN		X			X									UP		DOWN	4
Q6UXM1	LRIG3	X					X			X					UP			4
Q76LX8	ADAMTS13		X	X		X		DOWN										4
Q76M96	CCDC80		X			X										UP	DOWN	4
Q7KYR7	BTN2A1		X									X			UP		DOWN	4
Q7Z5A7	TAFA5:FAM19A5		X									X			UP		DOWN	4
Q86SJ6	DSG4	X	X	X										DOWN				4
Q86U17	SERPINA11	X	X			X				X								4
Q86VZ4	LRP11		X			X									UP		DOWN	4
Q8IYS5	OSCAR		X					UP							UP		DOWN	4
Q8N149	LILRA2		X									X			UP		DOWN	4
Q8NHJ6	LILRB4		X									X			UP		DOWN	4
Q8TDY8	IGDCC4	X					X					X			DOWN			4
Q8TE57	ADAMTS16		X	X											UP		DOWN	4
Q8TE58	ADAMTS15	X	X												UP		DOWN	4
Q8WXD2	SCG3	X	X	X			X											4
Q92743	HTRA1					X	X			X			UP					4
Q92752	TNR	X	X	X										DOWN				4
Q92956	TNFRSF14		X									X			UP		DOWN	4
Q969Z4	RELT		X									X			UP		DOWN	4
Q96B86	RGMA	X	X			X									DOWN			4
Q96CG8	CTHRC1	X		X										UP	UP			4
Q96DU3	SLAMF6	X	X			X									UP			4
Q96FE7	PIK3IP1		X									X			UP		DOWN	4
Q96KN2	CNDP1		X	X		X						X						4
Q96LC7	SIGLEC10	X	X									X			UP			4
Q99536	VAT1		X			X				X			DOWN					4
Q99674	CGREF1		X			X									UP		DOWN	4
Q9BQB4	SOST	X	X	X													DOWN	4
Q9BXJ1	C1QTNF1		X			X						X			UP			4
Q9BXY4	RSPO3		X			X										UP	DOWN	4
Q9BY76	ANGPTL4	X	X												UP		DOWN	4
Q9BYE9	CDHR2	X	X									X			UP			4
Q9BYZ8	REG4	X	X			X									UP			4
Q9BZZ2	SIGLEC1		X						X						UP		DOWN	4
Q9H156	SLITRK2		X	X											UP		DOWN	4
Q9H2A7	CXCL16		X			X						X			UP			4
Q9H8J5	MANSC1		X			X									UP		DOWN	4
Q9HAV7	GRPEL1		X			X						X			UP			4
Q9HB29	IL1RL2		X					DOWN							UP		DOWN	4
Q9HCK4	ROBO2	X	X				X			X								4
Q9NP84	TNFRSF12A		X									X			UP		DOWN	4
Q9NQ30	ESM1		X			X	X										DOWN	4
Q9NS68	TNFRSF19		X			X									UP		DOWN	4
Q9NSA1	FGF21		X					UP				X					DOWN	4
Q9NY25	CLEC5A		X									X			UP		DOWN	4
Q9P0V8	SLAMF8		X									X			UP		DOWN	4
Q9UBT3	DKK4	X	X	X											UP			4
Q9UKX5	ITGA11	X	X									X			DOWN			4
Q9UQB8	BAIAP2		X									X		UP	UP			4
Q9Y275	TNFSF13B	X	X									X			UP			4
Q9Y279	VSIG4		X									X			UP		DOWN	4
Q9Y286	SIGLEC7		X									X			UP		DOWN	4
Q9Y5C1	ANGPTL3	X	X			X	X											4
Q9Y5Q6	INSL5	X				X	X								UP			4
Q9Y6D9	MAD1L1		X									X			UP		DOWN	4
A1L4H1	SSC5D		X												UP		DOWN	3
B1AKI9	ISM1		X												UP		DOWN	3
O00253	AGRP		X			X		UP										3
O00292	LEFTY2	X	X			X												3
O00300	TNFRSF11B		X			X											DOWN	3
O00339	MATN2		X			X									UP			3
O00748	CES2		X												UP		DOWN	3
O14625	CXCL11		X			X											DOWN	3
O14960	LECT2	X				X									UP			3
O15031	PLXNB2	X	X												UP			3
O15232	MATN3	X	X			X												3
O15240	VGF	X		X										DOWN				3
O15444	CCL25	X	X				X											3
O43184	ADAM12	X										X			UP			3
O43291	SPINT2		X			X									UP			3
O43557	TNFSF14		X						X						UP			3
O43715	TRIAP1		X												UP		DOWN	3
O43915	FIGF:VEGFD		X			X			X									3
O60259	KLK8		X			X											DOWN	3
O60462	NRP2	X	X			X												3
O60575	SPINK4	X	X												UP			3
O75015	FCGR3B	X	X						X									3
O75339	CILP	X				X									UP			3
O75380	NDUFS6	X	X												UP			3
O75462	CRLF1	X	X			X												3
O75509	TNFRSF21		X			X									UP			3
O75629	CREG1	X	X												UP			3
O75888	TNFSF13		X												UP		DOWN	3
O76036	NCR1		X			X									UP			3
O94856	NFASC	X	X												UP			3
O95502	NPTXR	X	X				X											3
O95727	CRTAM		X												UP		DOWN	3
O95750	FGF19	X	X			X												3
O95831	AIFM1		X									X			UP			3
P00352	ALDH1A1		X									X			UP			3
P00441	SOD1					X						X			UP			3
P00751	CFB						X					X			UP			3
P01135	TGFA		X									X			UP			3
P01258	CALCA		X	X											UP			3
P01589	IL2RA		X									X			UP			3
P01730	CD4		X					UP							UP			3
P01903	HLA-DRA:HLA	X	X														DOWN	3
P02647	APOA1					X						X			DOWN			3
P02649	APOE	X		X		X												3
P02750	LRG1	X										X			UP			3
P02786	TFRC	X	X												UP			3
P03950	ANG		X												UP		DOWN	3
P04155	TFF1	X	X												UP			3
P04792	HSPB1							UP							UP		DOWN	3
P05060	CHGB		X			X	X											3
P05156	CFI						X					X			UP			3
P05187	ALPP	X	X											UP				3
P05362	ICAM1		X												UP		DOWN	3
P05451	REG1A		X			X									UP			3
P05783	KRT18		X									X			UP			3
P06396	GSN									X		X			DOWN			3
P06734	FCER2	X	X												UP			3
P06850	CRH		X	X										DOWN				3
P07237	P4HB		X												UP		DOWN	3
P07288	KLK3	X		X										UP				3
P07602	PSAP					X						X			UP			3
P07711	CTSL		X					UP							UP			3
P07949	RET	X	X			X												3
P08118	MSMB	X	X			X												3
P08254	MMP3	X	X						X									3
P08319	ADH4		X			X									UP			3
P08571	CD14		X			X									UP			3
P08603	CFH						X					X			UP			3
P08648	ITGA5		X									X			UP			3
P09110	ACAA1		X									X			UP			3
P09326	CD48		X			X											DOWN	3
P09496	CLTA					X	X								UP			3
P09601	HMOX1	X	X														UP	3
P09681	GIP	X				X				X								3
P09769	FGR		X						X						UP			3
P09874	PARP1		X					UP							UP			3
P0CG37	CFC1	X	X												UP			3
P10586	PTPRF	X	X														DOWN	3
P10606	COX5B		X									X			UP			3
P10643	C7	X		X										UP				3
P10646	TFPI		X				X										DOWN	3
P10747	CD28		X									X			UP			3
P11717	IGF2R		X												UP		DOWN	3
P12104	FABP2	X	X					UP										3
P13284	IFI30	X										X			UP			3
P13521	SCG2		X	X										DOWN				3
P13591	NCAM1		X				X			X								3
P13725	OSM		X									X			UP			3
P13726	F3	X	X			X												3
P13796	LCP1			X		X									UP			3
P14136	GFAP	X	X	X														3
P14174	MIF						X								UP		DOWN	3
P14415	ATP1B2					X	X			X								3
P14778	IL1R1		X			X			X									3
P15291	B4GALT1		X			X									UP			3
P15907	ST6GAL1		X									X			UP			3
P16035	TIMP2	X				X			X									3
P16234	PDGFRA		X			X											DOWN	3
P16278	GLB1		X												UP		UP	3
P16581	SELE		X				X								UP			3
P17931	LGALS3	X	X												UP			3
P17948	FLT1	X	X				X											3
P18065	IGFBP2		X			X	X											3
P18827	SDC1		X									X			UP			3
P19320	VCAM1		X												UP		DOWN	3
P19440	GGT1		X									X			UP			3
P20062	TCN2	X	X												UP			3
P20340	RAB6A		X									X			DOWN			3
P21583	KITLG:SCF		X					DOWN						DOWN				3
P21802	FGFR2		X									X					DOWN	3
P22301	IL10	X	X														UP	3
P22466	GAL	X	X												DOWN			3
P22748	CA4	X		X						X								3
P22894	MMP8		X									X			UP			3
P22897	MRC1					X						X			UP			3
P23582	NPPC		X												UP		DOWN	3
P25815	S100P		X									X			UP			3
P25942	CD40		X									X			UP			3
P26842	CD27		X												UP		DOWN	3
P27352	CBLIF:GIF	X	X	X														3
P27695	APEX1		X			X									UP			3
P28799	GRN	X	X												UP			3
P28845	HSD11B1	X	X												DOWN			3
P28907	CD38		X						X								DOWN	3
P29459_P29460	IL12A_IL12B:IL12A:IL12B		X												UP		DOWN	3
P29460	IL12B		X												UP		DOWN	3
P29474	NOS3		X									X			UP			3
P31350	RRM2	X	X												UP			3
P31431	SDC4	X	X	X														3
P32004	L1CAM		X							X					DOWN			3
P33681	CD80											X		UP	UP			3
P34896	SHMT1		X												UP		DOWN	3
P35218	CA5A		X					UP							UP			3
P35247	SFTPD	X	X	X														3
P35475	IDUA	X	X												UP			3
P35613	BSG		X												UP		DOWN	3
P36888	FLT3	X	X	X														3
P36955	SERPINF1						X					X			UP			3
P40199	CEACAM6	X		X											UP			3
P40933	IL15	X	X												UP			3
P42658	DPP6	X	X												DOWN			3
P42702	LIFR	X	X			X												3
P43121	MCAM		X									X			DOWN			3
P46108	CRK					X	X									UP		3
P46531	NOTCH1		X				X			X								3
P48357	LEPR		X						X						DOWN			3
P48740	MASP1		X			X											DOWN	3
P49908	SELENOP			X								X			DOWN			3
P50120	RBP2	X	X												UP			3
P50135	HNMT		X									X			UP			3
P50895	BCAM		X	X					X									3
P51654	GPC3						X			X	X							3
P52209	PGD									X		X			UP			3
P52848	NDST1					X				X			DOWN					3
P52943	CRIP2		X			X									UP			3
P55058	PLTP		X									X			DOWN			3
P55773	CCL23		X			X									UP			3
P55789	GFER		X												UP		DOWN	3
P57087	JAM2		X			X											DOWN	3
P61769	B2M					X						X			UP			3
P61956	SUMO2					X	X			X								3
P62166	NCS1		X												UP		DOWN	3
P62736	ACTA2	X	X												UP			3
P62995	TRA2B					X	X			X								3
P63313	TMSB10		X												UP		DOWN	3
P78310	CXADR		X									X			UP			3
P78325	ADAM8		X									X			UP			3
P78410	BTN3A2		X												UP		DOWN	3
P80511	S100A12		X			X									UP			3
Q01151	CD83		X												UP		DOWN	3
Q01973	ROR1		X			X											DOWN	3
Q02790	FKBP4		X				X								UP			3
Q03252	LMNB2											X		UP	UP			3
Q03393	PTS		X									X			UP			3
Q03426	MVK		X									X			UP			3
Q04760	GLO1		X			X									UP			3
Q06520	SULT2A1		X									X			UP			3
Q07011	TNFRSF9		X									X			UP			3
Q12794	HYAL1	X	X												UP			3
Q12866	MERTK		X					UP									DOWN	3
Q12918	KLRB1		X												UP		DOWN	3
Q13043	STK4							UP							UP		DOWN	3
Q13105	ZBTB17		X									X			UP			3
Q13219	PAPPA	X	X			X												3
Q13241	KLRD1		X												UP		DOWN	3
Q13291	SLAMF1	X	X			X												3
Q13541	EIF4EBP1		X												UP		DOWN	3
Q13822	ENPP2	X	X			X												3
Q14118	DAG1		X			X									UP			3
Q14162	SCARF1		X			X									UP			3
Q14210	LY6D		X												UP		DOWN	3
Q14739	LBR		X									X			UP			3
Q14956	GPNMB	X	X			X												3
Q15116	PDCD1	X	X												UP			3
Q15155	NOMO1		X												UP		DOWN	3
Q15165	PON2		X												UP		DOWN	3
Q15485	FCN2	X	X			X												3
Q16625	OCLN			X								X			UP			3
Q16629	SRSF7					X	X			X								3
Q16674	MIA		X				X										DOWN	3
Q16881	TXNRD1		X				X								UP			3
Q2MKA7	RSPO1		X			X											DOWN	3
Q3KPI0	CEACAM21	X	X														DOWN	3
Q4KMG0	CDON	X	X													DOWN		3
Q6EIG7	CLEC6A		X									X			UP			3
Q6ISS4	LAIR2	X	X												UP			3
Q6PCB0	VWA1		X									X			UP			3
Q6UX27	VSTM1		X												UP		DOWN	3
Q6UXB2	CXCL17	X	X											DOWN				3
Q6UXH1	CRELD2		X												UP		DOWN	3
[truncated: 1,624 more rows]

## Sheet: Table S4b
Table S4b. Selected panels of disease-associated proteins from the literature
[truncated: 1,120 more rows]

[truncated: 5 more sheets: Table S4c, Table S5, Table S6, Table S7, Table S8]
